# Supplementary material for: Multi-dimensional characterization of apoptosis in the tumor microenvironment and therapeutic relevance in melanoma
Source: Cell Oncol (Dordr). 2024 Mar 19;47(4):1333–53. doi: 10.1007/s13402-024-00930-0 (PMC11322377; doi:10.1007/s13402-024-00930-0)
Supplement: Supplementary file 8 — Supplementary Material 8 [file 13402_2024_930_MOESM8_ESM.xlsx]

## Sheet: Sheet1
# Table S1. Detail information of datasets utilized in the study. Related to Methods.
Cohort	Storage_method	GEO/SRA/ ClinicalTrial ids	PMID/doi	Sample_number	Therapy	Cancer types
TCGA-SKCM	RNA-seq		26091043	469		melanoma
Sade-Feldman	single cell RNA-seq	GSE120575	30388456	16291	aCTLA4+aPD1, aPD1	melanoma
Li H	single cell RNA-seq	GSE123139	30595452	46612		melanoma
Jönsson, G	microarray	GSE22153	20460471	57		melanoma
Bogunovic	microarray	GSE19234	19915147	44		melanoma
Jayawardana	microarray	GSE54467	24975271	79		melanoma
Cirenajwis	microarray	GSE65904	25909218	214		melanoma
In-house Data	RNA-seq			66	aPD1	melanoma
Riaz N	RNA-seq	GSE91061	29033130	109	aPD1	melanoma
Van Allen, E. M.	RNA-seq	phs000452.v2.p1	26359337	41	aPD1/aCTLA4	melanoma
Balar AV	RNA-seq	NCT02108652	27939400/26952546	348	aPD1	urothelial carcinoma
Braun DA	RNA-seq	NCT01668784	32472114	165	aPD1	clear cell renal cell carcinoma
