# Supplementary material for: Multi-dimensional characterization of apoptosis in the tumor microenvironment and therapeutic relevance in melanoma
Source: Cell Oncol (Dordr). 2024 Mar 19;47(4):1333–53. doi: 10.1007/s13402-024-00930-0 (PMC11322377; doi:10.1007/s13402-024-00930-0)
Supplement: Supplementary file 9 — Supplementary Material 9 [file 13402_2024_930_MOESM9_ESM.xlsx]

## Sheet: Sheet1
# Table S2. Samples clustering in TCGA-SKCM cohorts based on ATM. Related to Figure1e
	OS.time	OS	Group
TCGA.HR.A2OG	7	0	Low
TCGA.FR.A7UA	1164	0	Low
TCGA.FS.A1ZW	1505	0	Low
TCGA.D3.A3MR	3151	0	Low
TCGA.D3.A2JO	2010	0	Low
TCGA.D3.A1Q7	4053	0	Low
TCGA.EE.A2GE	5286	0	Low
TCGA.GN.A265	2948	0	Low
TCGA.EB.A5SG	2076	0	Low
TCGA.XV.AB01	403	0	Low
TCGA.EE.A3JH	4086	0	Low
TCGA.D3.A8GN	4897	0	Low
TCGA.DA.A1IB	825	0	Low
TCGA.EE.A2GH	6699	0	Low
TCGA.FR.A729	6716	0	Low
TCGA.D3.A2JL	5219	0	Low
TCGA.FW.A5DY	587	0	Low
TCGA.EE.A181	1026	1	Low
TCGA.EB.A24D	645	0	Low
TCGA.EE.A29T	11252	0	Low
TCGA.ER.A1A1	3196	0	Low
TCGA.GF.A6C9	480	0	Low
TCGA.EE.A2GC	2051	0	Low
TCGA.FS.A1ZT	1617	0	Low
TCGA.EE.A2M8	601	1	Low
TCGA.ER.A19G	9188	0	Low
TCGA.D3.A8GB	938	1	Low
TCGA.FR.A3R1	685	0	Low
TCGA.EB.A82B	390	0	Low
TCGA.D3.A51E	5318	0	Low
TCGA.D3.A3C7	1429	0	Low
TCGA.EB.A85J	360	0	Low
TCGA.EB.A6L9	1109	0	Low
TCGA.ER.A19P	4930	1	Low
TCGA.DA.A1I1	6768	0	Low
TCGA.EB.A5VV	214	0	Low
TCGA.RP.A693	10	0	Low
TCGA.DA.A95V	2193	0	Low
TCGA.EE.A29P	1716	0	Low
TCGA.EE.A2A1	3527	0	Low
TCGA.ER.A42L	4533	0	Low
TCGA.D3.A8GQ	884	1	Low
TCGA.D3.A8GD	718	0	Low
TCGA.DA.A3F8	1319	0	Low
TCGA.BF.A5EQ	323	0	Low
TCGA.D3.A5GR	5424	0	Low
TCGA.ER.A2NH	1264	0	Low
TCGA.DA.A1HV	2329	0	Low
TCGA.DA.A1HW	820	0	Low
TCGA.HR.A2OH	2004	1	Low
TCGA.FR.A8YE	3176	0	Low
TCGA.D9.A3Z1	468	1	Low
TCGA.D3.A8GJ	7342	0	Low
TCGA.EE.A2MT	2166	0	Low
TCGA.D9.A6E9	301	0	Low
TCGA.D3.A8GS	3564	1	Low
TCGA.EE.A2MK	5487	0	Low
TCGA.EE.A2A6	2620	0	Low
TCGA.EE.A2GU	2884	0	Low
TCGA.FS.A1ZA	843	1	Low
TCGA.EB.A5UL	891	0	Low
TCGA.WE.A8ZR	274	1	Low
TCGA.RP.A694	21	0	Low
TCGA.WE.A8ZO	2145	0	Low
TCGA.ER.A195	1078	1	Low
TCGA.FS.A1ZH	996	1	Low
TCGA.EE.A184	2073	1	Low
TCGA.W3.A825	1917	1	Low
TCGA.GF.A4EO	591	0	Low
TCGA.BF.A5EO	703	0	Low
TCGA.EE.A20F	2785	0	Low
TCGA.D3.A2JF	1888	0	Low
TCGA.D3.A1Q4	3408	0	Low
TCGA.EE.A2MR	4088	0	Low
TCGA.D3.A3CB	5065	0	Low
TCGA.D3.A8GC	2421	1	Low
TCGA.EE.A3AB	3733	0	Low
TCGA.W3.AA1W	6666	0	Low
TCGA.ER.A19W	4507	1	Low
TCGA.D3.A2J8	1992	1	Low
TCGA.D3.A51F	1695	0	Low
TCGA.D3.A1QB	2912	0	Low
TCGA.FS.A4F8	5318	1	Low
TCGA.QB.A6FS	220	0	Low
TCGA.Z2.A8RT	839	0	Low
TCGA.EE.A2GI	1482	0	Low
TCGA.EE.A2MM	5107	1	Low
TCGA.EE.A2GD	10346	1	Low
TCGA.EE.A2GK	1665	0	Low
TCGA.EB.A3XD	1160	0	Low
TCGA.EE.A2A2	1814	0	Low
TCGA.EB.A44Q	422	0	Low
TCGA.D3.A3CC	2644	0	Low
TCGA.EE.A2MJ	2927	1	Low
TCGA.3N.A9WC	2022	0	Low
TCGA.FR.A44A	5299	0	Low
TCGA.EE.A20B	4070	0	Low
TCGA.DA.A1I8	1640	1	Low
TCGA.WE.A8K1	1492	0	Low
TCGA.EE.A3J3	5237	1	Low
TCGA.GN.A4U8	1487	0	Low
TCGA.D3.A2JC	2639	0	Low
TCGA.BF.AAOU	476	0	Low
TCGA.WE.A8ZX	1089	0	Low
TCGA.D3.A3BZ	3976	0	Low
TCGA.WE.A8ZN	1794	0	Low
TCGA.EE.A29S	1864	1	Low
TCGA.GF.A6C8	62	0	Low
TCGA.EE.A2GP	423	1	Low
TCGA.ER.A19A	2365	0	Low
TCGA.FR.A3YN	2828	0	Low
TCGA.EE.A3JD	832	1	Low
TCGA.FS.A1Z4	854	1	Low
TCGA.EB.A3XB	796	0	Low
TCGA.EE.A29G	2192	1	Low
TCGA.D9.A1JW	111	0	Low
TCGA.EE.A2MU	1620	0	Low
TCGA.D3.A8GK	5177	0	Low
TCGA.EE.A29M	1729	0	Low
TCGA.YD.A9TA	1496	0	Low
TCGA.ER.A19H	4634	1	Low
TCGA.EE.A2ML	6590	1	Low
TCGA.EE.A2M7	877	1	Low
TCGA.GN.A4U3	3708	0	Low
TCGA.ER.A199	279	1	Low
TCGA.EE.A2MS	4942	0	Low
TCGA.BF.A1PX	282	1	Low
TCGA.EE.A2MP	7563	0	Low
TCGA.D3.A5GN	4129	0	Low
TCGA.D9.A148	4609	0	Low
TCGA.EB.A5UM	779	0	Low
TCGA.D9.A3Z3	678	0	Low
TCGA.FS.A1YW	6598	1	Low
TCGA.3N.A9WD	395	1	Low
TCGA.D3.A3MU	1209	0	Low
TCGA.D9.A1JX	216	1	Low
TCGA.D9.A3Z4	519	1	Low
TCGA.EB.A82C	17	0	Low
TCGA.ER.A19D	383	1	Low
TCGA.WE.A8ZM	3082	0	Low
TCGA.EE.A2GT	1365	0	Low
TCGA.D3.A8GM	3259	1	Low
TCGA.D3.A51N	688	0	Low
TCGA.XV.AAZY	405	0	Low
TCGA.FW.A5DX	640	0	Low
TCGA.WE.A8JZ	731	0	Low
TCGA.D3.A8GE	804	0	Low
TCGA.EE.A2GN	3106	1	Low
TCGA.D3.A2JP	1812	0	Low
TCGA.FW.A3TV	411	0	Low
TCGA.FS.A1ZB	1486	1	Low
TCGA.EE.A2MQ	1315	1	Low
TCGA.ER.A19N	1341	1	Low
TCGA.D3.A51H	1714	0	Low
TCGA.XV.A9W5	392	0	Low
TCGA.ER.A2NG	1490	1	Low
TCGA.BF.AAP0	454	0	Low
TCGA.D9.A149	1663	0	Low
TCGA.FS.A4F0	2367	0	Low
TCGA.ER.A3ET	2829	1	Low
TCGA.DA.A1HY	4407	0	Low
TCGA.DA.A1I2	5370	1	Low
TCGA.ER.A196	1785	0	Low
TCGA.WE.AAA0	1229	0	Low
TCGA.GN.A266	308	1	Low
TCGA.FS.A1ZQ	4062	1	Low
TCGA.EE.A2A5	1195	1	Low
TCGA.EE.A3JI	4648	1	Low
TCGA.FS.A1ZR	347	1	Low
TCGA.FW.A3R5	1124	0	Low
TCGA.DA.A95W	1136	0	Low
TCGA.EE.A20H	5118	1	Low
TCGA.EE.A3J5	1124	1	Low
TCGA.D3.A5GO	4195	0	Low
TCGA.D3.A51T	818	0	Low
TCGA.FS.A4F4	2028	1	Low
TCGA.Z2.AA3V	486	0	Low
TCGA.LH.A9QB	11217	0	Low
TCGA.BF.A1PV	14	0	Low
TCGA.DA.A1I7	2703	0	Low
TCGA.DA.A1I0	620	1	Low
TCGA.D9.A6EA	766	0	Low
TCGA.WE.AAA3	651	0	Low
TCGA.D3.A51K	1002	0	Low
TCGA.GN.A26A	988	1	Low
TCGA.EE.A29N	566	1	Low
TCGA.W3.A828	3683	1	Low
TCGA.WE.A8K6	546	0	Low
TCGA.EB.A4OY	977	0	Low
TCGA.WE.A8ZQ	1923	0	Low
TCGA.EE.A2GL	2423	0	Low
TCGA.BF.A3DJ	464	0	Low
TCGA.EE.A20I	412	1	Low
TCGA.FS.A1Z0	6164	1	Low
TCGA.DA.A3F2	1032	1	Low
TCGA.W3.AA1R	3379	1	Low
TCGA.EE.A3AA	3781	0	Low
TCGA.BF.AAP2	405	0	Low
TCGA.DA.A95X	2249	0	Low
TCGA.EE.A3AF	420	1	Low
TCGA.EE.A2A0	1424	1	Low
TCGA.BF.A3DM	601	0	Low
TCGA.FS.A4F2	1525	1	Low
TCGA.DA.A3F3	319	1	Low
TCGA.EE.A29A	1927	1	Low
TCGA.EE.A3AG	1265	1	Low
TCGA.EB.A6QY	382	0	Low
TCGA.ER.A19C	1487	1	Low
TCGA.XV.AAZV	412	0	Low
TCGA.D3.A1Q6	2184	1	Low
TCGA.EB.A1NK	1039	0	Low
TCGA.EE.A29R	440	0	Low
TCGA.EE.A17Y	828	1	Low
TCGA.EE.A3AC	1948	0	Low
TCGA.DA.A95Y	430	1	Low
TCGA.EE.A2GS	2470	1	Low
TCGA.ER.A19L	4000	1	Low
TCGA.D3.A1Q5	3424	1	Low
TCGA.WE.AAA4	760	0	Low
TCGA.EB.A299	378	0	Low
TCGA.W3.A824	6940	0	Low
TCGA.ER.A19M	1857	1	Low
TCGA.OD.A75X	9061	1	Low
TCGA.EE.A3J8	1044	1	Low
TCGA.ER.A198	1544	1	Low
TCGA.XV.AAZW	393	1	High
TCGA.Z2.AA3S	2950	0	High
TCGA.EB.A6QZ	352	1	High
TCGA.EB.A41A	262	0	High
TCGA.WE.A8ZY	1506	1	High
TCGA.BF.A1Q0	831	0	High
TCGA.FS.A4FB	813	1	High
TCGA.FS.A4F5	874	1	High
TCGA.D9.A6EC	2359	0	High
TCGA.GF.A3OT	301	0	High
TCGA.D3.A8GP	4646	0	High
TCGA.ER.A3PL	1010	0	High
TCGA.FS.A4FC	1655	1	High
TCGA.EE.A2MC	1871	1	High
TCGA.ER.A19F	802	1	High
TCGA.EB.A6R0	608	1	High
TCGA.EE.A29Q	2030	1	High
TCGA.WE.A8ZT	359	0	High
TCGA.EB.A5VU	321	1	High
TCGA.EE.A2GO	3857	0	High
TCGA.D3.A51J	4414	0	High
TCGA.EB.A42Y	721	1	High
TCGA.FS.A1Z7	237	1	High
TCGA.EB.A4XL	777	0	High
TCGA.DA.A3F5	6873	1	High
TCGA.GN.A8LN	772	0	High
TCGA.D3.A3CE	1832	1	High
TCGA.D3.A1QA	2765	0	High
TCGA.EE.A29H	1966	0	High
TCGA.EB.A431	568	0	High
TCGA.W3.AA21	3195	1	High
TCGA.YG.AA3O	1154	1	High
TCGA.FR.A728	583	0	High
TCGA.FS.A4F9	1035	0	High
TCGA.FS.A1YX	1478	1	High
TCGA.EE.A3AH	4222	1	High
TCGA.YG.AA3N	306	0	High
TCGA.ER.A19Q	1548	1	High
TCGA.BF.A5EP	335	0	High
TCGA.EE.A3JA	1618	1	High
TCGA.EB.A3XC	650	0	High
TCGA.EE.A17X	907	1	High
TCGA.EB.A42Z	441	0	High
TCGA.GN.A268	1910	1	High
TCGA.HR.A5NC	1000	0	High
TCGA.FS.A1ZM	3080	0	High
TCGA.EE.A3J7	1949	0	High
TCGA.FS.A1ZD	1628	1	High
TCGA.EE.A2GB	1803	0	High
TCGA.D3.A1Q8	854	1	High
TCGA.D3.A2JA	3514	0	High
TCGA.D3.A3C8	1409	0	High
TCGA.BF.A3DN	717	0	High
TCGA.EE.A2MI	6225	1	High
TCGA.ER.A42K	394	1	High
TCGA.RP.A690	6	0	High
TCGA.EE.A185	151	1	High
TCGA.D3.A3CF	746	1	High
TCGA.GN.A26D	1460	1	High
TCGA.BF.A5ES	490	0	High
TCGA.EE.A3JB	6138	0	High
TCGA.BF.A1PU	387	0	High
TCGA.EB.A551	590	0	High
TCGA.EB.A3XE	180	0	High
TCGA.EB.A3Y6	126	0	High
TCGA.W3.AA1Q	2101	1	High
TCGA.ER.A19B	2993	1	High
TCGA.EE.A2GJ	3266	1	High
TCGA.D3.A2J7	3136	1	High
TCGA.EE.A3AD	875	1	High
TCGA.D9.A1X3	551	0	High
TCGA.EB.A24C	632	0	High
TCGA.WE.AA9Y	370	0	High
TCGA.EE.A180	2889	1	High
TCGA.FS.A1ZE	1413	1	High
TCGA.ER.A19S	1505	0	High
TCGA.GN.A4U5	1156	0	High
TCGA.FS.A1YY	6953	1	High
TCGA.DA.A1I5	4107	0	High
TCGA.FS.A1ZJ	1441	1	High
TCGA.D3.A8GI	1780	1	High
TCGA.FS.A1ZC	10870	1	High
TCGA.WE.A8K4	614	0	High
TCGA.D9.A4Z5	218	0	High
TCGA.ER.A193	955	1	High
TCGA.XV.A9VZ	11	0	High
TCGA.D3.A2J6	1321	1	High
TCGA.EE.A2MN	1446	1	High
TCGA.DA.A1I4	1093	1	High
TCGA.D3.A2JD	361	1	High
TCGA.FW.A3I3	531	0	High
TCGA.W3.AA1O	122	1	High
TCGA.DA.A95Z	396	0	High
TCGA.D3.A51R	1941	0	High
TCGA.EB.A44P	741	0	High
TCGA.D3.A3MV	1378	0	High
TCGA.BF.AAP7	318	0	High
TCGA.FR.A726	305	1	High
TCGA.ER.A2NF	877	1	High
TCGA.D3.A5GU	3808	0	High
TCGA.GN.A4U9	673	1	High
TCGA.EE.A2MD	1438	1	High
TCGA.YD.A89C	210	0	High
TCGA.QB.AA9O	549	1	High
TCGA.EB.A3XF	278	0	High
TCGA.FS.A4FD	2454	1	High
TCGA.D9.A4Z2	190	1	High
TCGA.EE.A2M5	659	1	High
TCGA.EB.A44O	81	0	High
TCGA.FR.A7U8	847	0	High
TCGA.D9.A4Z6	561	1	High
TCGA.BF.A1PZ	853	0	High
TCGA.BF.AAP6	325	0	High
TCGA.FS.A1ZP	2273	1	High
TCGA.BF.AAP1	409	0	High
TCGA.D3.A2JN	2022	1	High
TCGA.BF.AAP4	335	0	High
TCGA.DA.A1IC	2071	1	High
TCGA.ER.A19E	396	1	High
TCGA.EB.A5UN	1792	0	High
TCGA.GF.A2C7	21	0	High
TCGA.EB.A4IQ	636	1	High
TCGA.ER.A2ND	710	1	High
TCGA.ER.A19T	270	1	High
TCGA.FR.A2OS	368	1	High
TCGA.EB.A4P0	326	1	High
TCGA.EE.A182	447	1	High
TCGA.ER.A197	424	1	High
TCGA.ER.A3ES	7514	1	High
TCGA.EE.A2MF	8174	1	High
TCGA.EB.A5FP	454	1	High
TCGA.FR.A69P	478	0	High
TCGA.GN.A264	3587	1	High
TCGA.D3.A8GV	5101	1	High
TCGA.D3.A5GS	553	0	High
TCGA.EB.A51B	931	0	High
TCGA.D3.A3C6	1766	1	High
TCGA.D3.A8GL	2711	1	High
TCGA.EE.A2GR	1301	1	High
TCGA.GN.A8LL	650	1	High
TCGA.BF.A9VF	440	0	High
TCGA.ER.A2NC	1333	1	High
TCGA.DA.A1IA	2005	1	High
TCGA.D3.A3MO	284	1	High
TCGA.ER.A19J	196	1	High
TCGA.D3.A5GL	3826	0	High
TCGA.EE.A29B	2588	1	High
TCGA.EE.A3J4	3869	1	High
TCGA.BF.AAOX	444	0	High
TCGA.BF.AAP8	447	0	High
TCGA.FS.A1ZF	470	1	High
TCGA.EB.A3Y7	326	1	High
TCGA.ER.A2NB	857	1	High
TCGA.BF.A3DL	769	0	High
TCGA.GN.A263	467	1	High
TCGA.FS.A1ZN	730	1	High
TCGA.GN.A4U4	1197	0	High
TCGA.FS.A1ZK	728	1	High
TCGA.D3.A2JE	841	1	High
TCGA.ER.A42H	426	1	High
TCGA.EE.A29D	425	1	High
TCGA.IH.A3EA	524	0	High
TCGA.D3.A2JH	1280	0	High
TCGA.YG.AA3P	439	0	High
TCGA.GN.A267	1960	1	High
TCGA.FS.A1ZS	4526	0	High
TCGA.BF.A5ER	327	0	High
TCGA.XV.A9W2	417	0	High
TCGA.GN.A8LK	1524	1	High
TCGA.FS.A1ZY	824	1	High
TCGA.EB.A5SF	369	1	High
TCGA.GN.A4U7	317	1	High
TCGA.EE.A2ME	3141	1	High
TCGA.GN.A262	4255	0	High
TCGA.EB.A5SE	401	1	High
TCGA.D9.A4Z3	505	0	High
TCGA.FS.A1ZU	808	1	High
TCGA.FS.A1ZG	295	1	High
TCGA.EB.A4OZ	620	0	High
TCGA.D3.A2JG	3453	1	High
TCGA.3N.A9WB	518	1	High
TCGA.D3.A1Q1	504	1	High
TCGA.EE.A2MG	3139	1	High
TCGA.EE.A29E	1940	0	High
TCGA.EE.A29L	79	1	High
TCGA.EE.A2MH	516	1	High
TCGA.EE.A29C	2402	1	High
TCGA.WE.A8K5	1860	1	High
TCGA.EE.A3JE	1562	0	High
TCGA.D3.A2JK	368	1	High
TCGA.ER.A194	1354	1	High
TCGA.ER.A19K	469	1	High
TCGA.FS.A1Z3	636	1	High
TCGA.D9.A6EG	698	1	High
TCGA.GF.A769	1070	1	High
TCGA.ER.A3EV	1429	1	High
TCGA.EB.A97M	414	0	High
TCGA.EB.A550	264	1	High
TCGA.GN.A26C	821	1	High
TCGA.EB.A3HV	39	0	High
TCGA.D3.A3ML	422	1	High
TCGA.EB.A41B	291	0	High
TCGA.FR.A7U9	571	0	High
TCGA.EE.A2M6	3932	0	High
TCGA.FS.A1ZZ	822	1	High
TCGA.EB.A5KH	619	1	High
TCGA.EB.A5SH	1643	0	High
TCGA.FW.A3TU	1691	1	High
TCGA.D3.A5GT	487	0	High
TCGA.EB.A553	226	0	High
TCGA.D3.A1Q3	507	1	High
TCGA.EB.A44R	315	1	High
TCGA.FR.A8YD	1103	1	High
TCGA.EE.A29V	787	1	High
TCGA.EE.A17Z	263	1	High
TCGA.EB.A4IS	774	0	High
TCGA.D3.A1Q9	961	1	High
TCGA.DA.A960	804	0	High
TCGA.EB.A85I	362	0	High
TCGA.EE.A29X	545	1	High
TCGA.EB.A57M	472	1	High
TCGA.D3.A2J9	723	1	High
TCGA.GN.A9SD	1807	1	High
TCGA.FR.A8YC	1059	1	High
TCGA.EB.A44N	205	1	High
