# Supplementary material for: Multi-dimensional characterization of apoptosis in the tumor microenvironment and therapeutic relevance in melanoma
Source: Cell Oncol (Dordr). 2024 Mar 19;47(4):1333–53. doi: 10.1007/s13402-024-00930-0 (PMC11322377; doi:10.1007/s13402-024-00930-0)
Supplement: Supplementary file 10 — Supplementary Material 10 [file 13402_2024_930_MOESM10_ESM.xlsx]

## Sheet: Sheet1
# Table S3. Differential expression genes between high- and low-ARS groups in TCGA-SKCM cohort. Related to Figure2a
	baseMean	log2FoldChange	lfcSE	stat	pvalue	padj
FLG2	310.805	5.80705	0.325552	17.8376	3.61137e-71	8.47516e-67
CNFN	557.285	3.68203	0.207104	17.7786	1.0348e-70	1.21424e-66
FLG	1147.06	3.38236	0.202003	16.7441	6.25423e-63	4.89247e-59
KRT10	7344.43	2.95005	0.176982	16.6687	2.21469e-62	1.29936e-58
TGM1	389.097	3.59064	0.217807	16.4854	4.66843e-61	2.19117e-57
PI3	1214.49	4.72555	0.296741	15.9249	4.26019e-57	1.6663e-53
AKAP5	197.297	-2.05269	0.133354	-15.3927	1.83087e-53	6.13813e-50
HAL	63.9681	3.53983	0.230732	15.3417	4.02369e-53	1.18035e-49
LYPD3	1288.88	3.21734	0.210853	15.2586	1.44225e-52	3.76074e-49
SAMSN1	461.752	-1.91265	0.12945	-14.7752	2.11736e-49	4.96901e-46
BHLHE40-AS1	51.435	-1.57493	0.107658	-14.629	1.83389e-48	3.91252e-45
TFEC	329.348	-1.94678	0.13339	-14.5946	3.04058e-48	5.94635e-45
DTHD1	52.6001	-2.44994	0.172979	-14.1632	1.54756e-45	2.7937e-42
GPR171	128.253	-2.31426	0.164371	-14.0794	5.08055e-45	8.51645e-42
KRT14	22600.7	4.97626	0.356933	13.9417	3.53469e-44	5.53014e-41
SRGN	4417.33	-1.45407	0.10461	-13.9	6.33814e-44	9.29647e-41
PKP1	2775.92	3.97073	0.285784	13.8942	6.87042e-44	9.48441e-41
GVINP1	369.509	-2.09708	0.151639	-13.8295	1.69307e-43	2.20739e-40
GBP4	5351.19	-2.18174	0.157911	-13.8163	2.03374e-43	2.51199e-40
ALOX12B	98.1245	3.69493	0.267948	13.7897	2.93896e-43	3.44858e-40
CYP4F22	82.733	3.37061	0.244528	13.7842	3.17388e-43	3.54688e-40
SLFN12L	88.7164	-1.98282	0.145635	-13.615	3.26219e-42	3.47987e-39
LORICRIN	261.017	6.56301	0.48231	13.6074	3.61686e-42	3.69046e-39
CAPNS2	73.2878	3.53536	0.26021	13.5866	4.81184e-42	4.70518e-39
THEMIS	125.093	-2.40544	0.177352	-13.5631	6.62352e-42	6.21763e-39
SULT2B1	202.383	2.86996	0.211871	13.5458	8.38845e-42	7.57155e-39
GIMAP7	639.046	-1.76563	0.130478	-13.532	1.01252e-41	8.80068e-39
LOC105370792	21.4761	-2.47669	0.18469	-13.41	5.28531e-41	4.42984e-38
ADAM28	344.316	-1.91432	0.142922	-13.3941	6.54255e-41	5.2945e-38
KLRK1	40.52	-2.21667	0.166595	-13.3057	2.14394e-40	1.62303e-37
KLRC4-KLRK1	40.52	-2.21667	0.166595	-13.3057	2.14394e-40	1.62303e-37
SFN	4439.58	4.05693	0.304989	13.3019	2.25672e-40	1.65502e-37
SBSN	2533.42	4.0519	0.304906	13.289	2.68042e-40	1.90619e-37
PRH2	18.0794	-3.17838	0.239901	-13.2487	4.58965e-40	3.16794e-37
GBP5	2321.51	-2.23439	0.168906	-13.2286	5.99879e-40	4.02228e-37
FMNL1-DT	119.765	-1.84105	0.139213	-13.2247	6.3228e-40	4.12176e-37
PTPN22	290.336	-1.86261	0.140954	-13.2144	7.24976e-40	4.59831e-37
MARCHF1	545.981	-1.43332	0.10889	-13.1629	1.43379e-39	8.6558e-37
SH2D1A	271.905	-2.26173	0.171829	-13.1627	1.43845e-39	8.6558e-37
ABCD2	72.3411	-2.0589	0.156576	-13.1495	1.71358e-39	1.00536e-36
PROM2	300.902	3.00712	0.230147	13.0661	5.14446e-39	2.94464e-36
ITGB2-AS1	151.917	-2.09353	0.160363	-13.055	5.95466e-39	3.32724e-36
GIMAP5	115.087	-1.71846	0.13191	-13.0275	8.5349e-39	4.65807e-36
DSG1	848.589	5.06549	0.388895	13.0253	8.78035e-39	4.68312e-36
KRT17	12039.6	4.12163	0.316639	13.0168	9.82007e-39	5.12128e-36
PARP15	238.38	-2.19513	0.169561	-12.9459	2.4785e-38	1.24567e-35
LINC01146	12.8642	-2.01844	0.15592	-12.9454	2.49473e-38	1.24567e-35
FAM83A	183.502	4.12262	0.319292	12.9117	3.86513e-38	1.88973e-35
CD226	186.728	-1.62839	0.126165	-12.9068	4.11849e-38	1.97251e-35
GPR65	272.57	-1.6654	0.129289	-12.8813	5.73961e-38	2.69394e-35
IL2RA	321.554	-1.73922	0.135061	-12.8773	6.04304e-38	2.78075e-35
KRT2	224.439	4.67039	0.363111	12.8622	7.34904e-38	3.30837e-35
KRT6B	8500.66	4.82016	0.374792	12.8609	7.4716e-38	3.30837e-35
LINC00861	163.811	-2.46323	0.192245	-12.813	1.38662e-37	6.02615e-35
LY6G6C	119.361	4.6286	0.361334	12.8098	1.44587e-37	6.16939e-35
MIAT	343.937	-2.00364	0.156436	-12.808	1.47858e-37	6.1963e-35
CMAHP	207.123	-1.42398	0.111203	-12.8053	1.53221e-37	6.30839e-35
PTPRC	3254.39	-2.00351	0.157333	-12.7341	3.82011e-37	1.5457e-34
CYLD	2484.22	-0.879665	0.069144	-12.7222	4.44987e-37	1.76999e-34
TAF5LP1	79.1802	-1.95896	0.154172	-12.7063	5.45361e-37	2.13309e-34
RUFY4	39.6961	-2.08649	0.164463	-12.6867	7.00998e-37	2.69689e-34
SLC38A8	232.107	4.43387	0.34966	12.6805	7.58449e-37	2.87085e-34
CD38	851.622	-2.04738	0.161563	-12.6724	8.41547e-37	3.13483e-34
KLK10	376.652	3.63924	0.287236	12.6699	8.68602e-37	3.13606e-34
GCH1	603.769	-1.40786	0.111113	-12.6705	8.61251e-37	3.13606e-34
CRTAM	138.743	-2.00077	0.15797	-12.6655	9.1826e-37	3.26511e-34
CD69	252.877	-2.10319	0.166256	-12.6504	1.11361e-36	3.90063e-34
HEATR9	6.97836	-2.19742	0.174136	-12.619	1.65976e-36	5.72812e-34
IDO1	1412.32	-2.42724	0.192875	-12.5845	2.56889e-36	8.73719e-34
TRAT1	107.833	-2.32535	0.184876	-12.5779	2.79402e-36	9.36717e-34
ALOXE3	51.3284	2.99311	0.239431	12.5009	7.38076e-36	2.4396e-33
VNN2	165.157	-1.81032	0.14489	-12.4944	8.00651e-36	2.60817e-33
KPRP	203.526	6.05479	0.48464	12.4934	8.11303e-36	2.60817e-33
CXCL13	1434.01	-2.45762	0.196819	-12.4867	8.82566e-36	2.79893e-33
ZNF80	13.5484	-2.42854	0.194629	-12.4778	9.86326e-36	3.06148e-33
PATL2	127.242	-1.59316	0.127683	-12.4774	9.91447e-36	3.06148e-33
CLECL1	39.8544	-1.87296	0.151011	-12.4028	2.52376e-35	7.69191e-33
TTC24	44.0658	-2.14443	0.173111	-12.3876	3.04967e-35	9.1756e-33
HES2	520.557	3.03005	0.244966	12.3693	3.83204e-35	1.13836e-32
FCGR3A	4267.87	-1.62136	0.131372	-12.3417	5.40054e-35	1.58425e-32
LILRB1	573.078	-1.69459	0.137593	-12.316	7.43215e-35	2.1533e-32
CXCL10	2658.13	-2.17651	0.176867	-12.3059	8.42141e-35	2.41017e-32
RGS18	74.1566	-1.72028	0.140425	-12.2506	1.66845e-34	4.71749e-32
TRIM29	1783.83	3.93669	0.321723	12.2362	1.99044e-34	5.56091e-32
PLA2G4D	58.0858	4.33956	0.355503	12.2068	2.85866e-34	7.89259e-32
CLCA2	642.985	3.32372	0.273478	12.1535	5.49375e-34	1.49915e-31
CLEC7A	384.396	-1.42829	0.117584	-12.147	5.954e-34	1.60608e-31
SMIM43	34.6164	-2.37872	0.196426	-12.11	9.35019e-34	2.4731e-31
KRT16	13232.7	4.89484	0.404207	12.1097	9.379e-34	2.4731e-31
SLA	1305.98	-1.52821	0.126459	-12.0846	1.27411e-33	3.3223e-31
FTH1P22	26.4349	-2.16864	0.180115	-12.0403	2.18092e-33	5.62437e-31
GIMAP2	529.026	-1.37823	0.114593	-12.0272	2.55774e-33	6.52445e-31
IL18RAP	45.5339	-1.80116	0.149774	-12.0258	2.59991e-33	6.56071e-31
CD80	53.9692	-1.53925	0.12813	-12.0132	3.02744e-33	7.55829e-31
TTYH3	28104.8	1.2532	0.10434	12.0108	3.11851e-33	7.62345e-31
GBP1P1	305.489	-2.05588	0.171169	-12.0108	3.11726e-33	7.62345e-31
IPCEF1	176.904	-1.72774	0.143871	-12.009	3.18719e-33	7.71102e-31
ABCA12	131.37	2.76682	0.230565	12.0002	3.54602e-33	8.49163e-31
RNASE7	25.6727	3.36491	0.280681	11.9884	4.08828e-33	9.59439e-31
CALHM6	642.506	-1.83176	0.15279	-11.9888	4.06798e-33	9.59439e-31
MS4A6A	2056.33	-1.39098	0.116324	-11.9577	5.91457e-33	1.37429e-30
SAMD3	69.213	-1.88953	0.158234	-11.9414	7.20405e-33	1.6507e-30
LINC02528	9.75306	-2.44694	0.204921	-11.9409	7.24486e-33	1.6507e-30
GBP1	5636.35	-1.77825	0.149069	-11.929	8.35353e-33	1.88501e-30
APCDD1	3652.83	2.31922	0.195352	11.872	1.65455e-32	3.698e-30
CCL8	253.39	-1.79902	0.15155	-11.8708	1.67769e-32	3.7026e-30
KCNU1	32.7484	2.9299	0.246826	11.8703	1.68816e-32	3.7026e-30
S100A2	1890.81	2.75309	0.232121	11.8606	1.89674e-32	4.12154e-30
IFNG	74.2437	-2.48239	0.209521	-11.8479	2.20601e-32	4.74959e-30
CYBB	3176.53	-1.61039	0.135981	-11.8427	2.34799e-32	5.00933e-30
GIMAP4	1629.05	-1.43828	0.121496	-11.8381	2.48129e-32	5.24603e-30
GSTP1	44971.1	1.49974	0.126697	11.8372	2.50616e-32	5.25129e-30
MNDA	401.63	-1.43259	0.121097	-11.83	2.7303e-32	5.67033e-30
ZC3H12D	143.296	-1.66662	0.140983	-11.8214	3.02486e-32	6.22697e-30
SAMM50	6626.81	0.984269	0.0832837	11.8183	3.14085e-32	6.40952e-30
CD86	690.683	-1.38065	0.116998	-11.8006	3.87425e-32	7.838e-30
RAB25	270.024	3.43801	0.291398	11.7983	3.98092e-32	7.98499e-30
GZMK	495.534	-2.16089	0.1832	-11.7952	4.13206e-32	8.21791e-30
EAF2	140.429	-1.30928	0.111196	-11.7745	5.28341e-32	1.04194e-29
KLRD1	269.675	-1.8506	0.157301	-11.7647	5.93412e-32	1.15788e-29
NLRC3	422.939	-1.41894	0.120622	-11.7635	6.01931e-32	1.15788e-29
GPR82	32.5127	-1.6391	0.139333	-11.7639	5.98895e-32	1.15788e-29
CLNK	31.1049	-1.7921	0.152471	-11.7537	6.75857e-32	1.28951e-29
NCCRP1	682.505	2.8581	0.243253	11.7495	7.10261e-32	1.34423e-29
SAMD9L	2141.14	-1.42655	0.121447	-11.7464	7.37251e-32	1.38414e-29
JAKMIP1	114.696	-1.99618	0.170082	-11.7366	8.27697e-32	1.54162e-29
COL4A3	65.7758	-1.84746	0.157482	-11.7313	8.81462e-32	1.62883e-29
APOL3	1973.77	-1.59715	0.136163	-11.7298	8.97194e-32	1.64495e-29
CD72	546.497	-1.55517	0.132658	-11.7232	9.69104e-32	1.76302e-29
FCGR1CP	22.1725	-1.6491	0.140825	-11.7102	1.12947e-31	2.03896e-29
HTN3	227.529	-5.85667	0.500958	-11.6909	1.41812e-31	2.5405e-29
PTGER4	423.362	-1.36759	0.117012	-11.6876	1.47443e-31	2.62135e-29
RHOV	166.467	2.61133	0.223572	11.68	1.61299e-31	2.84614e-29
KRT1	8158.43	4.9719	0.426454	11.6587	2.07169e-31	3.62823e-29
CCR5	770.933	-1.71522	0.147133	-11.6575	2.10006e-31	3.65068e-29
PPIAP45	11.233	-2.40043	0.206114	-11.6461	2.40139e-31	4.14381e-29
CXCL9	7546.11	-2.14061	0.1839	-11.6401	2.57753e-31	4.41529e-29
LINC00996	36.0823	-1.89663	0.163076	-11.6303	2.88948e-31	4.91378e-29
CYSLTR1	105.279	-1.45254	0.125019	-11.6185	3.31819e-31	5.60225e-29
IRAG2	355.76	-1.78053	0.153321	-11.6131	3.53474e-31	5.92524e-29
PDCD1LG2	247.671	-1.60744	0.138572	-11.6	4.11957e-31	6.8566e-29
C19orf33	89.9486	2.72255	0.2349	11.5903	4.61654e-31	7.62965e-29
MIR223HG	39.065	-1.65307	0.142672	-11.5865	4.82586e-31	7.91981e-29
SDR9C7	53.965	4.09738	0.353776	11.5818	5.09448e-31	8.26294e-29
LOC100533629	4.98381	-2.01455	0.173943	-11.5817	5.10536e-31	8.26294e-29
EPHX3	144.899	2.45712	0.212495	11.5632	6.33364e-31	1.01807e-28
STAT4	202.527	-1.43215	0.124406	-11.5119	1.14924e-30	1.83472e-28
EVI2B	1028.24	-1.44954	0.126049	-11.4998	1.32172e-30	2.09582e-28
TLR8	239.631	-1.82275	0.158549	-11.4965	1.37415e-30	2.16433e-28
TNFAIP8	818.632	-1.26913	0.110485	-11.4869	1.53562e-30	2.39355e-28
BNIPL	125.969	2.27686	0.198218	11.4866	1.54008e-30	2.39355e-28
RASSF4	2295.64	-1.19794	0.104337	-11.4815	1.63445e-30	2.5235e-28
ZNF750	173.846	3.06784	0.267257	11.479	1.68238e-30	2.58053e-28
RGS13	47.9202	-2.69989	0.235727	-11.4535	2.25953e-30	3.44329e-28
CASP4LP	89.2737	-1.45891	0.127624	-11.4313	2.91715e-30	4.41675e-28
ANKRD36BP2	127.249	-2.12446	0.186141	-11.4132	3.59316e-30	5.40541e-28
PYHIN1	366.528	-1.85863	0.163296	-11.382	5.13966e-30	7.68265e-28
IL20RB	180.499	2.09265	0.183935	11.3771	5.43568e-30	8.0737e-28
TIGIT	746.485	-1.90675	0.167698	-11.3701	5.88923e-30	8.69236e-28
DENND3	930.153	-0.998142	0.0878103	-11.367	6.10391e-30	8.86425e-28
TASL	105.457	-1.43775	0.126487	-11.3668	6.11901e-30	8.86425e-28
LAX1	196.116	-2.04056	0.179512	-11.3672	6.08856e-30	8.86425e-28
GRIN3A	75.7952	-1.24731	0.109748	-11.3653	6.22703e-30	8.96539e-28
CCDC170	61.5477	-1.36213	0.119887	-11.3618	6.47772e-30	9.26946e-28
ST8SIA4	656.995	-1.32002	0.116199	-11.36	6.61265e-30	9.40519e-28
HCG27	39.3106	-1.25644	0.110616	-11.3585	6.72873e-30	9.51264e-28
FYB1	2182.26	-1.43973	0.126866	-11.3484	7.5528e-30	1.06137e-27
ACTBP12	12.1502	-2.63092	0.232103	-11.3352	8.78807e-30	1.22761e-27
SLFN14	3.04038	-2.26151	0.199759	-11.3212	1.03082e-29	1.43143e-27
CERS3	135.503	3.26652	0.288614	11.318	1.06933e-29	1.47617e-27
SLC1A6	20.2586	3.21059	0.28447	11.2862	1.53457e-29	2.09473e-27
ARG1	40.428	2.46798	0.218672	11.2862	1.53525e-29	2.09473e-27
PLA2G4F	143.557	3.80275	0.337141	11.2794	1.65869e-29	2.25006e-27
TSHR	31.3861	-1.86926	0.165944	-11.2644	1.96705e-29	2.65303e-27
ATP8B4	134.759	-1.24047	0.110133	-11.2633	1.99103e-29	2.67003e-27
ARRDC5	15.5017	-1.80523	0.160639	-11.2379	2.65767e-29	3.54376e-27
NLRC4	131.734	-0.958363	0.0852951	-11.2359	2.71855e-29	3.60446e-27
TNFRSF9	423.81	-1.82179	0.162288	-11.2257	3.05061e-29	4.02201e-27
CASP5	19.2567	-1.62888	0.145317	-11.2091	3.67798e-29	4.82205e-27
NMI	868.967	-0.966616	0.0862616	-11.2056	3.82589e-29	4.9771e-27
CLN6	6648	0.901071	0.0804144	11.2053	3.83865e-29	4.9771e-27
CXCL11	506.356	-2.01715	0.18039	-11.1822	4.98463e-29	6.42744e-27
NEXN	206.339	-1.28551	0.115028	-11.1757	5.36426e-29	6.87914e-27
JAK2	938.031	-1.07647	0.0965454	-11.1499	7.16664e-29	9.14058e-27
FCRL6	95.9685	-1.65037	0.148209	-11.1354	8.43369e-29	1.06985e-26
SIRPG-AS1	6.04482	-2.65843	0.238956	-11.1252	9.46101e-29	1.19372e-26
TNIP3	48.2703	-1.89601	0.170456	-11.1231	9.68349e-29	1.21525e-26
TRAF3IP3	568.916	-1.69463	0.152433	-11.1172	1.03438e-28	1.29122e-26
TRGC2	127.743	-1.93722	0.174284	-11.1153	1.05663e-28	1.31201e-26
ERMN	31.74	-1.81248	0.1632	-11.1059	1.17486e-28	1.45114e-26
S100A9	6456.67	2.46217	0.221733	11.1042	1.1968e-28	1.4705e-26
RASGRP1	443.136	-1.51688	0.136691	-11.0972	1.2948e-28	1.58263e-26
PRB3	17.4011	-2.74408	0.247381	-11.0925	1.36355e-28	1.65802e-26
DAPP1	246.915	-1.63563	0.147521	-11.0874	1.44414e-28	1.74696e-26
CCL4	718.116	-1.67057	0.150688	-11.0863	1.46233e-28	1.7599e-26
CD96	552.17	-1.74522	0.157594	-11.0741	1.67514e-28	2.00572e-26
TMEM156	96.6044	-1.98379	0.179234	-11.0681	1.79077e-28	2.13328e-26
S100A14	857.275	3.19245	0.288821	11.0534	2.11091e-28	2.50196e-26
COL17A1	1555.47	3.18167	0.288377	11.033	2.64786e-28	3.12261e-26
GAB3	246.363	-1.18893	0.107769	-11.0323	2.66955e-28	3.13246e-26
DSC1	118.862	4.17783	0.379235	11.0165	3.18306e-28	3.71643e-26
DSC3	948.629	3.7796	0.343492	11.0035	3.67777e-28	4.27276e-26
P2RY10	130.039	-1.99359	0.181506	-10.9836	4.58153e-28	5.29652e-26
FCGR1B	63.8876	-1.49116	0.13605	-10.9604	5.92516e-28	6.81625e-26
RTP5	20.8161	-2.24269	0.205172	-10.9308	8.21368e-28	9.40286e-26
GPR34	231.379	-1.34668	0.123505	-10.9038	1.10499e-27	1.25883e-25
KRTDAP	1039.49	4.29376	0.393896	10.9007	1.14314e-27	1.296e-25
GIMAP6	987.212	-1.24141	0.113901	-10.8991	1.16417e-27	1.3135e-25
BIN2	632.426	-1.44919	0.13309	-10.8888	1.30359e-27	1.45679e-25
LINC02908	30.9855	-1.37253	0.126049	-10.8888	1.30297e-27	1.45679e-25
CFB	165.399	-1.4118	0.129893	-10.869	1.61998e-27	1.80178e-25
GSDMC	76.8858	2.34402	0.216057	10.849	2.01525e-27	2.23085e-25
SIGLEC11	62.2886	-1.72233	0.158779	-10.8474	2.05258e-27	2.2615e-25
SLPI	560.383	2.95904	0.272832	10.8457	2.09143e-27	2.29353e-25
GZMA	619.811	-1.80312	0.166349	-10.8394	2.23969e-27	2.4447e-25
KRT5	20311.4	3.79015	0.349793	10.8354	2.3387e-27	2.54095e-25
CD274	451.578	-1.50632	0.139032	-10.8344	2.36615e-27	2.54719e-25
MRPS2	3367.2	0.872002	0.0804823	10.8347	2.35731e-27	2.54719e-25
FCRL3	347.384	-2.16443	0.199825	-10.8316	2.43798e-27	2.61254e-25
EPSTI1	1011	-1.43562	0.132602	-10.8265	2.57741e-27	2.74939e-25
HK3	479.843	-1.38125	0.127644	-10.8212	2.73257e-27	2.90172e-25
PLEK	1944.5	-1.45028	0.134108	-10.8142	2.94764e-27	3.116e-25
NAXE	8108.01	0.899927	0.0835262	10.7742	4.55741e-27	4.79611e-25
KLK5	346.638	4.82399	0.448246	10.7619	5.20792e-27	5.45623e-25
FNDC10	2529.66	1.57825	0.146747	10.7549	5.61796e-27	5.85966e-25
ADAMDEC1	554.122	-2.05578	0.191304	-10.7461	6.17904e-27	6.38809e-25
CD8A	1957.82	-1.92135	0.178794	-10.7462	6.17839e-27	6.38809e-25
CD200R1	96.8914	-1.45006	0.13496	-10.7444	6.29409e-27	6.4785e-25
CD84	1016.64	-1.41078	0.131405	-10.7361	6.88794e-27	7.05878e-25
NECTIN1	2555.09	1.30434	0.121504	10.7349	6.98053e-27	7.12257e-25
PRODH	200.104	2.18403	0.203771	10.7181	8.37264e-27	8.50602e-25
P2RY13	202.959	-1.5737	0.14691	-10.712	8.94366e-27	9.04697e-25
GBP2	6230.44	-1.33632	0.12495	-10.6949	1.07546e-26	1.08321e-24
RESF1	2554.11	-0.953297	0.0891898	-10.6884	1.15343e-26	1.15679e-24
ARL11	119.352	-1.26127	0.118081	-10.6813	1.24472e-26	1.24302e-24
IMPA2	1374.83	1.10422	0.103467	10.6722	1.37366e-26	1.36597e-24
AIF1	1420.1	-1.24508	0.116702	-10.6689	1.42286e-26	1.40893e-24
GCNT1	452.043	-1.24965	0.117156	-10.6666	1.45853e-26	1.43818e-24
ICOS	155.067	-1.67322	0.156879	-10.6656	1.47369e-26	1.44706e-24
B2M	156194	-1.02868	0.0965237	-10.6572	1.61298e-26	1.57722e-24
KLK13	141.595	2.89181	0.271635	10.6459	1.82137e-26	1.76828e-24
TRGV2	8.20885	-1.99041	0.186966	-10.6458	1.82343e-26	1.76828e-24
CD3G	351.582	-1.80131	0.169622	-10.6195	2.41773e-26	2.33495e-24
RETSAT	7927.54	0.937145	0.0883182	10.611	2.64885e-26	2.54768e-24
CYTIP	639.781	-1.5904	0.150005	-10.6023	2.90603e-26	2.78362e-24
TLDC2	45.848	-1.13962	0.107537	-10.5974	3.06315e-26	2.91517e-24
A2ML1	492.137	2.95809	0.279137	10.5973	3.06821e-26	2.91517e-24
MYBPC3	8.12073	-1.43311	0.135247	-10.5962	3.10173e-26	2.93514e-24
CD48	1179.66	-1.60909	0.152076	-10.5808	3.65702e-26	3.4467e-24
PLAAT4	2092.56	-1.60307	0.151525	-10.5796	3.70492e-26	3.47788e-24
SOD2	13427.6	-0.917578	0.0868778	-10.5617	4.48451e-26	4.19293e-24
SLC2A5	627.3	-1.38224	0.130991	-10.5522	4.96413e-26	4.62293e-24
CD1D	144.189	-1.25332	0.118778	-10.5518	4.98381e-26	4.62293e-24
SAMHD1	5177.18	-1.0842	0.102944	-10.532	6.15281e-26	5.68481e-24
SP140	397.731	-1.62738	0.1546	-10.5264	6.53143e-26	6.01096e-24
RPL4P1	9.28027	-1.54462	0.146867	-10.5171	7.20255e-26	6.60271e-24
NEUROG3	4.6962	-2.6206	0.249202	-10.516	7.29374e-26	6.66029e-24
GBP3	1109.15	-1.32064	0.125593	-10.5152	7.35416e-26	6.68943e-24
GPR174	70.6261	-2.04423	0.194477	-10.5114	7.65193e-26	6.93342e-24
PSORS1C2	30.3387	2.37434	0.225948	10.5084	7.90561e-26	7.13573e-24
DBH	28.4904	-1.55658	0.148226	-10.5014	8.51035e-26	7.65214e-24
RAPGEFL1	575.185	1.3029	0.124088	10.4998	8.65407e-26	7.75167e-24
PIK3AP1	1430.82	-1.31678	0.125442	-10.4972	8.90066e-26	7.94223e-24
S100A8	3543.05	2.6119	0.248906	10.4935	9.25103e-26	8.2236e-24
FASLG	132.922	-1.84211	0.175748	-10.4815	1.05018e-25	9.30025e-24
SPATC1	12.3179	-1.42617	0.136111	-10.478	1.0908e-25	9.62362e-24
ARMH1	105.475	-1.32138	0.126223	-10.4686	1.20414e-25	1.05838e-23
TTLL12	5581.28	0.853865	0.0816321	10.4599	1.31963e-25	1.15556e-23
TLR10	154.742	-2.07969	0.198845	-10.4588	1.33489e-25	1.16458e-23
TRGC1	41.0423	-1.74834	0.167309	-10.4498	1.46909e-25	1.2722e-23
TARP	41.0423	-1.74834	0.167309	-10.4498	1.46909e-25	1.2722e-23
ESRP2	153.182	2.26235	0.216674	10.4413	1.60659e-25	1.38616e-23
PARP14	5852.07	-0.970664	0.0929862	-10.4388	1.64887e-25	1.41743e-23
CFLAR	3770.86	-0.564167	0.0540744	-10.4332	1.74964e-25	1.49856e-23
WFDC12	73.4844	5.43602	0.521445	10.4249	1.90814e-25	1.62837e-23
AKR1B10	130.606	3.31705	0.318218	10.4239	1.92965e-25	1.64076e-23
SLC27A4	3703.9	0.835511	0.0802128	10.4162	2.09199e-25	1.77237e-23
TLR2	881.029	-1.16831	0.112172	-10.4154	2.10954e-25	1.78081e-23
PLA2G4E	115.815	3.79713	0.365136	10.3992	2.49949e-25	2.10244e-23
GGTA1	352.06	-1.18967	0.114418	-10.3976	2.54271e-25	2.13115e-23
LY75	275.864	-1.51798	0.146066	-10.3924	2.68383e-25	2.24142e-23
CTSS	6790.1	-1.23598	0.118956	-10.3903	2.74515e-25	2.28451e-23
AP1M2	94.6523	2.66504	0.256603	10.3858	2.87637e-25	2.38525e-23
IRF1	4620.55	-1.29947	0.125124	-10.3855	2.88722e-25	2.38582e-23
NUGGC	80.2659	-1.98998	0.191622	-10.3849	2.90401e-25	2.39128e-23
HAPLN1	500.056	-3.14651	0.303241	-10.3763	3.1793e-25	2.60881e-23
EFNA3	275.904	1.45117	0.139919	10.3715	3.34221e-25	2.73292e-23
CBLC	61.1173	3.5678	0.344033	10.3705	3.37757e-25	2.75225e-23
IGKJ5	11.3243	-2.73682	0.264014	-10.3662	3.53353e-25	2.86937e-23
CD2	1227.53	-1.69633	0.163652	-10.3655	3.559e-25	2.88009e-23
CXCR6	419.415	-1.63451	0.157705	-10.3644	3.60034e-25	2.90353e-23
PGLYRP4	32.8661	4.13319	0.399104	10.3562	3.92291e-25	3.15284e-23
IKZF3	1576.05	-1.78988	0.172866	-10.3542	4.00645e-25	3.20899e-23
P2RY12	69.9472	-1.68242	0.16253	-10.3515	4.12124e-25	3.27855e-23
S100A7A	185.82	5.41537	0.523134	10.3518	4.10777e-25	3.27855e-23
CASS4	118.851	-1.30011	0.125647	-10.3473	4.30393e-25	3.41232e-23
MCAT	1291.46	0.73415	0.0709789	10.3432	4.49194e-25	3.54939e-23
IL10RA	2076.8	-1.34753	0.130342	-10.3384	4.72225e-25	3.71885e-23
ALDH3A1	125.157	2.04734	0.198064	10.3367	4.80639e-25	3.77245e-23
IL21-AS1	6.43244	-2.00091	0.193853	-10.3218	5.61685e-25	4.39387e-23
PLA2G2D	989.123	-2.37267	0.229883	-10.3212	5.65126e-25	4.4061e-23
VNN1	84.29	-1.44786	0.140452	-10.3086	6.4449e-25	5.00824e-23
DBH-AS1	91.3253	-1.53438	0.149007	-10.2973	7.2439e-25	5.61056e-23
TP53AIP1	35.0685	2.45075	0.238091	10.2933	7.55289e-25	5.83063e-23
ACER1	24.0766	3.00132	0.291776	10.2864	8.11899e-25	6.2471e-23
MAD1L1	7145.39	0.991925	0.0965115	10.2778	8.87387e-25	6.80562e-23
DEXI	550.672	0.752532	0.0732446	10.2742	9.20771e-25	7.03865e-23
KRT15	325.526	2.85552	0.277975	10.2726	9.36746e-25	7.13752e-23
POLD2	9579.37	0.662586	0.0645663	10.2621	1.04418e-24	7.93039e-23
LOC107985688	22.3811	-1.45207	0.141534	-10.2596	1.0718e-24	8.11389e-23
ZBTB20-AS1	4.89052	-1.66347	0.16227	-10.2513	1.16763e-24	8.81088e-23
MGAT4A	1396.38	-0.830203	0.0810295	-10.2457	1.23752e-24	9.30839e-23
CLEC2D	854.537	-1.08659	0.106068	-10.2443	1.25575e-24	9.41535e-23
ALOX5	727.163	-1.25593	0.122711	-10.2348	1.38414e-24	1.03449e-22
LOC102724323	5.79334	-1.55677	0.152136	-10.2327	1.41502e-24	1.05421e-22
IGSF6	812.826	-1.24237	0.121455	-10.2291	1.46918e-24	1.0911e-22
BTN3A1	3326.15	-0.882862	0.086342	-10.2252	1.52948e-24	1.1323e-22
CD53	2803.73	-1.38248	0.135278	-10.2195	1.62168e-24	1.19678e-22
APOL6	4757.37	-1.14146	0.111701	-10.2189	1.63203e-24	1.20064e-22
FPR2	45.4319	-1.60901	0.157639	-10.2069	1.84607e-24	1.35386e-22
NAIP	40.7845	-1.08979	0.106779	-10.206	1.86327e-24	1.36222e-22
CR1	227.663	-1.69799	0.166409	-10.2037	1.90775e-24	1.39041e-22
PGGHG	1674.98	-1.10139	0.107979	-10.2	1.98292e-24	1.44071e-22
HMOX2	3922.7	0.611685	0.0599879	10.1968	2.04885e-24	1.48402e-22
MECR	1508.26	0.54903	0.0538816	10.1896	2.20764e-24	1.59347e-22
SMTNL1	17.7744	-1.53654	0.150799	-10.1893	2.21353e-24	1.59347e-22
SERPINA12	34.3399	3.02221	0.296659	10.1875	2.25481e-24	1.61823e-22
LOC100129066	7.26984	-1.70565	0.167493	-10.1834	2.35178e-24	1.68267e-22
GJB5	69.2971	2.71883	0.267097	10.1792	2.45571e-24	1.75169e-22
LINC02325	4.59124	-2.3023	0.226214	-10.1776	2.49742e-24	1.77604e-22
IL7R	988.016	-1.70003	0.167092	-10.1742	2.58529e-24	1.83298e-22
JCHAIN	6153.51	-2.22808	0.219004	-10.1737	2.59863e-24	1.83689e-22
MSR1	1495.89	-1.21172	0.119167	-10.1683	2.74603e-24	1.92945e-22
FGFR3	422.815	2.04566	0.201175	10.1686	2.73924e-24	1.92945e-22
GRHL3	111.13	2.20766	0.217187	10.1648	2.8478e-24	1.99499e-22
PSTPIP1	493.916	-1.409	0.138709	-10.1579	3.05551e-24	2.13413e-22
ITGA6-AS1	9.62541	-1.31724	0.1298	-10.1482	3.37681e-24	2.35154e-22
IDO2	10.1716	-1.87512	0.184876	-10.1426	3.57577e-24	2.48273e-22
TAGAP	551.026	-1.4312	0.141122	-10.1416	3.6131e-24	2.50125e-22
CCR2	292.725	-1.59619	0.157411	-10.1403	3.66022e-24	2.52641e-22
RCSD1	1041.92	-1.32603	0.130858	-10.1333	3.9299e-24	2.7046e-22
GRWD1	3918.53	0.563058	0.0555712	10.1322	3.97642e-24	2.72861e-22
SIRPB2	171.082	-1.26678	0.125177	-10.1199	4.50843e-24	3.08466e-22
LYZ	8360.54	-1.62718	0.161133	-10.0984	5.61708e-24	3.83203e-22
ARHGAP9	903.836	-1.39153	0.137843	-10.095	5.81094e-24	3.95279e-22
SLC25A3	24029.5	0.469186	0.0465339	10.0827	6.59035e-24	4.47001e-22
DRAM1	1807.32	-0.79006	0.0783991	-10.0774	6.95347e-24	4.70271e-22
LCE1B	38.2179	4.76653	0.473253	10.0718	7.35933e-24	4.96289e-22
BPIFC	21.608	3.26548	0.324244	10.071	7.41827e-24	4.98831e-22
FAT2	633.779	1.97149	0.195831	10.0673	7.70703e-24	5.16767e-22
MC1R	1552.19	1.26533	0.125741	10.063	8.05353e-24	5.38462e-22
P2RY14	74.7514	-1.26031	0.125313	-10.0573	8.53262e-24	5.68874e-22
MRPL37	6043.06	0.609204	0.0605776	10.0566	8.59234e-24	5.71232e-22
CDH3	7595.41	1.8158	0.18093	10.0359	1.05982e-23	7.02594e-22
CPEB3	179.772	-0.760562	0.0757937	-10.0346	1.07362e-23	7.07742e-22
ANXA8L1	68.9235	3.34355	0.333201	10.0346	1.07357e-23	7.07742e-22
SERPINB3	234.182	4.1522	0.414836	10.0092	1.3881e-23	9.12492e-22
CDSN	46.3053	4.54889	0.45506	9.99624	1.58297e-23	1.03769e-21
DPYD	1123.53	-1.25605	0.125782	-9.98596	1.75601e-23	1.14791e-21
TRGV9	2.86972	-1.92564	0.192877	-9.98377	1.79511e-23	1.17021e-21
EVPL	725.413	2.65744	0.26641	9.97498	1.96149e-23	1.27513e-21
LILRB2	760.675	-1.29652	0.129984	-9.9744	1.97288e-23	1.279e-21
CRYBG2	102.025	2.20117	0.220758	9.97093	2.04311e-23	1.32087e-21
LCE1C	75.5327	5.15382	0.517127	9.96626	2.14145e-23	1.38065e-21
PRF1	1493.04	-1.69035	0.169619	-9.96558	2.15601e-23	1.38623e-21
EBI3	223.353	-1.38452	0.138969	-9.96281	2.2171e-23	1.42161e-21
SPRR1A	404.745	4.52958	0.454758	9.96042	2.27103e-23	1.45222e-21
KRT6C	4733.29	4.78926	0.481015	9.95656	2.36093e-23	1.5056e-21
POLDIP2	7636.14	0.502884	0.0505187	9.95442	2.41228e-23	1.53418e-21
POU2F3	37.5285	2.51492	0.252841	9.94662	2.60903e-23	1.65483e-21
CSF2RB	858.956	-1.35084	0.135852	-9.94348	2.69255e-23	1.7032e-21
SEMA4D	1851.29	-1.06443	0.10707	-9.94153	2.74588e-23	1.73226e-21
LOC100507516	221.711	-1.77028	0.178156	-9.93669	2.88259e-23	1.81364e-21
PARVB	8721.01	0.802056	0.0807442	9.9333	2.98219e-23	1.87129e-21
ANKRD9	1972.85	1.06878	0.107662	9.9271	3.17341e-23	1.98597e-21
CCDC88B	1112.01	-1.14125	0.114969	-9.92661	3.18929e-23	1.99059e-21
SCIMP	366.787	-1.42822	0.143919	-9.9238	3.28027e-23	2.04195e-21
SLC15A1	28.3671	2.70077	0.2724	9.91471	3.59284e-23	2.2306e-21
RHOH	407.803	-1.68956	0.170468	-9.91128	3.71865e-23	2.29656e-21
MRC1	1031.43	-1.34955	0.136161	-9.91143	3.71291e-23	2.29656e-21
GATAD2A	9836.84	0.519474	0.0524708	9.90024	4.15266e-23	2.55787e-21
PSEN2	4848.11	0.938757	0.0949071	9.89133	4.53972e-23	2.78896e-21
HLA-DOA	2840.03	-1.56237	0.157971	-9.89022	4.58999e-23	2.81248e-21
HLA-DMB	3043.54	-1.26845	0.128259	-9.88975	4.61166e-23	2.8184e-21
CASP14	1023.29	4.85818	0.492218	9.86997	5.61805e-23	3.42453e-21
LINC00539	37.2019	-0.814689	0.0825785	-9.86562	5.86694e-23	3.56698e-21
CDC42SE2	2579.53	-0.679509	0.0688913	-9.86349	5.99268e-23	3.63401e-21
NLRC5	3181.48	-1.01977	0.103544	-9.84867	6.94561e-23	4.20102e-21
CYB561A3	5963.81	0.988788	0.100479	9.84079	7.51217e-23	4.5204e-21
ARHGAP25	1023.68	-1.21219	0.123179	-9.84086	7.50661e-23	4.5204e-21
FCGR1A	385.133	-1.33952	0.136134	-9.8397	7.59359e-23	4.55771e-21
TPCN2	3789.29	1.28124	0.130244	9.83724	7.78125e-23	4.65843e-21
C10orf99	116.643	4.80971	0.488949	9.83682	7.81388e-23	4.66606e-21
VSIG4	1683.44	-1.29395	0.131546	-9.83646	7.842e-23	4.67096e-21
LINC00528	29.4664	-1.50501	0.153088	-9.83095	8.2832e-23	4.92127e-21
HNRNPA1P21	43.7216	-1.35983	0.138513	-9.81733	9.48171e-23	5.61911e-21
CLEC4A	130.498	-1.0788	0.110004	-9.80689	1.05159e-22	6.20069e-21
SIGLEC10	535.256	-1.44138	0.146975	-9.80698	1.05063e-22	6.20069e-21
SLC8A1	420.792	-1.17549	0.119887	-9.80504	1.0711e-22	6.29988e-21
MS4A4A	724.656	-1.10801	0.113109	-9.79591	1.17237e-22	6.87831e-21
TBC1D10C	782.043	-1.49899	0.15313	-9.78898	1.25562e-22	7.34835e-21
HAVCR2	1088.04	-1.23492	0.126158	-9.78866	1.25953e-22	7.35288e-21
SNX20	583.372	-1.41314	0.144427	-9.78444	1.31321e-22	7.64725e-21
GIMAP1	441.377	-1.1788	0.120497	-9.78279	1.33478e-22	7.7536e-21
MS4A15	41.8917	3.36026	0.343586	9.77997	1.37258e-22	7.94848e-21
LYN	1745.98	-0.977799	0.0999817	-9.77978	1.3751e-22	7.94848e-21
PHF11	870.935	-0.806079	0.0825193	-9.76837	1.53909e-22	8.87455e-21
BTLA	115.258	-1.74785	0.178975	-9.76587	1.57748e-22	9.07363e-21
CDIP1	3615.68	0.810909	0.0830567	9.76332	1.61769e-22	9.28214e-21
TMEM45B	80.5973	1.83088	0.187648	9.75701	1.72152e-22	9.8538e-21
TRBV5-6	20.9552	-2.07483	0.212682	-9.75558	1.74603e-22	9.9698e-21
IGHV3-23	4874.78	-2.40974	0.247371	-9.7414	2.00761e-22	1.14356e-20
FCRL2	104.711	-2.30968	0.237173	-9.73838	2.0683e-22	1.17527e-20
LAG3	1383.61	-1.77123	0.181955	-9.73445	2.14979e-22	1.21863e-20
PLEKHS1	131.38	-2.32832	0.239315	-9.72909	2.26609e-22	1.28146e-20
MS4A7	1073.46	-1.12489	0.115673	-9.72475	2.36482e-22	1.33408e-20
RGL4	69.2374	-1.02324	0.105257	-9.72136	2.44501e-22	1.37601e-20
LINC00582	7.93305	-2.06531	0.212524	-9.718	2.52706e-22	1.41878e-20
NCKAP1L	2260.45	-1.27462	0.13127	-9.7099	2.73611e-22	1.53248e-20
HRNR	228.876	1.56016	0.16069	9.70912	2.75707e-22	1.54055e-20
ACSL6	67.67	-1.54543	0.15927	-9.70322	2.92117e-22	1.62836e-20
POF1B	73.6554	2.88743	0.297615	9.70191	2.95897e-22	1.64553e-20
KLK7	272.686	4.1575	0.428726	9.69734	3.09456e-22	1.71686e-20
EXOC3L4	60.8085	-1.87419	0.193304	-9.69558	3.14854e-22	1.74269e-20
GIMAP8	682.167	-1.08293	0.111696	-9.6953	3.1572e-22	1.74337e-20
IL15RA	429.671	-1.11981	0.115507	-9.69471	3.17533e-22	1.74927e-20
ALG8	4065.8	0.886819	0.0914932	9.69274	3.23735e-22	1.7751e-20
SLAMF6	514.629	-1.67876	0.173193	-9.69295	3.23057e-22	1.7751e-20
NKG7	1475.16	-1.71217	0.176719	-9.68866	3.36926e-22	1.84312e-20
LINC00892	15.2225	-1.76066	0.181879	-9.68042	3.65206e-22	1.99317e-20
TIFA	542.616	-0.669298	0.0691411	-9.68018	3.66069e-22	1.99325e-20
TUFM	16301.4	0.517846	0.0535303	9.67388	3.8933e-22	2.115e-20
FOXN1	47.6548	3.90282	0.403505	9.67229	3.95414e-22	2.14309e-20
HLA-DRA	48491.6	-1.36539	0.141224	-9.66824	4.11392e-22	2.22455e-20
XRN1	2149.58	-0.688332	0.0712135	-9.66576	4.21478e-22	2.27385e-20
FER1L4	186.547	-1.54293	0.159733	-9.65945	4.48247e-22	2.41272e-20
PTPN23	7796.95	0.610226	0.0631798	9.65856	4.52192e-22	2.42284e-20
IRF2	2023.93	-0.503958	0.0521763	-9.65876	4.51296e-22	2.42284e-20
TM6SF1	94.1692	-1.0806	0.111937	-9.65362	4.74494e-22	2.53655e-20
NECTIN4	225.014	1.98298	0.205709	9.63973	5.43318e-22	2.89786e-20
XCL2	52.477	-1.73142	0.179928	-9.62281	6.40596e-22	3.40796e-20
SDR16C5	89.2071	3.03657	0.315567	9.6226	6.4186e-22	3.40796e-20
IL7	92.7107	-1.19223	0.123909	-9.62183	6.46685e-22	3.42583e-20
FGD2	619.724	-1.26196	0.131274	-9.61323	7.0308e-22	3.71619e-20
CIITA	2340.53	-1.40607	0.146379	-9.60572	7.56244e-22	3.98821e-20
TRIM22	2512.75	-1.21096	0.126119	-9.60172	7.8618e-22	4.13679e-20
KRT75	146.607	4.34857	0.453417	9.59067	8.75145e-22	4.59461e-20
PRDM1	861.795	-1.18284	0.123367	-9.58792	8.98756e-22	4.70804e-20
DSP	7479.86	2.39515	0.249904	9.58428	9.3102e-22	4.86618e-20
GYS1	5874.26	0.715386	0.0746502	9.58318	9.40979e-22	4.90731e-20
CD8B	437.402	-1.79132	0.186958	-9.58137	9.57675e-22	4.98331e-20
PICSAR	9.92365	2.97584	0.310743	9.57653	1.00357e-21	5.21057e-20
PDZK1IP1	185.104	2.98233	0.31192	9.56121	1.16389e-21	6.02962e-20
PITX1	121.276	2.48956	0.260408	9.56023	1.17491e-21	6.07331e-20
C11orf21	101.446	-1.50387	0.157342	-9.55796	1.20096e-21	6.19432e-20
CD163	3544.5	-1.27121	0.133031	-9.55577	1.22664e-21	6.31291e-20
RHCG	652.281	2.2751	0.238102	9.55514	1.23422e-21	6.33801e-20
SNX8	8343.07	0.813968	0.0852453	9.54854	1.31539e-21	6.74009e-20
SPRR2G	435.778	5.03627	0.527616	9.54533	1.3567e-21	6.93662e-20
KCNK7	48.6695	1.45869	0.152924	9.5387	1.44627e-21	7.37851e-20
CYB5R3	25862.9	0.830989	0.0871973	9.52998	1.57319e-21	8.00857e-20
TLR7	274.867	-1.3547	0.142223	-9.52514	1.64816e-21	8.3721e-20
DOCK8	1912.45	-1.17561	0.123449	-9.52306	1.68156e-21	8.52329e-20
BANK1	307.343	-2.16682	0.22786	-9.50942	1.91734e-21	9.69746e-20
DEFB1	80.6637	2.75031	0.289604	9.49678	2.16477e-21	1.09253e-19
TENT5C	1246.35	-1.3639	0.14381	-9.48404	2.44635e-21	1.23199e-19
FLI1	889.404	-1.02511	0.108162	-9.47753	2.6037e-21	1.30843e-19
DOCK11	964.291	-0.976717	0.103078	-9.47551	2.65448e-21	1.3311e-19
GPR141	33.773	-1.35346	0.14306	-9.46082	3.05529e-21	1.52882e-19
ERFL	11.7621	-1.52863	0.161661	-9.45573	3.20778e-21	1.6017e-19
TOGARAM2	55.8332	-1.29681	0.137153	-9.45522	3.22354e-21	1.60616e-19
RNF222	15.993	2.7901	0.295227	9.4507	3.36582e-21	1.6735e-19
CLEC4E	132.204	-1.55698	0.164811	-9.44707	3.48451e-21	1.72885e-19
CLCN7	18205.6	0.830401	0.0879184	9.44513	3.54964e-21	1.75745e-19
SOX15	122.735	1.5246	0.161487	9.441	3.69251e-21	1.82433e-19
ADAM11	491.598	1.65273	0.175087	9.43946	3.74702e-21	1.84738e-19
RPL21P94	3.68287	-1.5805	0.167527	-9.43425	3.93798e-21	1.93745e-19
EEF2KMT	714.779	0.464525	0.0492456	9.43282	3.99195e-21	1.9599e-19
TOM1	5573.69	0.782348	0.0829924	9.42674	4.23026e-21	2.07256e-19
TMEM273	289.224	-1.05019	0.111422	-9.4253	4.28896e-21	2.09695e-19
ZBTB45	1176.07	0.580526	0.0616791	9.41204	4.86592e-21	2.37408e-19
GCA	729.667	-0.634601	0.0674625	-9.40672	5.11837e-21	2.49207e-19
TRIM28	23073	0.566958	0.0602971	9.40274	5.31602e-21	2.58295e-19
PSMB8-AS1	760.762	-0.988417	0.105137	-9.40121	5.39383e-21	2.61534e-19
PDCD1	455.742	-1.7259	0.183703	-9.39504	5.7194e-21	2.76748e-19
RASGRP2	477.688	-1.5309	0.162968	-9.39387	5.78375e-21	2.79286e-19
BIRC3	1817.36	-1.4728	0.156921	-9.38557	6.25792e-21	3.01563e-19
GTSF1L	6.67493	-1.93977	0.206732	-9.383	6.41194e-21	3.08351e-19
TTC16	41.2511	-1.33351	0.14219	-9.37837	6.70008e-21	3.20893e-19
IGKV4-1	10373.5	-2.44325	0.260516	-9.37851	6.69114e-21	3.20893e-19
FGL2	2742.72	-1.56722	0.167224	-9.37202	7.11605e-21	3.40121e-19
HSF5	7.21995	-1.70832	0.182351	-9.36827	7.37294e-21	3.51683e-19
MYBPH	7.06801	-1.80518	0.192736	-9.36609	7.52689e-21	3.58299e-19
ACAP1	1014.54	-1.34964	0.14411	-9.36535	7.57978e-21	3.60086e-19
KRT6A	18529.6	3.83087	0.409087	9.36445	7.64482e-21	3.62441e-19
STAT1	26080.2	-0.958193	0.102467	-9.35121	8.66498e-21	4.09979e-19
MED15	15234.5	0.72082	0.077093	9.35001	8.76411e-21	4.13835e-19
GSDMB	210.156	-1.04081	0.111337	-9.34824	8.91203e-21	4.19975e-19
TESPA1	245.016	-1.58639	0.169887	-9.33791	9.82573e-21	4.62105e-19
TRAF7	6718.12	0.525543	0.0562848	9.33721	9.89084e-21	4.64237e-19
LCP1	9054.46	-1.25483	0.134455	-9.33271	1.03194e-20	4.83382e-19
B4GALT2	4130.17	0.578525	0.061999	9.3312	1.04676e-20	4.89349e-19
STAP1	92.2922	-1.92899	0.206799	-9.32786	1.08028e-20	5.04018e-19
PTPN7	1060.22	-1.37603	0.147618	-9.32154	1.1466e-20	5.33898e-19
DOCK2	1718.09	-1.2163	0.130487	-9.32125	1.14975e-20	5.34305e-19
S100A7	2503.58	3.99621	0.428992	9.31537	1.21534e-20	5.63667e-19
RRP1	3382.19	0.565605	0.0607348	9.3127	1.24624e-20	5.76859e-19
TRGV7	8.82528	-1.3988	0.150229	-9.3111	1.2652e-20	5.84482e-19
TBX21	143.528	-1.50134	0.161256	-9.31031	1.27464e-20	5.87688e-19
IL2RB	1740.1	-1.365	0.146618	-9.30987	1.27984e-20	5.88929e-19
SMARCA4	13118.1	0.495224	0.0532154	9.30602	1.32706e-20	6.09462e-19
VCAM1	1520.86	-1.25893	0.135306	-9.30433	1.34837e-20	6.18036e-19
EVI2A	563.05	-1.20012	0.129047	-9.29984	1.40651e-20	6.42177e-19
LAPTM5	12463.1	-1.12917	0.121417	-9.29991	1.40559e-20	6.42177e-19
LAT2	655.859	-1.03236	0.111027	-9.29824	1.42793e-20	6.50692e-19
HLA-DRB6	2205.78	-1.54074	0.16573	-9.29668	1.44905e-20	6.59035e-19
HLA-DOB	253.552	-1.56492	0.168336	-9.29643	1.45246e-20	6.5931e-19
SLA2	286.044	-1.48477	0.15974	-9.29487	1.47387e-20	6.67736e-19
QPCTL	2072.92	0.805949	0.0867441	9.29111	1.52684e-20	6.904e-19
PPP3CB-AS1	129.974	-0.62173	0.0669352	-9.28853	1.56432e-20	7.0599e-19
ZNF831	198.188	-1.6345	0.175974	-9.28832	1.56741e-20	7.06027e-19
GPR183	410.524	-1.28977	0.138883	-9.2867	1.59145e-20	7.14623e-19
SPRR2E	603.102	4.37551	0.471162	9.28662	1.59258e-20	7.14623e-19
PPARD	4978.29	0.74786	0.0805342	9.28624	1.59834e-20	7.15837e-19
ZBTB32	63.8576	-1.27343	0.13721	-9.28091	1.68031e-20	7.51115e-19
UBALD1	1790.97	0.669607	0.0721562	9.27996	1.69534e-20	7.56394e-19
IPO13	4493.03	0.57534	0.0620038	9.27911	1.70901e-20	7.61043e-19
STAC3	212.923	-0.889038	0.0958373	-9.27654	1.75076e-20	7.78161e-19
IL21R	400.712	-1.50239	0.161971	-9.27567	1.76501e-20	7.82583e-19
IPO4	565.971	0.667596	0.0719739	9.27553	1.76738e-20	7.82583e-19
XAF1	563.022	-1.33439	0.143954	-9.26959	1.86861e-20	8.25846e-19
HDHD5	2589.38	0.507862	0.0548283	9.26277	1.99201e-20	8.78733e-19
IVL	786.201	3.78405	0.408532	9.26256	1.99581e-20	8.78754e-19
TTLL1	852.498	0.660457	0.0713083	9.26199	2.0066e-20	8.81853e-19
TMPRSS3	55.3222	-1.70232	0.184171	-9.24316	2.39317e-20	1.0492e-18
C6orf132	244.085	1.83982	0.199049	9.24302	2.39633e-20	1.0492e-18
C16orf54	312.527	-1.44948	0.156832	-9.2422	2.41469e-20	1.05527e-18
HCP5	1988.17	-1.37064	0.148379	-9.23745	2.52447e-20	1.10119e-18
ST6GALNAC1	91.3286	1.85421	0.20095	9.22723	2.7773e-20	1.20923e-18
IRF8	1252.55	-1.361	0.147516	-9.22613	2.80581e-20	1.21938e-18
OGFRL1	1430.49	-0.880527	0.0955094	-9.21927	2.99136e-20	1.29762e-18
GCN1	9766.1	0.437312	0.0474464	9.21698	3.05591e-20	1.32317e-18
RITA1	1790.87	0.507397	0.0551089	9.20717	3.34838e-20	1.44714e-18
PAK4	5340.12	0.727177	0.0789947	9.20539	3.4044e-20	1.46865e-18
TBC1D16	21694.2	0.903375	0.0981443	9.20456	3.43069e-20	1.47728e-18
OTX1	247.805	1.3255	0.144017	9.20383	3.45417e-20	1.48466e-18
TNFSF13B	1163.46	-1.39165	0.151236	-9.20189	3.51699e-20	1.5089e-18
ZNF101	663.156	-0.610218	0.0663297	-9.19977	3.5871e-20	1.53617e-18
KLK8	153.791	4.13572	0.44956	9.19947	3.5972e-20	1.53698e-18
JSRP1	110.877	-1.56385	0.17	-9.19913	3.60863e-20	1.53698e-18
LOC105372240	110.877	-1.56385	0.17	-9.19913	3.60863e-20	1.53698e-18
NME4	8782.74	0.743525	0.0808591	9.19531	3.73919e-20	1.5897e-18
ADGRG5	250.714	-1.52151	0.16548	-9.19457	3.76493e-20	1.59775e-18
SLC9A9	378.437	-0.967977	0.105334	-9.18962	3.94229e-20	1.66999e-18
TNS4	280.343	2.32305	0.25284	9.18781	4.00904e-20	1.69521e-18
CCNI2	18.0882	-1.07677	0.117251	-9.18348	4.17379e-20	1.7617e-18
GNAL	861.544	1.47504	0.160657	9.18134	4.25756e-20	1.79383e-18
PLN	177.21	-1.83154	0.19952	-9.17971	4.32258e-20	1.81796e-18
TRBV12-4	17.5457	-1.85996	0.202721	-9.17495	4.51782e-20	1.89668e-18
KLRC1	27.1159	-1.66555	0.181752	-9.16384	5.00822e-20	2.0988e-18
LAP3	8016.46	-0.705325	0.0769859	-9.16175	5.10646e-20	2.13615e-18
RPS3AP18	3.56205	-1.38365	0.151059	-9.15965	5.20681e-20	2.17426e-18
TNFSF10	1268.44	-1.19492	0.130463	-9.15911	5.23274e-20	2.18121e-18
IKZF1	1204.31	-1.41	0.153972	-9.15752	5.31043e-20	2.20967e-18
CSTA	800.734	1.85876	0.203016	9.15573	5.39939e-20	2.2427e-18
FKBP4	10351.5	0.659554	0.0720576	9.15315	5.52963e-20	2.29152e-18
MIR155HG	147.336	-1.46705	0.16028	-9.15302	5.53643e-20	2.29152e-18
NT5M	487.239	0.915411	0.100047	9.14985	5.70134e-20	2.35562e-18
ATP12A	61.0888	2.30674	0.252276	9.14371	6.03474e-20	2.48898e-18
RTL10	1801.22	0.551614	0.0603302	9.14325	6.06016e-20	2.49509e-18
TRAV5	12.6657	-1.92344	0.210387	-9.14241	6.1076e-20	2.51021e-18
IL21R-AS1	4.38896	-1.46885	0.160673	-9.14185	6.13919e-20	2.51879e-18
PCED1B-AS1	407.446	-1.32874	0.145416	-9.13749	6.39165e-20	2.61779e-18
ALG3	4916.62	0.670893	0.0734352	9.13584	6.48998e-20	2.65343e-18
CLEC2B	886.594	-1.02635	0.112423	-9.12936	6.89024e-20	2.81217e-18
OR52N4	3.7705	-2.03526	0.22295	-9.12876	6.92872e-20	2.82297e-18
C4orf50	4.90158	-1.73272	0.189879	-9.12536	7.14977e-20	2.90799e-18
JUP	6914.52	1.31232	0.143843	9.12322	7.29218e-20	2.96078e-18
ZBP1	226.019	-1.54329	0.169276	-9.11699	7.7238e-20	3.13061e-18
C3AR1	877.306	-1.04144	0.114268	-9.11398	7.94154e-20	3.21331e-18
TRAP1	4641.71	0.518317	0.0569078	9.10801	8.39068e-20	3.3892e-18
FHOD3	1477.13	1.21228	0.133135	9.10562	8.57757e-20	3.45874e-18
RPL32P1	4.90821	-1.73159	0.190202	-9.10396	8.70977e-20	3.50602e-18
LIF	2370.11	-1.78219	0.195815	-9.10143	8.91533e-20	3.58262e-18
PRPF6	12577.3	0.526621	0.0578692	9.10019	9.01719e-20	3.61736e-18
PTGDR	22.3817	-1.19345	0.131267	-9.09177	9.74366e-20	3.90212e-18
PRSS8	182.217	2.36172	0.259895	9.08722	1.01608e-19	4.06226e-18
PMCH	3.5113	-1.60752	0.176907	-9.08684	1.0196e-19	4.0694e-18
CSF1R	3746.59	-1.09589	0.120618	-9.08562	1.03108e-19	4.10822e-18
CRLF3	927.822	-0.546234	0.0601262	-9.08479	1.03903e-19	4.13286e-18
EPHX1	9760.91	1.28921	0.141914	9.08448	1.04197e-19	4.13756e-18
ZNF267	717.572	-0.647657	0.0712964	-9.08401	1.04649e-19	4.1485e-18
TRBV23-1	5.45731	-2.38644	0.262733	-9.08313	1.05496e-19	4.17502e-18
LINC01303	10.1619	-1.41748	0.156072	-9.08222	1.06383e-19	4.20303e-18
ATP2C2	60.4827	1.66031	0.182847	9.08034	1.08237e-19	4.26908e-18
IFIH1	1975.59	-0.983031	0.108306	-9.07639	1.1224e-19	4.41954e-18
SEMA6A	7693.94	1.19647	0.131861	9.07376	1.14982e-19	4.51993e-18
STAT4-AS1	3.61119	-1.48923	0.164141	-9.07287	1.15926e-19	4.54943e-18
GMFG	1085.93	-1.0695	0.117902	-9.07112	1.17796e-19	4.60738e-18
MBNL1	6333.54	-0.612762	0.0675507	-9.07114	1.17781e-19	4.60738e-18
GADL1	29.9379	2.35523	0.259663	9.07035	1.18641e-19	4.6327e-18
SLC25A48	10.1478	2.15109	0.237286	9.0654	1.24153e-19	4.83992e-18
UBASH3A	193.368	-1.52667	0.168432	-9.06402	1.25728e-19	4.89317e-18
HCLS1	3093.72	-1.13387	0.125115	-9.06258	1.27396e-19	4.94989e-18
LOC102724163	13.1934	-1.30258	0.143759	-9.06087	1.2941e-19	5.01983e-18
TNFSF14	81.8611	-1.29169	0.142738	-9.04937	1.43795e-19	5.56863e-18
KRT80	386.636	1.99302	0.220403	9.04261	1.5298e-19	5.91455e-18
TP63	406.473	2.03372	0.225146	9.0329	1.67177e-19	6.45282e-18
IL33	721.28	-1.46904	0.162641	-9.0324	1.67947e-19	6.47191e-18
IKZF2	262.993	-1.13076	0.125262	-9.02712	1.76249e-19	6.78067e-18
EPN3	59.8321	2.03881	0.225864	9.02669	1.76948e-19	6.79643e-18
TMEM40	102.052	2.69569	0.298813	9.02135	1.85779e-19	7.12397e-18
SERPINB13	120.653	3.70158	0.410415	9.01913	1.89595e-19	7.25844e-18
SIRPG	386.754	-1.63448	0.181306	-9.01503	1.96811e-19	7.52241e-18
TMSB4X	31653.7	-0.986055	0.109418	-9.01181	2.0268e-19	7.73414e-18
RTF2	8563.26	0.481608	0.0534908	9.00356	2.18512e-19	8.32474e-18
NT5DC2	4529.23	0.75417	0.0837893	9.0008	2.24079e-19	8.52299e-18
GLMP	11937.8	0.876302	0.0973683	8.99987	2.25988e-19	8.58168e-18
CD28	295.916	-1.19262	0.13252	-8.99953	2.26696e-19	8.59466e-18
VAV1	787.551	-1.22699	0.136349	-8.9989	2.27991e-19	8.62982e-18
CTSV	351.898	1.26955	0.14113	8.99558	2.34984e-19	8.88022e-18
HPDL	505.301	1.19816	0.133205	8.99491	2.36428e-19	8.92042e-18
HLA-DQA2	2242.46	-1.73367	0.192782	-8.99293	2.40729e-19	9.0681e-18
C20orf27	3944.19	0.667466	0.0742372	8.99099	2.45009e-19	9.21453e-18
CALML3	937.714	4.24667	0.472468	8.98829	2.51118e-19	9.42917e-18
CCL7	30.0084	-1.80833	0.201348	-8.98109	2.68086e-19	1.00502e-17
HSH2D	314.326	-1.58638	0.176789	-8.97328	2.8782e-19	1.07728e-17
SLC39A2	34.9874	2.47493	0.275956	8.96857	3.0039e-19	1.12254e-17
TNFSF8	129.31	-1.22774	0.136908	-8.9676	3.03054e-19	1.13069e-17
CCR4	94.5208	-1.46065	0.162917	-8.96561	3.08555e-19	1.14939e-17
UBD	698.938	-1.68359	0.187788	-8.96538	3.09227e-19	1.15007e-17
UQCRC1	13379.9	0.601986	0.0671685	8.96233	3.17879e-19	1.17889e-17
C1DP5	2.00618	-1.88611	0.210449	-8.9623	3.1798e-19	1.17889e-17
SPINK5	608.581	2.16381	0.241462	8.96129	3.2091e-19	1.18787e-17
IL4I1	1165.18	-1.318	0.147112	-8.95917	3.27126e-19	1.20898e-17
SOX21	15.2139	2.72273	0.30405	8.95487	3.40123e-19	1.25503e-17
CCR8	19.3553	-1.49346	0.166797	-8.9538	3.43446e-19	1.26531e-17
LINC00299	4.76236	-1.47472	0.164716	-8.9531	3.45651e-19	1.27143e-17
LAT	48.1019	-1.04025	0.116219	-8.95076	3.53036e-19	1.29657e-17
APOBEC3G	1423.8	-1.14467	0.127891	-8.95034	3.54386e-19	1.29949e-17
IL15	185.594	-1.16358	0.130073	-8.94555	3.70107e-19	1.35502e-17
ATG9A	6434.4	0.480523	0.0537302	8.94326	3.77865e-19	1.38127e-17
TOX	399.205	-1.37541	0.153895	-8.93734	3.98633e-19	1.45492e-17
FGD1	3518.7	0.623291	0.0697646	8.93419	4.10177e-19	1.49472e-17
IP6K1	5317.75	0.45547	0.0509827	8.93383	4.11504e-19	1.49724e-17
GPX2	64.7386	1.91508	0.214391	8.93263	4.16002e-19	1.51126e-17
CCDC200	44.4096	-0.661116	0.0740158	-8.93209	4.18029e-19	1.51628e-17
GOLGA2P5	126.214	-1.02791	0.115088	-8.93152	4.20199e-19	1.52179e-17
CLIC2	617.756	-1.21696	0.136293	-8.92897	4.29988e-19	1.55485e-17
TPRN	1657.36	0.790204	0.0885144	8.92741	4.36081e-19	1.57445e-17
LOC283710	69.602	-1.59558	0.178804	-8.9236	4.51381e-19	1.62719e-17
CARMIL2	407.523	-1.39705	0.156576	-8.92253	4.55737e-19	1.64037e-17
APOL1	6352.25	-1.23156	0.138063	-8.92025	4.65229e-19	1.67198e-17
KLK11	168.172	3.51719	0.394399	8.91786	4.7537e-19	1.70581e-17
SERPINB4	104.599	3.76278	0.422349	8.90917	5.14183e-19	1.84227e-17
RAE1	2768.33	0.408788	0.0459063	8.90483	5.34688e-19	1.91282e-17
QARS1	14212.5	0.46106	0.051794	8.90179	5.49508e-19	1.96284e-17
PNMA5	29.8382	-2.50745	0.281706	-8.90096	5.53674e-19	1.97471e-17
TBRG4	7678.59	0.534561	0.0600705	8.89889	5.64074e-19	2.00876e-17
KHSRP	17825.1	0.471756	0.0530297	8.89606	5.78617e-19	2.05742e-17
MTX1	1256.59	0.558902	0.0628358	8.89464	5.86097e-19	2.08087e-17
HLA-B	139241	-1.0845	0.121952	-8.89286	5.95534e-19	2.11118e-17
TRAV21	27.5049	-1.76775	0.198806	-8.89184	6.0103e-19	2.12745e-17
IRX3	817.951	1.06133	0.119459	8.88445	6.42372e-19	2.27036e-17
CCR1	869.698	-1.01625	0.114394	-8.88377	6.46308e-19	2.28084e-17
HEPHL1	43.1234	2.21225	0.249035	8.88327	6.49207e-19	2.2842e-17
TRAJ3	1.06692	-2.37915	0.26782	-8.88337	6.48657e-19	2.2842e-17
TRANK1	1300.25	-0.96876	0.109123	-8.87769	6.82626e-19	2.39818e-17
LCE3D	175.532	5.03558	0.56733	8.87594	6.93447e-19	2.43256e-17
TRAV22	10.9039	-1.87602	0.211476	-8.87111	7.24225e-19	2.53673e-17
TEAD4	1415.87	0.684066	0.0771618	8.86535	7.62628e-19	2.66727e-17
PDE1C	142.065	-1.72211	0.19438	-8.85947	8.03957e-19	2.80763e-17
GPR18	93.6202	-1.42575	0.16095	-8.85835	8.12063e-19	2.83172e-17
PCSK9	159.493	2.25959	0.25512	8.85694	8.22389e-19	2.86348e-17
DNAJC5B	64.3143	-1.46492	0.165517	-8.85061	8.70407e-19	3.02618e-17
PTGER2	80.5948	-1.18333	0.133704	-8.8504	8.72077e-19	3.0275e-17
ITGAM	914.795	-0.998356	0.112849	-8.84679	9.00692e-19	3.12222e-17
SLC25A1	6382.84	0.768967	0.0869535	8.84343	9.28216e-19	3.21289e-17
KRT9	22.5672	3.86632	0.437372	8.83989	9.58137e-19	3.31157e-17
TMEM97	2575.44	0.69315	0.0784679	8.83354	1.01411e-18	3.49988e-17
TXNRD2	1999.66	0.597627	0.0676775	8.83052	1.04194e-18	3.59065e-17
LINC02560	12.9288	2.61798	0.296564	8.82769	1.06859e-18	3.67708e-17
CCL4L2	291.281	-1.41638	0.16056	-8.82154	1.12895e-18	3.87343e-17
CCL4L1	291.281	-1.41638	0.16056	-8.82154	1.12895e-18	3.87343e-17
GMPR	7996.56	1.46123	0.165682	8.81947	1.15003e-18	3.93999e-17
FLAD1	2985.19	0.531692	0.0602887	8.8191	1.15381e-18	3.94716e-17
CCL5	4717.52	-1.48754	0.168749	-8.8151	1.19579e-18	4.08482e-17
IL27	16.6759	-1.34139	0.152237	-8.81122	1.23789e-18	4.22249e-17
CD3D	640.973	-1.52038	0.172565	-8.81047	1.24624e-18	4.24482e-17
FDCSP	2002.81	-2.29408	0.260407	-8.80959	1.25609e-18	4.27217e-17
BCL2L14	27.1929	-1.23656	0.140432	-8.80538	1.30412e-18	4.4291e-17
TMPRSS11D	36.6643	2.82731	0.321117	8.80459	1.31337e-18	4.45408e-17
C1QC	13247.8	-1.18359	0.134452	-8.80307	1.33128e-18	4.5083e-17
ALG1	1813.72	0.502598	0.0571339	8.79683	1.40733e-18	4.75896e-17
IGHV3-20	64.1738	-2.45833	0.279472	-8.79632	1.4137e-18	4.77363e-17
MIR7848	1.11303	-2.01043	0.228606	-8.7943	1.43938e-18	4.85337e-17
RAB37	252.211	-1.36721	0.155482	-8.79337	1.45137e-18	4.88676e-17
TAS1R3	88.0651	-1.31815	0.149916	-8.79261	1.46121e-18	4.91284e-17
DDX56	6193.13	0.476007	0.0541399	8.79217	1.46705e-18	4.92543e-17
ACSL5	928.634	-1.17962	0.134176	-8.79163	1.47399e-18	4.94166e-17
CD247	509.149	-1.42124	0.1617	-8.78936	1.50417e-18	5.03563e-17
BICDL2	69.981	2.16616	0.246461	8.78904	1.50849e-18	5.04291e-17
JAK3	1720.91	-1.05393	0.119922	-8.78847	1.5161e-18	5.05396e-17
RBM14	3687.35	0.407235	0.0463367	8.78861	1.51415e-18	5.05396e-17
UBL7	4265.8	0.557697	0.0635649	8.77366	1.72943e-18	5.75693e-17
TRIM32	1546.44	0.562451	0.0641207	8.77175	1.75903e-18	5.84715e-17
RGS2	1830.71	-1.18498	0.135113	-8.7703	1.78188e-18	5.91473e-17
NLRP6	38.23	-1.19722	0.136528	-8.76905	1.80177e-18	5.97231e-17
DUOX1	561.103	1.70213	0.194122	8.76834	1.8132e-18	6.00173e-17
LILRB4	1706.67	-1.27579	0.145604	-8.76205	1.9173e-18	6.33712e-17
IFI30	76.5955	-0.988673	0.112838	-8.7619	1.91993e-18	6.33712e-17
EIF3B	20740.1	0.478459	0.0546214	8.75955	1.96031e-18	6.46133e-17
PTN	715.599	-1.90958	0.21808	-8.75633	2.01706e-18	6.63905e-17
IFNG-AS1	16.233	-2.10038	0.239938	-8.75385	2.06186e-18	6.777e-17
BAP1	7828.52	0.445935	0.0509432	8.75358	2.06695e-18	6.78422e-17
CLUH	8119.81	0.59479	0.0679647	8.75146	2.10615e-18	6.90323e-17
FCRL5	410.076	-2.01472	0.230223	-8.75115	2.11188e-18	6.91237e-17
LOC102723692	8.88397	-1.63259	0.186571	-8.75052	2.12366e-18	6.94125e-17
PLCL2	391.627	-0.94637	0.108182	-8.74793	2.17309e-18	7.09292e-17
GTF3C1	9889.1	0.464969	0.0531595	8.74668	2.19712e-18	7.15146e-17
IL12RB1	561.969	-1.27722	0.146021	-8.74683	2.19432e-18	7.15146e-17
CAD	7510.58	0.544246	0.0622269	8.74614	2.20775e-18	7.17612e-17
MTURN	2911.34	0.974908	0.11148	8.74516	2.22707e-18	7.22888e-17
PFAS	3411.92	0.497814	0.0569547	8.74052	2.32043e-18	7.52154e-17
HAVCR1	4.46785	-1.74929	0.200166	-8.73923	2.34703e-18	7.59725e-17
GNA14	170.379	-1.57134	0.17981	-8.73894	2.35307e-18	7.60633e-17
FAM177B	18.3044	-1.25063	0.143178	-8.73479	2.44113e-18	7.88011e-17
LINC02422	9.67293	-1.93241	0.221281	-8.73281	2.48432e-18	8.00853e-17
APBB1IP	942.147	-1.19193	0.136496	-8.73231	2.49533e-18	8.03299e-17
PCIF1	4384.89	0.497243	0.0569644	8.72902	2.56899e-18	8.25877e-17
XIRP1	207.267	-1.73062	0.198273	-8.72844	2.58218e-18	8.28983e-17
CCR3	4.08116	-1.33888	0.153637	-8.71456	2.91896e-18	9.34544e-17
LOC105377067	4.08116	-1.33888	0.153637	-8.71456	2.91896e-18	9.34544e-17
CYSRT1	114.592	1.32304	0.151865	8.71196	2.98673e-18	9.54938e-17
MLKL	563.997	-0.817292	0.0938778	-8.70592	3.15019e-18	1.00583e-16
PRSS3	81.8056	2.65584	0.305122	8.7042	3.19831e-18	1.01981e-16
PP12613	2.34344	-2.49626	0.287421	-8.68504	3.78623e-18	1.20564e-16
SERPINB12	15.3204	4.42083	0.509418	8.67819	4.02101e-18	1.27866e-16
ENDOG	264.505	0.731037	0.0842735	8.67457	4.15109e-18	1.31824e-16
MMP17	5582.25	1.12319	0.129495	8.67362	4.18609e-18	1.32756e-16
CSF1	3497.08	-0.891009	0.102741	-8.67235	4.23306e-18	1.34064e-16
SERPINB5	592.964	3.48593	0.402022	8.671	4.28353e-18	1.3548e-16
LOC117779438	15.2244	-1.95256	0.225221	-8.66953	4.33911e-18	1.37053e-16
SOX12	3836.9	0.635401	0.0732983	8.66869	4.37102e-18	1.37875e-16
HLA-DQB1-AS1	52.2036	-1.4384	0.165943	-8.66803	4.39656e-18	1.38495e-16
RABL6	7882.99	0.610642	0.070475	8.66467	4.52832e-18	1.42454e-16
MALAT1	4366.53	-0.855218	0.0987202	-8.66305	4.5931e-18	1.44298e-16
HLA-DRB1	30856.7	-1.22276	0.141152	-8.66267	4.60841e-18	1.44586e-16
EIF6	8620.3	0.542283	0.0626044	8.66207	4.63287e-18	1.45159e-16
PKP3	705.13	2.214	0.255649	8.66031	4.70495e-18	1.47221e-16
GSK3A	4855.11	0.453209	0.0523497	8.65735	4.82856e-18	1.50888e-16
COL8A1	2024.74	-1.69067	0.195388	-8.65286	5.02229e-18	1.56733e-16
FBRSL1	3418	0.542479	0.0627023	8.65167	5.07528e-18	1.58176e-16
PRDM8	126.313	-1.36141	0.157438	-8.64727	5.27481e-18	1.64177e-16
GJB3	150.928	2.43538	0.281814	8.64181	5.53303e-18	1.71986e-16
ECE2	527.4	0.703114	0.0813729	8.64064	5.5901e-18	1.7353e-16
ZBTB7C	197.496	1.67894	0.194364	8.63816	5.71274e-18	1.77103e-16
TRBJ2-7	6.61855	-1.75456	0.203168	-8.63601	5.82117e-18	1.80226e-16
SMPD4	4333.26	0.36533	0.0423253	8.63149	6.05569e-18	1.8724e-16
ITGAL	2336.05	-1.388	0.16081	-8.63131	6.06524e-18	1.87288e-16
CGAS	352.543	-0.939125	0.10884	-8.6285	6.21606e-18	1.91693e-16
TRAV3	23.2345	-1.74079	0.201905	-8.6218	6.59085e-18	2.02984e-16
MICALL1	5226.38	0.619644	0.0718746	8.62118	6.62665e-18	2.0382e-16
LOC100996318	3.3087	-1.40119	0.162553	-8.6199	6.70144e-18	2.0585e-16
NCKAP5L	3926.88	0.652011	0.0756885	8.61441	7.03041e-18	2.15673e-16
GNGT2	93.0908	-1.09077	0.126629	-8.61389	7.06203e-18	2.1636e-16
TRGV4	10.3247	-1.60277	0.186193	-8.6081	7.42797e-18	2.27274e-16
TENM2	137.197	2.04662	0.237764	8.60777	7.44926e-18	2.27333e-16
GJB4	11.1899	2.91796	0.338988	8.60786	7.4439e-18	2.27333e-16
SPRR2D	345.335	2.87867	0.334466	8.60677	7.5148e-18	2.29035e-16
LCK	989.271	-1.4476	0.168228	-8.605	7.63135e-18	2.32286e-16
LOC107986115	2.63372	-2.03918	0.236994	-8.60432	7.67696e-18	2.33372e-16
MIR4539	3.42824	-2.40985	0.280115	-8.60308	7.76065e-18	2.3561e-16
PCED1B	498.349	-1.21819	0.141609	-8.60248	7.80092e-18	2.36527e-16
ERI3	3477.82	0.449404	0.0522463	8.60164	7.85872e-18	2.37972e-16
RASGRP3	770.343	-1.02887	0.119622	-8.60107	7.89766e-18	2.38843e-16
LINC02481	17.5253	-1.01955	0.118551	-8.60012	7.96338e-18	2.40521e-16
KLRB1	102.141	-1.15296	0.134146	-8.59488	8.33526e-18	2.51429e-16
KIR3DX1	9.05223	-1.48519	0.172839	-8.59292	8.47896e-18	2.55435e-16
DEGS2	80.8287	1.68073	0.195611	8.59219	8.53244e-18	2.56717e-16
BTN3A3	2410.12	-0.793196	0.0923586	-8.58822	8.83237e-18	2.65401e-16
MS4A4E	26.5178	-1.38962	0.161866	-8.58499	9.08421e-18	2.72619e-16
TRAV20	10.3814	-1.88805	0.21997	-8.58321	9.22578e-18	2.76514e-16
LONP1	9378.57	0.563144	0.0656191	8.58201	9.32319e-18	2.79077e-16
ACOD1	9.22354	-1.89141	0.220424	-8.58076	9.42453e-18	2.81751e-16
VPS18	4951.28	0.639472	0.0745427	8.57859	9.6042e-18	2.86757e-16
ALDH3B2	1852.52	2.4105	0.281191	8.57246	1.013e-17	3.02071e-16
LHB	57.6391	1.39627	0.162883	8.57222	1.01506e-17	3.02304e-16
SPRR1B	2024.95	4.14075	0.483136	8.57056	1.02985e-17	3.0632e-16
DGCR6L	3212.65	0.694801	0.0810699	8.5704	1.03125e-17	3.0632e-16
GRHL1	246.242	1.49035	0.173898	8.57027	1.03247e-17	3.0632e-16
DCTPP1	2084.54	0.415029	0.0484415	8.56763	1.05638e-17	3.1302e-16
NOC4L	1871.43	0.602695	0.0703606	8.5658	1.0733e-17	3.17631e-16
SERPINA1	3403.01	-1.3313	0.155438	-8.56488	1.0819e-17	3.19775e-16
ARSF	5.48938	2.71467	0.317312	8.55522	1.17641e-17	3.4727e-16
MOB1A	6345.39	-0.453598	0.0530328	-8.55316	1.19765e-17	3.53095e-16
TNFAIP8L2	303.574	-1.04857	0.122684	-8.54689	1.26446e-17	3.72326e-16
IRX4	25.9453	2.70457	0.316472	8.54599	1.27441e-17	3.74786e-16
CYTH3	13133.4	0.771214	0.0903022	8.54037	1.33788e-17	3.92957e-16
PNPLA1	15.3502	1.94381	0.22776	8.53448	1.40787e-17	4.12998e-16
ESS2	1927.65	0.543842	0.0637365	8.53266	1.43016e-17	4.19014e-16
VAMP1	525.867	-0.813003	0.0952871	-8.53214	1.43667e-17	4.20396e-16
SLFN13	382.535	-1.04518	0.122562	-8.52773	1.49242e-17	4.36167e-16
LAIR1	1713.53	-1.05086	0.123326	-8.521	1.58181e-17	4.61716e-16
DHX37	3157.16	0.475787	0.0558434	8.52002	1.5953e-17	4.65073e-16
GPI	36110.5	0.673689	0.0790923	8.51776	1.62675e-17	4.73069e-16
LINC01506	2.99331	-1.49005	0.174932	-8.51788	1.62504e-17	4.73069e-16
PLA2G2F	14.6392	3.31431	0.389191	8.5159	1.65306e-17	4.80125e-16
MACC1-DT	18.838	-1.31349	0.154296	-8.51282	1.69758e-17	4.92447e-16
MEPCE	5244.85	0.483753	0.0568463	8.50984	1.74168e-17	5.04614e-16
TMEM177	1008.69	0.602846	0.0708939	8.5035	1.83963e-17	5.32337e-16
MVK	1282.21	0.636087	0.0748141	8.50224	1.85968e-17	5.37474e-16
ITK	528.358	-1.35684	0.159599	-8.50158	1.87032e-17	5.39885e-16
POLR1A	6019.12	0.428457	0.0504371	8.49489	1.98124e-17	5.71199e-16
IMP4	4483.82	0.434815	0.0512436	8.48525	2.15261e-17	6.19845e-16
GSDMA	118.098	1.73489	0.204493	8.48387	2.17833e-17	6.26484e-16
PTTG2	1.31589	-1.59314	0.187823	-8.48213	2.21109e-17	6.35127e-16
HPS4	8964.11	0.691277	0.0815636	8.47532	2.34442e-17	6.71782e-16
FCER1G	3963.61	-1.2749	0.150423	-8.47542	2.34226e-17	6.71782e-16
UNC45A	8087.49	0.50724	0.0598626	8.47341	2.38307e-17	6.82024e-16
HLA-DPA1	23672	-1.22276	0.144322	-8.4725	2.40181e-17	6.86549e-16
UCK1	2822.51	0.58982	0.0696423	8.46928	2.46913e-17	7.04934e-16
EDC3	2717.38	0.386383	0.0456316	8.46743	2.5086e-17	7.15333e-16
G6PC3	7419.38	0.662266	0.0782365	8.46493	2.56307e-17	7.29978e-16
DLX3	83.2369	2.02945	0.239755	8.46468	2.56855e-17	7.30652e-16
GEMIN4	2169.92	0.460832	0.0544433	8.46442	2.57424e-17	7.31382e-16
MLST8	4097.67	0.559278	0.0661126	8.45947	2.68594e-17	7.62197e-16
GZMB	762.321	-1.49173	0.176369	-8.45801	2.71968e-17	7.70839e-16
RTN4R	994.321	1.26631	0.149802	8.45322	2.83384e-17	8.02226e-16
SUSD3	201.822	-1.22578	0.1451	-8.44785	2.96711e-17	8.38941e-16
ARHGAP8	81.6468	2.1874	0.258939	8.44752	2.97555e-17	8.40314e-16
TRAPPC3L	3.9916	-1.44392	0.170964	-8.44576	3.0208e-17	8.51047e-16
PKHD1L1	15.9824	-1.62838	0.192804	-8.44579	3.01998e-17	8.51047e-16
POLR3H	4596.04	0.563356	0.0667201	8.44357	3.07788e-17	8.66086e-16
SMCO4	454.132	-0.814536	0.0964864	-8.44198	3.12e-17	8.76887e-16
VAT1	56506.6	0.745513	0.0883216	8.44089	3.14925e-17	8.8405e-16
TRAV4	21.318	-1.71937	0.203842	-8.43479	3.31786e-17	9.3027e-16
ATG2A	3656.1	0.595344	0.0706092	8.43154	3.41158e-17	9.55404e-16
PTBP1	18147.3	0.362672	0.0430267	8.42899	3.48668e-17	9.75272e-16
INPP5D	1758.91	-1.11502	0.132537	-8.41291	3.99963e-17	1.11742e-15
RAB32	3968.45	0.77486	0.0921159	8.4118	4.03782e-17	1.12675e-15
DYNC2I2	3759.46	0.701607	0.0834186	8.41068	4.07647e-17	1.13618e-15
LINC00954	24.3574	-1.36445	0.162261	-8.40895	4.13706e-17	1.1517e-15
MIR4538	4.03987	-2.26293	0.269124	-8.40852	4.15219e-17	1.15454e-15
LINC01684	16.8247	-1.41218	0.168094	-8.40113	4.42185e-17	1.22807e-15
ATAD3A	3023.41	0.666261	0.0793257	8.39905	4.50118e-17	1.24717e-15
TRAJ1	1.06269	-2.36563	0.281655	-8.39904	4.50126e-17	1.24717e-15
TRBC1	46.7659	-1.54379	0.183854	-8.39678	4.58889e-17	1.26995e-15
RSAD2	622.439	-1.28307	0.152824	-8.39575	4.62936e-17	1.27965e-15
ARHGAP30	2032.82	-1.09675	0.13065	-8.39454	4.6772e-17	1.29135e-15
RASAL3	882.145	-1.229	0.146441	-8.39246	4.76087e-17	1.3129e-15
TTYH2	5477.03	0.986074	0.117516	8.39099	4.82066e-17	1.32783e-15
SLC6A8	12990.5	0.669638	0.0798223	8.38911	4.89843e-17	1.34751e-15
OR13A1	2.41727	-1.66111	0.198011	-8.38898	4.9036e-17	1.34751e-15
AHCY	16349.1	0.609582	0.072672	8.38812	4.93961e-17	1.35521e-15
NDUFS2	8566.14	0.450952	0.0537613	8.38804	4.94316e-17	1.35521e-15
MARCO	895.501	-1.64281	0.195879	-8.38688	4.99196e-17	1.36699e-15
RAB3A	630.704	0.86532	0.103179	8.38659	5.00436e-17	1.36879e-15
RNASE2	51.9642	-1.17244	0.139826	-8.385	5.07259e-17	1.38584e-15
TRAV13-1	29.4015	-1.63138	0.194591	-8.3836	5.13332e-17	1.4008e-15
NAT8B	6.19263	-1.21411	0.144865	-8.38096	5.24975e-17	1.43091e-15
GTF3C5	3598.54	0.511751	0.0610634	8.38065	5.26365e-17	1.43303e-15
NKD1	486.147	1.38076	0.164781	8.37938	5.32083e-17	1.44692e-15
AADACL2	10.1416	3.60221	0.429946	8.37829	5.37e-17	1.4586e-15
UBAP2L	14808.2	0.40339	0.0481632	8.37548	5.49988e-17	1.49215e-15
IL18R1	95.931	-1.15825	0.13835	-8.3719	5.66963e-17	1.53643e-15
SLC27A2	48.6572	-1.33776	0.15983	-8.36988	5.76755e-17	1.55936e-15
TMEM200A	168.806	-1.15564	0.13807	-8.36991	5.7664e-17	1.55936e-15
JAML	742.405	-1.11081	0.132748	-8.36782	5.86935e-17	1.58506e-15
SP100	3711.72	-0.548717	0.0655918	-8.36563	5.9796e-17	1.61113e-15
TIMM50	9010.6	0.671138	0.0802256	8.36563	5.97928e-17	1.61113e-15
CLPTM1	14147.6	0.624821	0.074692	8.36529	5.99664e-17	1.61202e-15
AP2A1	8513.19	0.46698	0.0558233	8.36533	5.99476e-17	1.61202e-15
DUOXA1	150.302	2.19883	0.262935	8.36264	6.13282e-17	1.64486e-15
NT5DC4	11.1432	-1.23748	0.147976	-8.36275	6.12727e-17	1.64486e-15
MDH2	18886.7	0.493312	0.0590342	8.35637	6.46757e-17	1.73266e-15
MTTP	44.6185	-1.36176	0.162978	-8.35553	6.51412e-17	1.74314e-15
C19orf48	3638.53	0.639659	0.0765934	8.35137	6.74773e-17	1.8036e-15
KPNA5	431.793	-0.686663	0.0822365	-8.34985	6.83487e-17	1.82481e-15
EMB	975.981	-1.1881	0.142317	-8.34827	6.927e-17	1.8473e-15
ABCG4	31.6698	1.42077	0.170249	8.34524	7.10688e-17	1.89313e-15
AOAH	667.093	-1.23045	0.147447	-8.34502	7.12028e-17	1.89454e-15
TMEM150B	122.768	-1.12001	0.134287	-8.34045	7.40104e-17	1.96479e-15
BLOC1S3	1299.01	0.521032	0.0624699	8.34053	7.39552e-17	1.96479e-15
CPA5	15.2377	-1.81096	0.217205	-8.33753	7.58588e-17	2.01159e-15
DMAC2	2387.07	0.433375	0.0519833	8.33683	7.63116e-17	2.02131e-15
NSDHL	1628.54	0.49893	0.0598525	8.33598	7.68569e-17	2.03346e-15
CTSC	9012.8	-0.663473	0.0795956	-8.33555	7.71387e-17	2.03862e-15
PSMB5	7144.92	0.465992	0.0559223	8.33285	7.89194e-17	2.08333e-15
HLA-DPB1	18708.8	-1.11865	0.134275	-8.33098	8.01756e-17	2.11411e-15
CARD11	630.702	-1.31699	0.158117	-8.32918	8.14071e-17	2.14418e-15
ILVBL	9204.51	0.809305	0.0971728	8.32852	8.18605e-17	2.1537e-15
TRIM69	3032.12	-0.688117	0.0826243	-8.32826	8.204e-17	2.15601e-15
CYTH4	1265.43	-0.975072	0.117129	-8.3248	8.44733e-17	2.21747e-15
UBAP1L	568.037	1.28479	0.154337	8.32458	8.46269e-17	2.21902e-15
MZB1	1465.66	-1.81106	0.217587	-8.32337	8.54957e-17	2.2393e-15
RXFP1	14.7286	-1.4037	0.168734	-8.31902	8.86936e-17	2.32047e-15
TSPAN32	121.958	-1.21414	0.146055	-8.31294	9.33612e-17	2.43987e-15
MANEA	727.81	-0.740099	0.0890694	-8.30924	9.63184e-17	2.51435e-15
ARHGEF2-AS2	26.3466	-0.813783	0.0979481	-8.30831	9.70767e-17	2.53133e-15
HIRA	1316.57	0.382572	0.0460532	8.30719	9.79982e-17	2.55252e-15
RHOXF1-AS1	5.70358	-1.3762	0.165667	-8.30703	9.81277e-17	2.55306e-15
CDHR1	166.933	1.74817	0.210458	8.30647	9.85882e-17	2.5622e-15
SLC19A1	2627.57	0.706762	0.0850887	8.30617	9.88387e-17	2.56587e-15
CYP21A2	6.54116	-1.81295	0.218285	-8.30539	9.94904e-17	2.57993e-15
PWP1	3693.39	0.344763	0.0415394	8.29967	1.04405e-16	2.70439e-15
TRAV16	10.3656	-1.60525	0.193416	-8.29949	1.04562e-16	2.70547e-15
FBL	8774.69	0.543746	0.0655419	8.29616	1.0753e-16	2.7792e-15
VIM-AS1	117.282	-0.721068	0.086941	-8.29377	1.09718e-16	2.83262e-15
CARNS1	75.4358	-1.01602	0.122516	-8.29296	1.10462e-16	2.84871e-15
CARM1	4206.43	0.448382	0.0540718	8.29235	1.11032e-16	2.86027e-15
DLST	6434.51	0.365795	0.0441147	8.29191	1.11448e-16	2.86782e-15
TUBB4B	14863.8	0.673918	0.0812846	8.29085	1.12446e-16	2.89035e-15
TECPR2	2986.6	0.632759	0.0763437	8.28829	1.14884e-16	2.94979e-15
USP35	865.921	0.755855	0.0912317	8.285	1.18104e-16	3.02915e-15
RBBP8NL	12.7636	2.72818	0.329332	8.28399	1.1912e-16	3.05187e-15
POU3F1	623.261	1.47649	0.178274	8.28215	1.20967e-16	3.09581e-15
STK17B	1722.17	-0.974026	0.117617	-8.28135	1.21787e-16	3.1134e-15
PHACTR3	78.645	1.56709	0.189243	8.28082	1.22329e-16	3.12385e-15
APH1A	13638.5	0.434879	0.0525196	8.28032	1.22842e-16	3.13354e-15
RUVBL2	7613.32	0.585424	0.0707055	8.27976	1.23421e-16	3.1449e-15
SLC7A7	1164.32	-0.904317	0.109224	-8.27943	1.23762e-16	3.15016e-15
IGHV1-58	317.987	-2.61589	0.316015	-8.27774	1.2554e-16	3.19195e-15
IMPDH2	13158.6	0.591801	0.0715003	8.2769	1.26421e-16	3.21087e-15
GABRB2	28.6283	-2.08274	0.251642	-8.27659	1.26754e-16	3.21584e-15
IGLV3-19	3536.37	-2.26225	0.273376	-8.27524	1.28197e-16	3.24894e-15
GAPT	119.077	-1.35473	0.163802	-8.27051	1.33384e-16	3.37677e-15
MRPS11	1759.75	0.416902	0.0504107	8.27011	1.33834e-16	3.3845e-15
TRBV27	12.0441	-1.76273	0.21325	-8.266	1.38526e-16	3.49939e-15
TRAV10	6.31932	-1.74209	0.210823	-8.26329	1.41716e-16	3.57613e-15
PPP2R1A	19634.8	0.44125	0.0534175	8.26041	1.45177e-16	3.65951e-15
C1QB	15480.9	-1.19234	0.144351	-8.25998	1.45695e-16	3.66864e-15
LCN8	2.45925	-3.02754	0.366557	-8.2594	1.46411e-16	3.68271e-15
RANGAP1	11172.8	0.639689	0.0774913	8.25498	1.51933e-16	3.81753e-15
CFLAR-AS1	9.12948	-0.849144	0.102885	-8.25333	1.54036e-16	3.86622e-15
HLA-DPB2	115.153	-1.44414	0.174983	-8.25302	1.54439e-16	3.8722e-15
NUDT8	478.188	0.986506	0.119535	8.25283	1.54689e-16	3.87433e-15
GSAP	921.789	-0.868946	0.105377	-8.24607	1.63692e-16	4.09544e-15
AAMDC	968.041	0.913254	0.110805	8.24198	1.69377e-16	4.23293e-15
ANKRD44-AS1	5.41332	-1.89743	0.230218	-8.24186	1.69548e-16	4.23293e-15
IGHJ3P	15.1588	-2.19876	0.266816	-8.2407	1.712e-16	4.26963e-15
HNRNPUL1	19049	0.349558	0.042425	8.23943	1.73026e-16	4.31059e-15
TMEM184A	79.5284	1.87288	0.227333	8.23849	1.74392e-16	4.33541e-15
TRAV8-6	25.9726	-1.56642	0.190134	-8.23852	1.74353e-16	4.33541e-15
SLAMF8	1527.02	-1.13705	0.138075	-8.23497	1.79601e-16	4.46018e-15
TMEM115	4181.51	0.481462	0.0584796	8.23298	1.82613e-16	4.53019e-15
FARSA	6442.14	0.498491	0.0605612	8.23118	1.85371e-16	4.59375e-15
AKT1	11744.4	0.488045	0.0593313	8.22577	1.93939e-16	4.80102e-15
AIMP2	1604.75	0.476304	0.0579069	8.22535	1.94622e-16	4.81284e-15
MON1A	1045.47	0.496275	0.0603518	8.22304	1.9841e-16	4.90135e-15
IGLV3-21	4393.57	-2.03344	0.247315	-8.22205	2.0005e-16	4.93668e-15
ZNF703	7099.96	0.998264	0.121424	8.22133	2.01263e-16	4.9614e-15
AVPI1	2996.96	1.02556	0.124762	8.22016	2.03235e-16	5.00474e-15
POLR2E	10826.8	0.497476	0.0605356	8.21791	2.07079e-16	5.09406e-15
HSD11B1	157.216	-1.35937	0.165438	-8.21679	2.09031e-16	5.13669e-15
URM1	6119.14	0.55376	0.0673994	8.2161	2.10234e-16	5.16085e-15
ZSCAN22	565.996	0.374009	0.0455237	8.21569	2.10955e-16	5.17314e-15
TMEM201	3806.38	0.567408	0.0690687	8.21513	2.1193e-16	5.19163e-15
PPP1R37	4977.11	0.617371	0.0751521	8.21495	2.12246e-16	5.19394e-15
PSMB9	3724.47	-1.004	0.122242	-8.21322	2.15329e-16	5.26391e-15
NOP2	4217	0.477985	0.0582236	8.20947	2.22163e-16	5.42531e-15
CD74	166027	-1.17419	0.14309	-8.20594	2.28789e-16	5.5813e-15
LINC02694	1.87119	-1.5377	0.187433	-8.204	2.32524e-16	5.66654e-15
ZBED2	144.818	-1.47884	0.18027	-8.20347	2.33544e-16	5.68549e-15
PTPRO	204.367	-1.1056	0.134811	-8.20106	2.38278e-16	5.79474e-15
ARHGDIB	7510.22	-0.894276	0.10906	-8.19984	2.40706e-16	5.8477e-15
PIK3C2G	6.72709	3.27398	0.399547	8.19424	2.5218e-16	6.12012e-15
PSME3	9349.76	0.374395	0.0456924	8.19381	2.53075e-16	6.13551e-15
TRAF1	3641.94	-1.21035	0.147767	-8.19093	2.59226e-16	6.27813e-15
SNTA1	2292.77	0.900131	0.109898	8.19058	2.59967e-16	6.28313e-15
MFSD5	3217.3	0.506525	0.0618421	8.19061	2.5991e-16	6.28313e-15
IGHV4-28	197.891	-2.10256	0.256749	-8.18915	2.63088e-16	6.35202e-15
GGA1	6418.13	0.540691	0.0660733	8.18319	2.76418e-16	6.66698e-15
KRT77	26.7158	4.34553	0.531183	8.18085	2.81839e-16	6.79076e-15
OVOL1	88.3431	2.08237	0.254652	8.17729	2.90293e-16	6.98729e-15
DTX3L	4909.84	-0.703902	0.086109	-8.17454	2.96993e-16	7.13391e-15
ZNF526	1272.86	0.454946	0.0556538	8.17456	2.96938e-16	7.13391e-15
ACO2	9022.45	0.622124	0.0761063	8.1744	2.97333e-16	7.13478e-15
DPEP3	68.959	2.24918	0.275221	8.17227	3.02631e-16	7.25448e-15
CCR9	7.933	-1.80817	0.221295	-8.17085	3.0623e-16	7.33327e-15
SCARF1	407.63	-0.676039	0.0827429	-8.17036	3.07479e-16	7.35567e-15
UNG	2561.12	0.415158	0.0508171	8.16967	3.09244e-16	7.39037e-15
SLC38A11	95.3005	-1.83563	0.224832	-8.16447	3.2286e-16	7.70791e-15
GHRL	28.8643	-1.00679	0.123318	-8.16413	3.23764e-16	7.72165e-15
MYO1F	1643.16	-0.974231	0.119362	-8.162	3.29534e-16	7.8433e-15
MS4A1	825.528	-2.08726	0.255729	-8.16201	3.29487e-16	7.8433e-15
CD47	5980.33	-0.469386	0.0575125	-8.16145	3.31022e-16	7.87075e-15
APOL4	518.005	-1.13959	0.139779	-8.15283	3.55512e-16	8.44449e-15
ANKRD22	303.527	-1.41935	0.174132	-8.151	3.60932e-16	8.5639e-15
RHEX	32.2316	-1.49876	0.183877	-8.15089	3.61269e-16	8.5639e-15
TMEM79	829.791	0.75041	0.0920717	8.15028	3.63086e-16	8.59828e-15
EPN1	11458.4	0.531967	0.0652731	8.14985	3.64363e-16	8.61984e-15
UBA52	35358.1	0.556284	0.0682856	8.14643	3.74816e-16	8.85819e-15
ERAL1	3299	0.431996	0.0530348	8.14553	3.77631e-16	8.91573e-15
GPBAR1	54.4646	-0.977065	0.119977	-8.14374	3.8325e-16	9.03931e-15
PTPRU	2825.5	1.49631	0.183822	8.14004	3.95151e-16	9.31064e-15
TIMM13	4127.37	0.575838	0.0707426	8.1399	3.95594e-16	9.31174e-15
CFAP251	95.6537	1.14872	0.141168	8.13726	4.04311e-16	9.50738e-15
MAZ	4539.35	0.465144	0.0571912	8.13314	4.18327e-16	9.82711e-15
BAIAP2	4940.34	0.7002	0.086103	8.13212	4.2183e-16	9.89951e-15
CINP	2141.51	0.460796	0.0566669	8.13166	4.23468e-16	9.92802e-15
C19orf47	1155.82	0.477822	0.0587697	8.13041	4.27845e-16	1.00206e-14
DENND1B	630.319	-0.756348	0.0930378	-8.12947	4.31167e-16	1.00884e-14
FAM110C	74.8276	1.89888	0.233643	8.12726	4.39096e-16	1.02636e-14
APEH	8648.66	0.45875	0.056462	8.12494	4.47594e-16	1.04519e-14
PHF23	3896.59	0.452107	0.0556463	8.12466	4.48613e-16	1.04567e-14
DOLK	1469.24	0.499047	0.0614239	8.12464	4.48691e-16	1.04567e-14
TXNL4A	3970.87	0.463582	0.057061	8.12434	4.49815e-16	1.04725e-14
HES6	2382.27	1.12195	0.13812	8.123	4.54782e-16	1.05776e-14
C1QA	13601.7	-1.14179	0.140565	-8.12286	4.55342e-16	1.05802e-14
PHB2	14115.6	0.433694	0.0534125	8.1197	4.67331e-16	1.0848e-14
TACSTD2	784.446	2.01934	0.248724	8.11877	4.7092e-16	1.09205e-14
SIGLEC1	1538.72	-1.04269	0.128456	-8.11716	4.77237e-16	1.10561e-14
PRKCQ	175.034	-1.2431	0.153158	-8.11644	4.80057e-16	1.10886e-14
NUDT1	1895.66	0.63026	0.077652	8.11647	4.79936e-16	1.10886e-14
SIT1	322.084	-1.40802	0.173474	-8.11663	4.79312e-16	1.10886e-14
ALOX5AP	596.372	-1.05667	0.130207	-8.11532	4.84503e-16	1.11802e-14
HECA	1530.31	-0.521405	0.064254	-8.11475	4.86773e-16	1.12216e-14
AATBC	188.276	1.37747	0.169768	8.11382	4.90534e-16	1.12972e-14
TRBV10-3	22.4084	-1.81743	0.224039	-8.11209	4.9756e-16	1.14478e-14
TARBP2	2410.5	0.479711	0.0591392	8.11156	4.99739e-16	1.14867e-14
ANXA8	61.768	3.19766	0.394249	8.11076	5.0305e-16	1.15514e-14
NCF4	668.594	-0.938185	0.115677	-8.11039	5.04579e-16	1.15752e-14
PTGES2	3354.81	0.569382	0.0702178	8.10881	5.11196e-16	1.17156e-14
SLC25A39	9162.82	0.556103	0.0685975	8.10675	5.19897e-16	1.19034e-14
DHX30	7951.9	0.371792	0.0458682	8.10566	5.24606e-16	1.19995e-14
LINC01502	262.061	2.84642	0.351208	8.10465	5.28986e-16	1.20879e-14
KRT34	7.48972	3.18316	0.39282	8.10336	5.3463e-16	1.2205e-14
HADHA	15287.2	0.397641	0.0490851	8.10104	5.44905e-16	1.24154e-14
FAM83C	127.796	3.48518	0.430213	8.10106	5.44834e-16	1.24154e-14
NCS1	4132.49	0.778806	0.0961541	8.09956	5.51598e-16	1.25557e-14
TRAV1-2	14.0613	-1.63953	0.202435	-8.09906	5.53866e-16	1.25951e-14
DIPK1B	1945.68	1.0089	0.124584	8.09816	5.57971e-16	1.26761e-14
EIF4G1	30473.3	0.416984	0.0514961	8.09739	5.61491e-16	1.27438e-14
IQCG	492.048	-0.669357	0.0827099	-8.09283	5.82947e-16	1.3218e-14
ZNF574	1642.89	0.491163	0.0607007	8.09156	5.89046e-16	1.33434e-14
MSTO1	1033.05	0.467705	0.0578079	8.09067	5.93369e-16	1.34283e-14
PIM2	2552.88	-0.969768	0.119879	-8.08959	5.98664e-16	1.35351e-14
XCL1	53.702	-1.35298	0.167276	-8.08833	6.04879e-16	1.36512e-14
CCDC51	1321.39	0.447389	0.055313	8.08831	6.04964e-16	1.36512e-14
SF3B4	7653.73	0.505809	0.0625438	8.08727	6.10179e-16	1.37557e-14
LYSMD2	572.506	-0.575797	0.0712095	-8.08595	6.16791e-16	1.38914e-14
MGRN1	8265.37	0.483611	0.0598347	8.08244	6.34828e-16	1.42839e-14
LY6D	535.014	3.33119	0.412214	8.08122	6.41239e-16	1.44144e-14
CRCT1	81.1498	4.30833	0.533166	8.08066	6.44162e-16	1.44662e-14
NMRAL1	3040.47	0.529692	0.0655647	8.07892	6.53439e-16	1.46465e-14
LAGE3	1860.38	0.589908	0.0730176	8.07898	6.53118e-16	1.46465e-14
ECE1-AS1	12.7957	-1.18606	0.146898	-8.07405	6.80065e-16	1.52288e-14
TRBJ2-2	2.41861	-1.88273	0.233208	-8.07317	6.84946e-16	1.53235e-14
ADCK1	912.328	0.583034	0.0722365	8.07119	6.96165e-16	1.55596e-14
HYAL4	4.41178	2.23172	0.276674	8.06625	7.24898e-16	1.61864e-14
CHRM3-AS2	53.314	-1.81182	0.224677	-8.06413	7.37596e-16	1.64543e-14
TRG-AS1	140.48	-1.22772	0.152269	-8.06284	7.45444e-16	1.66136e-14
CYP17A1	18.9311	-1.65755	0.205615	-8.06141	7.54203e-16	1.67928e-14
LST1	675.62	-0.976076	0.121134	-8.05783	7.76635e-16	1.72759e-14
MCOLN1	3540.31	0.584565	0.0725722	8.05495	7.95142e-16	1.76708e-14
ITGB2	7665.43	-1.08688	0.134944	-8.05431	7.99285e-16	1.77461e-14
EFTUD2	9789.98	0.360484	0.0447604	8.05364	8.03675e-16	1.78267e-14
MILR1	277.02	-0.958991	0.1191	-8.05199	8.14608e-16	1.80521e-14
ABCD1	7280	1.00601	0.124954	8.05105	8.20899e-16	1.81744e-14
PGAM5	2863	0.403287	0.0500963	8.05025	8.26261e-16	1.82759e-14
AGPAT2	5375.54	0.828688	0.10295	8.04943	8.31829e-16	1.83817e-14
TUBA1C	7032.34	0.635421	0.0789437	8.04904	8.34475e-16	1.84228e-14
OCA2	3030.62	2.22093	0.275932	8.04885	8.35767e-16	1.8434e-14
SECTM1	1107.37	-1.12511	0.139811	-8.04737	8.45907e-16	1.86401e-14
ARHGEF6	1859.89	-0.920091	0.114358	-8.0457	8.57564e-16	1.88793e-14
MPEG1	2613.66	-1.04332	0.1297	-8.0441	8.68796e-16	1.91086e-14
LYPLA2	5902.79	0.505777	0.0628835	8.04308	8.76054e-16	1.92502e-14
FGF7	260.81	-1.13036	0.140541	-8.0429	8.77364e-16	1.9261e-14
S100P	43.1018	1.75728	0.218542	8.04093	8.91598e-16	1.95552e-14
RASSF5	1393.49	-1.0235	0.127369	-8.03571	9.30402e-16	2.03872e-14
FAM83F	176.86	2.08891	0.260135	8.0301	9.73952e-16	2.13216e-14
DDB1	22095.8	0.454645	0.0566258	8.02893	9.83261e-16	2.15053e-14
IQCE	2658.13	0.690384	0.0860009	8.02764	9.93691e-16	2.17132e-14
AKR7A2	3255.98	0.510501	0.0636097	8.02552	1.01099e-15	2.20706e-14
PKMYT1	1758.11	0.76813	0.0957123	8.0254	1.01196e-15	2.20713e-14
FAS	665.036	-0.859879	0.107183	-8.02253	1.0359e-15	2.25725e-14
POLE	3269.15	0.48143	0.0600272	8.0202	1.05573e-15	2.29831e-14
IGHV4-39	3339.35	-2.03332	0.253605	-8.01767	1.07772e-15	2.34402e-14
ARMC6	3019.73	0.50996	0.0636129	8.01661	1.08701e-15	2.36203e-14
NPM1P25	21.7167	-1.08836	0.135778	-8.0157	1.0951e-15	2.37741e-14
FOXM1	4016.74	0.671356	0.0837679	8.01448	1.10608e-15	2.3968e-14
CENPB	8191.13	0.510395	0.063684	8.01449	1.10597e-15	2.3968e-14
SSU72	9193.65	0.513101	0.0640424	8.01189	1.1296e-15	2.44552e-14
TGM3	112.54	2.22513	0.27777	8.01067	1.14081e-15	2.46696e-14
LINC02285	12.2706	-1.05868	0.13216	-8.01059	1.1416e-15	2.46696e-14
POLDIP3	8211.14	0.557403	0.0696131	8.00715	1.17394e-15	2.5345e-14
OTULINL	394.459	-1.1231	0.140301	-8.00496	1.19509e-15	2.57543e-14
NOP9	2980.85	0.418508	0.0522807	8.00502	1.19448e-15	2.57543e-14
SCNN1A	149.224	1.67182	0.208866	8.00425	1.20197e-15	2.58787e-14
DCTN1	12157.4	0.416586	0.0520507	8.00347	1.20957e-15	2.60185e-14
POLR2A	16093.1	0.504561	0.0630462	8.00304	1.21381e-15	2.60859e-14
S100Z	5.30317	-1.22232	0.152741	-8.00255	1.21866e-15	2.61661e-14
SLC40A1	2248.11	-1.10841	0.138584	-7.9981	1.26349e-15	2.71039e-14
NUBP2	4087	0.551821	0.0689978	7.99767	1.26798e-15	2.71752e-14
SLC7A4	793.505	1.97851	0.247457	7.99536	1.29199e-15	2.76646e-14
TRAV2	15.4493	-1.59225	0.199182	-7.99394	1.3069e-15	2.79584e-14
PARP9	4113.5	-0.710433	0.0888768	-7.99345	1.31211e-15	2.80444e-14
NUP214	5673.08	0.425385	0.0532245	7.99228	1.3247e-15	2.82759e-14
ISG20L2	3367.17	0.440572	0.0551252	7.99221	1.32536e-15	2.82759e-14
KBTBD8	138.921	-1.03401	0.129385	-7.99171	1.33082e-15	2.83667e-14
IL36RN	129.499	2.911	0.364406	7.98834	1.36768e-15	2.91258e-14
TRAV8-3	20.5602	-1.5654	0.195967	-7.9881	1.37034e-15	2.9156e-14
PARP12	2136.42	-0.808245	0.101188	-7.98757	1.3762e-15	2.92543e-14
PLAC8	190.692	-1.39329	0.174452	-7.98666	1.38648e-15	2.94461e-14
MRPS12	2407.43	0.557552	0.0698121	7.98647	1.38855e-15	2.94634e-14
THAP4	3503.52	0.457659	0.0573061	7.98622	1.39135e-15	2.94962e-14
U2AF2	11495.1	0.364634	0.0456594	7.98596	1.39434e-15	2.95327e-14
PTPN6	2383.43	-1.09152	0.136706	-7.98443	1.4117e-15	2.98736e-14
AAR2	4163.78	0.367328	0.0460174	7.98238	1.43538e-15	3.03474e-14
PES1	8700.41	0.495186	0.0620774	7.97692	1.5003e-15	3.16914e-14
ARHGEF3	1313.53	-0.663304	0.0831752	-7.97478	1.5265e-15	3.22157e-14
ERICH3	11.4694	-1.94532	0.244008	-7.97236	1.55668e-15	3.28231e-14
PLEKHG6	48.9235	1.48719	0.186573	7.9711	1.57271e-15	3.31313e-14
EPS8L1	787.164	1.01937	0.127887	7.97083	1.57618e-15	3.31449e-14
MLXIP	8729.82	0.431959	0.054192	7.9709	1.57518e-15	3.31449e-14
UBA7	2987.75	-0.868907	0.109027	-7.96963	1.59148e-15	3.34368e-14
PMPCA	4312.39	0.475524	0.0596755	7.96849	1.60623e-15	3.37165e-14
DDX54	5737.5	0.440841	0.0553353	7.96672	1.62942e-15	3.41727e-14
SPATA32	6.18522	-0.960185	0.120553	-7.96487	1.65403e-15	3.46578e-14
AP5S1	1423.49	0.50319	0.0631868	7.96353	1.67194e-15	3.50018e-14
FOXRED2	5928.14	0.691872	0.0869067	7.9611	1.70521e-15	3.56666e-14
PHYKPL	1229.03	-0.464574	0.0584156	-7.9529	1.82195e-15	3.80743e-14
TANK	1527.53	-0.513913	0.0646362	-7.95085	1.85237e-15	3.86757e-14
LGALS17A	57.671	-1.86683	0.234859	-7.94872	1.88455e-15	3.93125e-14
TVP23A	67.152	-0.897259	0.112897	-7.94761	1.90139e-15	3.96287e-14
TRAV12-1	20.8076	-1.67449	0.210727	-7.94626	1.92226e-15	4.00281e-14
GPR87	40.7778	2.99572	0.377008	7.94603	1.92591e-15	4.00685e-14
TREML1	22.6734	-1.07322	0.13509	-7.94453	1.94926e-15	4.05183e-14
PWWP3A	3338.47	0.443399	0.0558218	7.94312	1.97162e-15	4.09468e-14
SH3RF2	147.578	1.95106	0.245675	7.94161	1.99579e-15	4.14123e-14
MLXIPL	59.3141	-1.43967	0.181294	-7.94108	2.00426e-15	4.15512e-14
PTPRE	985.819	-0.89368	0.112541	-7.94095	2.00632e-15	4.15572e-14
SLC1A4	9589.16	1.07805	0.135784	7.93941	2.03152e-15	4.20421e-14
TRBV4-1	21.393	-1.72091	0.216797	-7.93792	2.05599e-15	4.25109e-14
VPS13C	3539.37	-0.588541	0.0741535	-7.93679	2.07479e-15	4.2862e-14
APOBEC3H	79.9682	-1.06014	0.133586	-7.93598	2.08834e-15	4.3104e-14
RRP9	2236.45	0.485895	0.0612445	7.93368	2.12744e-15	4.38724e-14
SCARB1	14927.7	0.979755	0.123525	7.93161	2.16314e-15	4.45695e-14
ETV7	458.109	-1.26011	0.158894	-7.93048	2.18302e-15	4.49395e-14
CD6	811.319	-1.24854	0.157455	-7.92952	2.19996e-15	4.52486e-14
NUP188	5242.32	0.424586	0.0535586	7.9275	2.23602e-15	4.59501e-14
C4B	278.447	-1.30453	0.164576	-7.92661	2.25203e-15	4.62385e-14
KCNE1	28.0036	-1.18801	0.149925	-7.92407	2.29853e-15	4.7152e-14
PSAPL1	43.3741	4.40498	0.555937	7.92353	2.30856e-15	4.73164e-14
PIK3CD-AS1	6.70424	-1.29727	0.163761	-7.92173	2.34236e-15	4.79673e-14
PRICKLE3	827.402	0.54995	0.069429	7.92105	2.3552e-15	4.81882e-14
TRAC	2677.84	-1.31164	0.165594	-7.92081	2.35963e-15	4.82368e-14
DPH2	2319.04	0.444234	0.0561001	7.91858	2.40235e-15	4.90674e-14
NCR3	57.5008	-1.36119	0.171993	-7.9142	2.48857e-15	5.07842e-14
MAP3K5	813.175	-0.817079	0.103246	-7.91389	2.49474e-15	5.08658e-14
TFAP4	1259	0.456068	0.0576459	7.91154	2.54221e-15	5.17886e-14
PARS2	500.486	0.42994	0.0543686	7.90788	2.61819e-15	5.32903e-14
WIZ	4512.99	0.43086	0.054494	7.90656	2.64603e-15	5.38103e-14
KRT78	128.626	2.95872	0.374345	7.90372	2.70693e-15	5.5001e-14
CS	10667.5	0.40052	0.0506997	7.89984	2.79261e-15	5.66929e-14
ANAPC1P1	3.72331	-1.12702	0.142724	-7.89651	2.86814e-15	5.81759e-14
TOMM40	4816.62	0.49531	0.0627526	7.89306	2.94854e-15	5.97551e-14
HAPLN3	1729.29	-0.791457	0.100276	-7.89277	2.95542e-15	5.98428e-14
PEPD	7223.84	0.520584	0.0659774	7.89034	3.01362e-15	6.09686e-14
SLC3A2	23521.9	0.660184	0.0836735	7.88999	3.02203e-15	6.10861e-14
SLAMF1	527.105	-1.58212	0.20056	-7.88853	3.05779e-15	6.17557e-14
SORD	1417.98	0.649125	0.0822893	7.88833	3.0625e-15	6.17977e-14
C9orf72	474.807	-0.640051	0.0811484	-7.88741	3.08521e-15	6.22025e-14
PPRC1	3755.14	0.41113	0.0521814	7.87886	3.30379e-15	6.65523e-14
DIS3L2	1853.35	0.376806	0.0478593	7.8732	3.45681e-15	6.9575e-14
APOLD1	2058.48	1.0156	0.129011	7.87225	3.48324e-15	7.00468e-14
BTK	636.547	-0.963575	0.122431	-7.87036	3.53609e-15	7.10487e-14
TMSB4XP4	25.9039	-0.938326	0.119233	-7.86971	3.55475e-15	7.13627e-14
PPFIA3	1411.47	0.74069	0.0941619	7.86614	3.65757e-15	7.3364e-14
TUBB4A	13780.5	1.35336	0.172083	7.86454	3.70457e-15	7.42433e-14
MEI1	224.686	-1.11205	0.14142	-7.86347	3.7363e-15	7.48153e-14
POU2F2	743.473	-1.13289	0.144075	-7.86321	3.74405e-15	7.48682e-14
ADGRE1	88.4668	-1.25778	0.159958	-7.86317	3.74532e-15	7.48682e-14
YKT6	10654.3	0.424038	0.0539344	7.86212	3.77698e-15	7.54368e-14
ANXA2R	138.231	-0.828313	0.105422	-7.85712	3.9308e-15	7.84421e-14
LOC100129844	1.82902	-1.53192	0.194982	-7.85673	3.94297e-15	7.86182e-14
GZMAP1	0.98353	-2.1681	0.276044	-7.85419	4.02355e-15	8.01568e-14
DDX60	1784.05	-0.88344	0.112497	-7.85303	4.06118e-15	8.08378e-14
C4BPB	6.15066	-1.43866	0.183234	-7.85152	4.11011e-15	8.17425e-14
SPRR2A	345.958	3.42119	0.435763	7.85103	4.1262e-15	8.19929e-14
PLCXD2	14.974	-1.01142	0.128838	-7.85035	4.14892e-15	8.23747e-14
IRAK2	269.449	-0.846876	0.107904	-7.8484	4.21393e-15	8.35947e-14
REC8	342.688	-0.79985	0.101935	-7.84666	4.27255e-15	8.46859e-14
MT1H	33.8037	-1.80576	0.230164	-7.84555	4.31058e-15	8.53677e-14
RBM15B	4674.47	0.333924	0.0425628	7.84544	4.31435e-15	8.53704e-14
PLA2G3	22.8971	3.13977	0.400245	7.84462	4.34265e-15	8.58579e-14
IGKV1D-16	72.8142	-2.23419	0.284859	-7.84313	4.39462e-15	8.68121e-14
RAET1E	34.2745	1.73128	0.220764	7.84222	4.42658e-15	8.737e-14
MDS2	7.83423	-1.52303	0.194238	-7.84106	4.46766e-15	8.81068e-14
MAN1A1	1203.85	-0.978616	0.124813	-7.84064	4.48267e-15	8.83285e-14
PLPPR4	487.732	1.45735	0.185885	7.84005	4.50369e-15	8.86682e-14
TRAV19	34.0616	-1.52089	0.194039	-7.83806	4.57556e-15	9.00077e-14
FAM153A	7.00117	-1.83133	0.233677	-7.83704	4.61303e-15	9.06689e-14
CCL25	8.10621	-1.65264	0.210891	-7.83649	4.63314e-15	9.09879e-14
GBA	8448.51	0.74429	0.0950142	7.83346	4.74625e-15	9.31313e-14
ARFGAP1	9875.75	0.559741	0.071469	7.83195	4.80368e-15	9.41794e-14
PSMD2	15702.7	0.428696	0.0547509	7.82993	4.88135e-15	9.56223e-14
NUP93	5948.89	0.528691	0.0675235	7.82973	4.88931e-15	9.56983e-14
TBC1D13	3113.65	0.44033	0.0562483	7.82833	4.94412e-15	9.66905e-14
A2MP1	13.6813	-1.23589	0.157877	-7.82819	4.94959e-15	9.67168e-14
DGCR6	257.111	0.956003	0.122141	7.82706	4.99408e-15	9.7505e-14
NFE2L3	2038.91	-0.896855	0.114601	-7.82589	5.04094e-15	9.83381e-14
FDPS	5857.2	0.483291	0.0617571	7.82567	5.04954e-15	9.84242e-14
ZNF74	1359.52	0.495081	0.0632738	7.82442	5.10005e-15	9.9326e-14
CCDC120	651.176	0.62998	0.0805177	7.82412	5.11237e-15	9.94835e-14
TNPO2	6691.14	0.36352	0.0464726	7.82223	5.18942e-15	1.00899e-13
SLC24A4	894.754	1.67359	0.214062	7.81824	5.3565e-15	1.04062e-13
YIF1B	3798.5	0.559894	0.0716299	7.81649	5.43181e-15	1.05437e-13
PSMD9	1363.94	0.375418	0.0480361	7.81532	5.48242e-15	1.06332e-13
BCKDHA	295.351	0.517661	0.0662729	7.81106	5.67082e-15	1.09895e-13
TPBGL	266.291	1.23571	0.158222	7.80999	5.71909e-15	1.10739e-13
LINC01215	51.2259	-1.81191	0.232108	-7.80632	5.88813e-15	1.13918e-13
MIR4537	3.15209	-2.32495	0.297854	-7.80565	5.91965e-15	1.14434e-13
SAMD9	1689.14	-0.858878	0.11004	-7.80516	5.94268e-15	1.14784e-13
WIPI2	6405.45	0.358214	0.0458987	7.80444	5.97658e-15	1.15344e-13
PIK3CG	316.702	-1.22974	0.15759	-7.80337	6.02766e-15	1.16234e-13
LINC00158	14.4145	-1.43163	0.183523	-7.8008	6.15177e-15	1.1853e-13
C1orf116	268.566	1.62312	0.208099	7.79976	6.20271e-15	1.19414e-13
TUBG1	3692	0.508401	0.0651871	7.7991	6.23491e-15	1.19935e-13
SP110	600.176	-0.579534	0.0743256	-7.79723	6.32795e-15	1.21625e-13
KIAA0930	13882.7	0.681461	0.0874016	7.79689	6.34528e-15	1.21759e-13
PITRM1	6203.66	0.548924	0.0704028	7.7969	6.34459e-15	1.21759e-13
AWAT2	3.77444	2.59503	0.332864	7.79606	6.38702e-15	1.2246e-13
LINC02273	25.9519	-1.48073	0.189949	-7.79543	6.41899e-15	1.22972e-13
TRAV6	7.38577	-1.6674	0.213903	-7.79514	6.43355e-15	1.2315e-13
SUPT5H	12061.8	0.36718	0.0471058	7.7948	6.45131e-15	1.2339e-13
MAP6D1	308.969	0.777067	0.099694	7.79453	6.46509e-15	1.23553e-13
CEACAM21	120.215	-1.14429	0.146813	-7.79422	6.48065e-15	1.23749e-13
CSTB	18986.3	0.844642	0.108378	7.79345	6.52047e-15	1.24408e-13
TECR	9611.89	0.67055	0.0860478	7.79276	6.55627e-15	1.2499e-13
TSPO	11804.1	0.715683	0.0918408	7.79265	6.56189e-15	1.24995e-13
DNAH1	500.823	-0.709064	0.0910362	-7.78881	6.76444e-15	1.28749e-13
GAB2	6175.41	0.763073	0.0979793	7.7881	6.80236e-15	1.29261e-13
TBL3	4062.59	0.512108	0.065755	7.78812	6.80131e-15	1.29261e-13
RNF25	1714.67	0.3924	0.0503928	7.78682	6.87158e-15	1.30471e-13
EEF2	192948	0.581967	0.0747504	7.78547	6.94546e-15	1.31767e-13
ATP6AP1	19559.3	0.59498	0.0764341	7.78422	7.01459e-15	1.32971e-13
DAD1	8083.5	0.428624	0.0550796	7.78189	7.14475e-15	1.35329e-13
TANGO2	2684.85	0.707193	0.0908917	7.78061	7.2176e-15	1.36599e-13
STARD10	1449.94	0.793568	0.101996	7.78036	7.23175e-15	1.36756e-13
LETM1	4401.55	0.466311	0.0599516	7.77812	7.36122e-15	1.39093e-13
LILRB3	149.127	-0.858795	0.110468	-7.77413	7.59664e-15	1.4308e-13
LOC102725035	149.127	-0.858795	0.110468	-7.77413	7.59664e-15	1.4308e-13
LOC107987425	149.127	-0.858795	0.110468	-7.77413	7.59664e-15	1.4308e-13
LOC107987462	149.127	-0.858795	0.110468	-7.77413	7.59664e-15	1.4308e-13
TRAV1-1	5.8667	-1.75552	0.225836	-7.77345	7.63782e-15	1.4374e-13
ERCC2	2608.71	0.478969	0.0616191	7.77306	7.66109e-15	1.44063e-13
LOC439933	3.53928	-1.31079	0.168721	-7.769	7.91065e-15	1.48637e-13
OSGIN1	1319.9	0.981425	0.126353	7.76734	8.01545e-15	1.50485e-13
CP	243.764	-1.4561	0.187494	-7.76613	8.09211e-15	1.51803e-13
MAP4K1	1024.08	-1.01168	0.130318	-7.76313	8.28598e-15	1.55218e-13
NHSL1	2563.65	0.666067	0.085799	7.76311	8.28739e-15	1.55218e-13
FUT2	74.7872	1.05541	0.13596	7.76268	8.31538e-15	1.55618e-13
LGR5	23.3201	1.80731	0.232851	7.76166	8.38228e-15	1.56745e-13
LINC02384	38.7499	-1.25884	0.162223	-7.75993	8.49795e-15	1.58782e-13
CD300LF	192.787	-1.05477	0.135977	-7.75702	8.69499e-15	1.62334e-13
IL21	2.12026	-2.07414	0.267516	-7.75336	8.94929e-15	1.66949e-13
SASH3	1482.26	-1.13446	0.146356	-7.75135	9.09193e-15	1.69475e-13
LINC00487	4.45004	-1.48998	0.192354	-7.746	9.48337e-15	1.76631e-13
UBAP2	3225.44	0.496095	0.0640466	7.74584	9.49517e-15	1.76711e-13
DCC	55.9673	-1.8497	0.238968	-7.74036	9.9133e-15	1.84347e-13
HLA-F	6815.99	-0.906875	0.117194	-7.73821	1.00827e-14	1.87347e-13
SMYD5	2756.96	0.392109	0.0506743	7.73782	1.01135e-14	1.87772e-13
LILRA1	73.3244	-1.06332	0.137488	-7.73391	1.04295e-14	1.93487e-13
TRBC2	1926.64	-1.35218	0.174866	-7.73266	1.05324e-14	1.95241e-13
PEMT	1640.01	0.639207	0.0827152	7.72781	1.09417e-14	2.02667e-13
SIRPD	3.66466	-1.42056	0.183839	-7.72722	1.09922e-14	2.03442e-13
TNFAIP2	2826.95	-0.820575	0.106205	-7.72633	1.10695e-14	2.04712e-13
GPR84	130.856	-1.10986	0.143662	-7.72551	1.11409e-14	2.05869e-13
GTF3C2	4117.06	0.317337	0.041084	7.7241	1.12644e-14	2.07988e-13
FAM189B	4170.31	0.553895	0.0717317	7.72176	1.14737e-14	2.11686e-13
NSMF	4474.36	0.680339	0.0881274	7.71995	1.1638e-14	2.14548e-13
ADGRE4P	26.2979	-1.20177	0.155684	-7.71928	1.16991e-14	2.15506e-13
RAP1A	3567.44	-0.438774	0.0568426	-7.71911	1.17142e-14	2.15614e-13
UBE2M	5853.01	0.488734	0.0633611	7.71347	1.2244e-14	2.2519e-13
PTK2B	1804.54	-0.748709	0.0971159	-7.70944	1.26374e-14	2.32244e-13
CR1L	18.6553	-1.49	0.193314	-7.70767	1.28134e-14	2.35293e-13
TRAJ2	0.831921	-2.04047	0.264745	-7.7073	1.28505e-14	2.35791e-13
POLR2I	1568.07	0.559198	0.072557	7.70701	1.28796e-14	2.36139e-13
GCSAM	106.058	-1.17071	0.15191	-7.70663	1.29179e-14	2.36656e-13
POR	6378.82	0.533054	0.0691834	7.70494	1.30902e-14	2.39627e-13
IGKV3-11	6972.9	-1.86119	0.241564	-7.70472	1.31126e-14	2.39848e-13
IRF9	283.991	-0.697046	0.090488	-7.70319	1.32716e-14	2.42568e-13
ANKRD52	6193.07	0.464272	0.0602837	7.70146	1.3452e-14	2.45674e-13
SLFN11	1265.4	-0.979663	0.127223	-7.70035	1.35691e-14	2.47621e-13
JPH3	27.0877	1.65138	0.214554	7.69679	1.39528e-14	2.54424e-13
APOBEC3D	410.633	-0.83629	0.108659	-7.69646	1.39891e-14	2.54889e-13
TPI1	34556.3	0.51353	0.0667553	7.69273	1.44025e-14	2.62014e-13
RGPD1	1.98676	-1.65229	0.214783	-7.69282	1.4393e-14	2.62014e-13
INTS5	2222.38	0.422696	0.0549625	7.69062	1.46419e-14	2.66163e-13
ADRM1	9416.14	0.54101	0.0703536	7.68987	1.47281e-14	2.67523e-13
LRATD1	433.801	1.44036	0.187332	7.6888	1.48516e-14	2.69557e-13
TMPRSS4	52.6619	2.13395	0.277614	7.68675	1.50916e-14	2.73702e-13
CD300A	565.066	-0.876328	0.114017	-7.68596	1.51856e-14	2.75193e-13
PRR5L	384.64	-0.75992	0.0988726	-7.68585	1.51982e-14	2.75209e-13
ATIC	7342.79	0.369262	0.0480675	7.68215	1.56443e-14	2.8307e-13
HS3ST6	11.6558	3.23739	0.421611	7.67863	1.60799e-14	2.90727e-13
FCN1	459.853	-1.17811	0.153523	-7.67382	1.66947e-14	3.0161e-13
RPP25	3039.02	0.857803	0.111807	7.67218	1.69099e-14	3.05262e-13
MAP3K7CL	217.124	-0.845562	0.110228	-7.67102	1.70632e-14	3.07794e-13
PGLYRP3	30.8958	4.11521	0.536544	7.66985	1.72201e-14	3.10385e-13
CAPN1	10749.4	0.52886	0.0689638	7.66866	1.73808e-14	3.13041e-13
RABGGTA	2109.84	0.515541	0.067234	7.66785	1.74899e-14	3.14765e-13
IL6ST	8636.16	-0.658669	0.0859093	-7.66703	1.76024e-14	3.16547e-13
NKPD1	51.902	1.45885	0.190309	7.66572	1.77837e-14	3.19562e-13
TRAPPC2L	2527.89	0.506356	0.0660669	7.66429	1.79819e-14	3.22876e-13
DSC2	658.535	1.50491	0.196369	7.66367	1.80694e-14	3.24199e-13
SIDT1	225.022	-1.03218	0.134689	-7.66343	1.81036e-14	3.24565e-13
GRB7	52.4702	1.65146	0.215559	7.66129	1.84081e-14	3.29773e-13
CMKLR1	1223.19	-0.916393	0.119621	-7.66081	1.84759e-14	3.30735e-13
SREBF2	13957.5	0.619192	0.0808502	7.65852	1.88094e-14	3.36447e-13
AP1M1	6513.53	0.43493	0.0568235	7.65405	1.94743e-14	3.48075e-13
CCDC194	6.68368	-1.49356	0.195178	-7.65232	1.97378e-14	3.52517e-13
MSRB2	2174.25	0.722223	0.0944006	7.65062	2.00009e-14	3.56943e-13
PSMD3	8654.72	0.36667	0.0479275	7.6505	2.00194e-14	3.57003e-13
PRCC	5193.04	0.387498	0.0506518	7.65024	2.00605e-14	3.57465e-13
LINC02649	11.5872	-0.794102	0.103818	-7.64896	2.02606e-14	3.60756e-13
TXK	85.5374	-1.01851	0.133175	-7.64787	2.04329e-14	3.63273e-13
SLCO2B1	2607.31	-0.938408	0.122702	-7.64789	2.04309e-14	3.63273e-13
AMDHD2	2433.9	0.669211	0.0875114	7.64713	2.05516e-14	3.65105e-13
AQP3	1615.64	1.60088	0.209455	7.64303	2.12163e-14	3.76629e-13
FGFBP1	159.585	3.19576	0.418176	7.64213	2.13656e-14	3.78993e-13
NLRP7	15.7443	-1.4508	0.189873	-7.64089	2.1572e-14	3.82365e-13
TRAV8-2	21.2822	-1.52751	0.199928	-7.64032	2.16679e-14	3.83776e-13
CIZ1	7384.26	0.411897	0.0539188	7.63921	2.18565e-14	3.86823e-13
HLA-DMA	5888.8	-0.970516	0.127067	-7.63784	2.20888e-14	3.9064e-13
DNAJC11	2503.63	0.397799	0.0520859	7.63735	2.21735e-14	3.91843e-13
DUSP26	14.0856	-1.4302	0.18732	-7.63505	2.25728e-14	3.986e-13
DALRD3	1721.79	0.456257	0.0597687	7.6337	2.2811e-14	4.02503e-13
LINC01814	1.81344	-1.69728	0.222378	-7.63238	2.30461e-14	4.06345e-13
AKT1S1	4416.4	0.465581	0.0610146	7.63065	2.33569e-14	4.11517e-13
CD70	203.587	-1.44312	0.189217	-7.62682	2.4062e-14	4.23621e-13
UBL4A	3702.39	0.356035	0.0466918	7.62521	2.43633e-14	4.28605e-13
TNFRSF17	113.387	-1.77624	0.232964	-7.62453	2.44921e-14	4.30547e-13
XRCC6	22223.9	0.395048	0.0518192	7.62359	2.46713e-14	4.33372e-13
SLC7A1	9756.38	0.617172	0.0809725	7.62199	2.49789e-14	4.38448e-13
SLC7A5	46348.9	0.912447	0.119755	7.61931	2.55041e-14	4.47333e-13
CST7	977.416	-1.29554	0.170049	-7.61862	2.56396e-14	4.49373e-13
TREX2	81.6676	1.07051	0.140536	7.61734	2.58953e-14	4.53515e-13
RN7SL834P	8.73184	-0.972693	0.127714	-7.61616	2.61335e-14	4.57346e-13
ADA2	4632.26	-1.01966	0.133883	-7.61603	2.61605e-14	4.57477e-13
EFNA4	480.647	0.584413	0.0767397	7.61551	2.62643e-14	4.5895e-13
ITSN2	2311.24	-0.472498	0.0620453	-7.61538	2.62925e-14	4.59102e-13
NME8	19.5954	-1.36521	0.179275	-7.61515	2.6338e-14	4.59554e-13
OVOL2	8.78967	2.36476	0.310592	7.61372	2.66325e-14	4.64347e-13
ATP6V0D1	8404.81	0.540188	0.0709669	7.61184	2.70229e-14	4.70804e-13
HCK	1205.54	-0.90835	0.119371	-7.60946	2.75241e-14	4.79182e-13
SMPD2	940.414	0.718058	0.0943687	7.60906	2.76086e-14	4.80295e-13
ABI3BP	1020.04	-1.30119	0.171017	-7.60854	2.77204e-14	4.81884e-13
SLC47A2	24.8413	1.32598	0.174353	7.60513	2.84619e-14	4.94406e-13
OXA1L	7893.85	0.412599	0.0542566	7.60459	2.85804e-14	4.96098e-13
RANBP10	4034.7	0.5534	0.0727823	7.6035	2.88235e-14	4.99948e-13
LINC-PINT	384.161	-0.646838	0.0851667	-7.59497	3.07869e-14	5.33609e-13
TXN2	5946.15	0.430592	0.0567116	7.59267	3.13374e-14	5.4275e-13
SLURP1	66.1197	4.05105	0.533683	7.59074	3.18075e-14	5.50485e-13
NDUFC2	2410.78	0.652328	0.0859565	7.58905	3.22266e-14	5.57327e-13
FSTL4	163.121	1.35073	0.178	7.58838	3.23937e-14	5.59805e-13
ITPKB	18897.2	0.926348	0.122096	7.58706	3.27239e-14	5.65096e-13
HNRNPL	11450.2	0.226155	0.0298118	7.58607	3.29743e-14	5.69e-13
TNFRSF25	223.075	-0.97846	0.128989	-7.58561	3.30917e-14	5.70607e-13
SAE1	7335.78	0.367489	0.0484584	7.5836	3.36099e-14	5.79117e-13
LINC02513	2.67583	-2.38677	0.314796	-7.58195	3.40391e-14	5.86082e-13
TFIP11	2912.72	0.447232	0.0589888	7.58163	3.41228e-14	5.86662e-13
CD52	1411.46	-1.23447	0.162823	-7.58169	3.41095e-14	5.86662e-13
FBXW9	798.503	0.513135	0.0676911	7.58053	3.44149e-14	5.91251e-13
TRAV36DV7	6.67843	-1.58266	0.208786	-7.58028	3.44816e-14	5.91964e-13
WDFY4	949.713	-1.1354	0.149824	-7.57819	3.50413e-14	6.01133e-13
L3MBTL2	3410.85	0.478268	0.0631202	7.5771	3.53362e-14	6.05748e-13
CORO1A	5102.07	-1.13936	0.1504	-7.57555	3.57615e-14	6.12593e-13
CCDC141	68.9247	-1.43251	0.18911	-7.57504	3.59013e-14	6.14538e-13
VSIG10L	481.016	0.967738	0.127764	7.57442	3.60744e-14	6.17051e-13
ATOX1	5915.09	0.762068	0.100614	7.57415	3.6148e-14	6.1786e-13
ZAP70	729.053	-1.26156	0.166605	-7.57217	3.67027e-14	6.26884e-13
RPS5	37669.3	0.525846	0.0694496	7.57163	3.68569e-14	6.2906e-13
IGKV3D-15	78.1464	-2.13977	0.282839	-7.56533	3.86878e-14	6.5983e-13
IGLV3-10	1270.98	-2.13557	0.282296	-7.56499	3.8788e-14	6.61057e-13
DERL3	854.015	-1.09961	0.14538	-7.56371	3.91722e-14	6.67122e-13
AJAP1	72.9795	1.40772	0.186126	7.56325	3.93117e-14	6.68663e-13
HLA-C	91247.1	-0.82389	0.108934	-7.56322	3.93197e-14	6.68663e-13
ATP6V0C	4900.33	0.630839	0.0834457	7.55988	4.03441e-14	6.85587e-13
ANKRD24	69.8872	-0.804617	0.106455	-7.5583	4.08366e-14	6.93454e-13
TMPRSS13	630.301	1.71798	0.227358	7.55627	4.14803e-14	7.03875e-13
C4A	269.958	-1.16685	0.154452	-7.55476	4.19625e-14	7.1103e-13
LOC110384692	269.958	-1.16685	0.154452	-7.55476	4.19625e-14	7.1103e-13
PARVG	954.2	-0.976567	0.129274	-7.55422	4.21368e-14	7.13468e-13
VPS53	4151.11	0.49714	0.0658206	7.55295	4.25498e-14	7.19941e-13
PMVK	2996.54	0.502892	0.0665899	7.55207	4.28379e-14	7.24295e-13
SPOCK2	2404.97	-1.08494	0.143692	-7.55042	4.3387e-14	7.3263e-13
VARS1	13740.1	0.488769	0.0647342	7.5504	4.33934e-14	7.3263e-13
HPS6	1384.93	0.49828	0.0660157	7.5479	4.42327e-14	7.46263e-13
FADS6	11.3052	2.65285	0.351539	7.54641	4.47434e-14	7.54338e-13
IRX5	364.109	0.839886	0.111302	7.54598	4.48903e-14	7.56271e-13
LRRC38	6.46283	2.78787	0.369581	7.54334	4.58098e-14	7.71208e-13
PATZ1	3429.49	0.447547	0.0593397	7.54212	4.62393e-14	7.77881e-13
ACTA2-AS1	37.9478	-0.876105	0.116179	-7.54102	4.66316e-14	7.83918e-13
TMEM138	2139.31	0.570943	0.075758	7.5364	4.83129e-14	8.11601e-13
BCKDK	4661.96	0.474631	0.0629816	7.53603	4.84509e-14	8.13337e-13
SCAP	7111.39	0.426859	0.0566458	7.53557	4.86202e-14	8.15596e-13
CWH43	95.9067	3.43634	0.456039	7.53519	4.87608e-14	8.16787e-13
TRBV6-6	15.7033	-1.55469	0.206323	-7.53524	4.87421e-14	8.16787e-13
P2RX1	104.822	-1.21328	0.161035	-7.53427	4.91066e-14	8.21407e-13
FAM222B	3719.62	0.502767	0.06673	7.53435	4.90775e-14	8.21407e-13
HMGB3P29	16.1097	-0.809649	0.107475	-7.53334	4.94578e-14	8.26691e-13
IGLC3	7705.75	-1.76824	0.234726	-7.5332	4.95131e-14	8.27028e-13
LILRP2	4.52781	-1.35888	0.180403	-7.53247	4.97885e-14	8.31036e-13
KCNAB2	14733.7	1.10004	0.146051	7.53186	5.00245e-14	8.34381e-13
AP2S1	6987.16	0.50999	0.0677134	7.53159	5.01247e-14	8.3546e-13
MYG1	2863.76	0.467023	0.0620095	7.53148	5.01689e-14	8.35603e-13
HSPBP1	3481.71	0.555991	0.0738243	7.53128	5.02465e-14	8.36302e-13
TUBAL3	3.43825	1.91086	0.253792	7.52921	5.10484e-14	8.49046e-13
PRMT5	3686.63	0.429289	0.0570211	7.52859	5.12908e-14	8.52473e-13
AK1	549.077	0.587327	0.078048	7.52521	5.26376e-14	8.74239e-13
RABIF	1482.7	0.437653	0.0581669	7.52409	5.30893e-14	8.81118e-13
RNF187	11525.4	0.470835	0.062581	7.52362	5.32815e-14	8.83683e-13
GCAT	1938.72	0.713635	0.0948744	7.52189	5.39897e-14	8.94795e-13
IGKV1-27	518.498	-2.03558	0.270792	-7.51714	5.59856e-14	9.2722e-13
FGF1	678.997	-1.22966	0.163608	-7.51587	5.65328e-14	9.35622e-13
TMEM45A	1925.49	1.10205	0.146646	7.51501	5.69052e-14	9.41121e-13
RAMP1	1189.7	1.70985	0.227533	7.51473	5.70265e-14	9.42463e-13
PAEP	7894.58	2.48419	0.330675	7.51248	5.80164e-14	9.58148e-13
UBE2L3	6591.23	0.385109	0.0512641	7.51225	5.81208e-14	9.59198e-13
RPUSD1	2121.33	0.520472	0.0692845	7.5121	5.81864e-14	9.59605e-13
AP5B1	2883.64	0.66459	0.0884764	7.51149	5.84599e-14	9.63439e-13
ZDHHC16	1810.22	0.436041	0.0580875	7.50662	6.0674e-14	9.98525e-13
HSD11B1-AS1	7.10526	-1.31307	0.174921	-7.50666	6.06573e-14	9.98525e-13
ANO7	173.893	0.712494	0.0949299	7.50548	6.12037e-14	1.00654e-12
FPR3	1066.66	-0.939704	0.125222	-7.50433	6.17455e-14	1.01474e-12
CCNF	1741.48	0.488416	0.0650944	7.5032	6.22784e-14	1.02278e-12
BYSL	2763.92	0.469157	0.0625297	7.50293	6.24052e-14	1.02414e-12
IL2RG	2480.29	-1.20363	0.160437	-7.50223	6.27431e-14	1.02897e-12
KLHL22	1942.86	0.549532	0.0732565	7.50148	6.31025e-14	1.03414e-12
FFAR4	27.2604	-1.08712	0.144971	-7.49894	6.43383e-14	1.05366e-12
CISD3	1771.11	0.51479	0.0686554	7.49817	6.47155e-14	1.0591e-12
TRIM52	489.946	-0.566837	0.0755982	-7.49802	6.47902e-14	1.05958e-12
BEND4	23.1984	-1.77284	0.236452	-7.49766	6.4965e-14	1.0617e-12
FBXW8	1558.49	0.379075	0.0505618	7.49725	6.51708e-14	1.06432e-12
HELB	459.592	-0.513009	0.0684522	-7.49442	6.65935e-14	1.0868e-12
POMT2	2285.89	0.430761	0.0574803	7.49407	6.677e-14	1.08892e-12
SLC12A3	18.1384	-1.27774	0.170629	-7.48845	6.96943e-14	1.13582e-12
ATP5F1B	43729.3	0.458969	0.0612934	7.48806	6.98988e-14	1.13837e-12
ZNF777	1950.64	0.483736	0.0646049	7.48761	7.01399e-14	1.1415e-12
PGAP6	9864.31	0.636417	0.0850031	7.48698	7.04768e-14	1.14619e-12
IGLV5-45	191.105	-2.1707	0.289943	-7.48663	7.06627e-14	1.14842e-12
IL12B	7.2914	-1.31401	0.175519	-7.48643	7.07747e-14	1.14944e-12
SEPTIN1	991.447	-0.982656	0.131282	-7.4851	7.14934e-14	1.16031e-12
NELFCD	7278.64	0.346116	0.0462564	7.48254	7.28977e-14	1.18228e-12
PRR5-ARHGAP8	4.77695	1.84195	0.246194	7.48172	7.33544e-14	1.18887e-12
VWA7	51.163	-0.846541	0.113166	-7.48051	7.40352e-14	1.19907e-12
PLCXD3	77.9096	-1.8896	0.25268	-7.47823	7.53276e-14	1.21916e-12
MYBBP1A	6918.09	0.453731	0.0606979	7.47523	7.70661e-14	1.24644e-12
PABPC4	14717.2	0.446783	0.0597746	7.47447	7.75184e-14	1.25289e-12
GPATCH3	1182.99	0.385269	0.0515512	7.47352	7.80802e-14	1.26111e-12
PA2G4	10726.7	0.363284	0.0486118	7.47316	7.82887e-14	1.2636e-12
UCK2	3731.21	0.4451	0.0595738	7.4714	7.93468e-14	1.2798e-12
AGAP2-AS1	1871.42	0.792507	0.106081	7.47077	7.97269e-14	1.28505e-12
KCNA3	80.5805	-1.26935	0.169911	-7.47066	7.97947e-14	1.28526e-12
NCEH1	887.498	-0.769146	0.102964	-7.47003	8.01788e-14	1.29056e-12
CHMP1B	3529.19	0.491648	0.0658274	7.46874	8.09652e-14	1.30232e-12
CD160	35.1397	-0.849453	0.113747	-7.46791	8.14772e-14	1.30966e-12
CCN2	6319.5	-1.00533	0.134666	-7.46534	8.30827e-14	1.33456e-12
METTL13	3804.1	0.392763	0.0526308	7.46259	8.48359e-14	1.36179e-12
SCAMP3	9296.29	0.496505	0.066536	7.4622	8.50894e-14	1.36492e-12
PTPRVP	14.4976	-1.01289	0.135739	-7.46206	8.5183e-14	1.36549e-12
NTMT1	1288.22	0.513692	0.0688683	7.45906	8.71452e-14	1.39599e-12
IGKV1D-39	27.5773	-2.41924	0.324419	-7.45715	8.84137e-14	1.41534e-12
FPR1	356.262	-1.00184	0.134352	-7.45684	8.86224e-14	1.41772e-12
TIMD4	57.198	-1.54443	0.207143	-7.45584	8.92978e-14	1.42755e-12
SNX12	4873.17	0.318992	0.0427883	7.45514	8.97746e-14	1.43419e-12
CCDC171	407.205	1.03177	0.138418	7.45398	9.05643e-14	1.44582e-12
CNOT9	3718.11	0.291032	0.0390469	7.45339	9.09706e-14	1.45132e-12
RNASEH2A	2397.94	0.542474	0.072785	7.4531	9.11718e-14	1.45355e-12
PELP1	6341.44	0.457554	0.061392	7.45299	9.12504e-14	1.45381e-12
CCT3	26129.3	0.422238	0.0566559	7.45267	9.14711e-14	1.45634e-12
LSM4	5833.63	0.452962	0.0607988	7.45018	9.32143e-14	1.48309e-12
TLR3	480.567	-0.846796	0.113672	-7.44949	9.36982e-14	1.48978e-12
AXL	3186.34	-1.09584	0.147146	-7.44725	9.53045e-14	1.51429e-12
TRAV24	9.4424	-1.72088	0.231142	-7.44512	9.68577e-14	1.53793e-12
LOC100128310	2.41962	-1.76566	0.237171	-7.44465	9.72031e-14	1.54237e-12
EPHA4	1058.13	1.34303	0.18041	7.44433	9.74377e-14	1.54498e-12
SIGLEC16	50.5616	-1.08991	0.146409	-7.44425	9.74991e-14	1.54498e-12
RPS6KA4	4045.58	0.535101	0.0719155	7.44069	1.00158e-13	1.58574e-12
HNRNPA1P70	4.40438	-1.55191	0.208572	-7.44063	1.00207e-13	1.58574e-12
CFH	2571.82	-0.989699	0.13303	-7.43965	1.00953e-13	1.59647e-12
CEACAM4	20.1588	-1.00302	0.134839	-7.4386	1.01758e-13	1.60812e-12
ZNF687	3193.29	0.493741	0.0663805	7.43804	1.0219e-13	1.61387e-12
TRAV25	7.15024	-1.57294	0.211569	-7.43467	1.04833e-13	1.65448e-12
CPN2	18.5454	2.09798	0.282219	7.43389	1.05448e-13	1.66235e-12
KIF1C-AS1	10.5938	-0.750873	0.101007	-7.43386	1.05473e-13	1.66235e-12
COASY	5050.68	0.3664	0.0492915	7.43333	1.05898e-13	1.66792e-12
PRMT1	8140.84	0.406069	0.0546424	7.4314	1.07451e-13	1.69125e-12
MRTFA	4275.37	0.484328	0.0652013	7.42819	1.10093e-13	1.73168e-12
LOC728488	24.5581	-1.01689	0.13691	-7.42742	1.10733e-13	1.74058e-12
AXIN2	380.634	0.992916	0.133689	7.42704	1.11052e-13	1.74442e-12
CLEC9A	30.9656	-1.28563	0.173112	-7.42661	1.11416e-13	1.74897e-12
PAFAH1B3	2522.38	0.610895	0.0822676	7.42571	1.12177e-13	1.75974e-12
ZSWIM1	916.726	0.352777	0.0475203	7.42372	1.13876e-13	1.7852e-12
ADGRF4	45.1594	2.50808	0.337895	7.42266	1.14787e-13	1.79828e-12
TRBV19	55.1853	-1.4619	0.196972	-7.42189	1.15458e-13	1.80759e-12
SFTPA2	12.5781	-2.70293	0.364212	-7.42131	1.15972e-13	1.81442e-12
CDK4	7866.37	0.542505	0.0731106	7.42032	1.16834e-13	1.82668e-12
ANKRD39	1112.87	0.574112	0.0773735	7.42	1.17117e-13	1.82989e-12
HLA-DQB1	9677.9	-1.09789	0.147985	-7.41894	1.18061e-13	1.84341e-12
TRAV14DV4	15.1127	-1.46085	0.196959	-7.41702	1.19783e-13	1.86782e-12
TRAV30	4.40341	-1.60421	0.216287	-7.41705	1.19757e-13	1.86782e-12
COMMD4	5073.74	0.519826	0.0701048	7.41499	1.21635e-13	1.89543e-12
FHL3	1917.28	0.594856	0.0802451	7.41299	1.23481e-13	1.92293e-12
NCOA5	3226.06	0.324527	0.0437884	7.41127	1.25098e-13	1.94682e-12
DSE	825.12	-0.837848	0.113059	-7.4107	1.25636e-13	1.9539e-12
CD180	445.003	-1.06175	0.143341	-7.40717	1.29021e-13	2.0052e-12
HROB	420.005	0.570147	0.0769828	7.40616	1.3001e-13	2.01924e-12
WAS	1126.86	-0.98707	0.133311	-7.40426	1.31888e-13	2.04705e-12
NCF1B	123.045	-1.16954	0.158063	-7.39922	1.36991e-13	2.12485e-12
FAM238A	2.08378	-1.69332	0.228899	-7.39767	1.38593e-13	2.14828e-12
MED24	5736.51	0.404745	0.0547191	7.39678	1.39523e-13	2.16126e-12
STK35	2942.93	0.383981	0.0519231	7.39518	1.41212e-13	2.186e-12
INSL3	14.0241	-1.17509	0.159016	-7.38976	1.47089e-13	2.27547e-12
DPP7	14577.7	0.728944	0.0986437	7.38967	1.47196e-13	2.27562e-12
EPS15L1	2816.22	0.359069	0.0485957	7.38891	1.48041e-13	2.28719e-12
MAPKAPK3	3582.14	0.487759	0.066014	7.38872	1.48245e-13	2.28882e-12
LOC645853	24.2068	0.849998	0.115072	7.38663	1.50592e-13	2.32354e-12
CCT7	16923.2	0.335452	0.0454147	7.38641	1.50841e-13	2.32584e-12
GZMH	368.338	-1.36091	0.184248	-7.3863	1.50971e-13	2.32632e-12
SCAF1	6675.87	0.459988	0.0622969	7.3838	1.5384e-13	2.36897e-12
BNC1	126.418	1.91949	0.259991	7.38291	1.5487e-13	2.38327e-12
PSMD8	11064.7	0.404471	0.0547995	7.38093	1.57186e-13	2.41732e-12
ZNF324	645.165	0.33953	0.0460035	7.38052	1.57673e-13	2.42323e-12
NR1H3	1682.57	-0.658875	0.0892986	-7.37834	1.60281e-13	2.46169e-12
ATG16L2	698.893	-0.660822	0.0895869	-7.37632	1.62728e-13	2.49764e-12
CLEC4D	12.5595	-1.3208	0.179162	-7.37212	1.67933e-13	2.57585e-12
ISM1	316.86	1.33451	0.18103	7.37177	1.68375e-13	2.58094e-12
LMF2	9847.14	0.585764	0.0794725	7.37065	1.69798e-13	2.60106e-12
N4BP2L1	588.986	-0.743462	0.100881	-7.36967	1.71046e-13	2.61847e-12
HAS3	276.506	1.18443	0.160757	7.36786	1.73389e-13	2.6526e-12
CRYM	167.043	1.4646	0.198798	7.36728	1.7415e-13	2.6625e-12
IFRD2	3163.57	0.406336	0.0551581	7.36675	1.7484e-13	2.67132e-12
FGFR1OP2	1877.8	-0.400859	0.0544168	-7.36644	1.7524e-13	2.67569e-12
RCE1	1048.66	0.444558	0.0603552	7.36569	1.76236e-13	2.68821e-12
IGKV2D-30	10.9694	-2.69364	0.365704	-7.36565	1.7629e-13	2.68821e-12
JPT2	6178.41	0.314805	0.0427444	7.36483	1.77375e-13	2.70302e-12
AKT2	8991.52	0.381462	0.0518127	7.36232	1.80736e-13	2.75245e-12
C1RL-AS1	87.7037	-0.92917	0.126211	-7.36205	1.81103e-13	2.75625e-12
SPINK7	12.3509	2.99221	0.406451	7.36178	1.81475e-13	2.76012e-12
TOLLIP	5562.93	0.522882	0.0710298	7.36145	1.81924e-13	2.76516e-12
ZNF362	4532.8	0.499365	0.0678378	7.36117	1.82311e-13	2.76924e-12
SNU13	10093.7	0.455198	0.0618464	7.36014	1.83717e-13	2.78879e-12
HSD17B1-AS1	412.231	0.46839	0.0636463	7.35926	1.84933e-13	2.80543e-12
CIAPIN1	3395.81	0.349543	0.0474996	7.35885	1.855e-13	2.81221e-12
SLC25A17	1913.89	0.374654	0.0509342	7.35564	1.90009e-13	2.87871e-12
NDUFV1	9782.99	0.50289	0.0683955	7.35269	1.9426e-13	2.94123e-12
AMPD1	19.251	-1.67034	0.227242	-7.35049	1.97478e-13	2.98802e-12
SPN	1001.88	-1.13328	0.154217	-7.34861	2.00274e-13	3.02837e-12
CDA	154.375	1.29391	0.176116	7.34693	2.02812e-13	3.06477e-12
RAB5C	7601.72	0.357385	0.0486658	7.34366	2.07831e-13	3.13859e-12
SUCNR1	133.251	-1.08065	0.14716	-7.3434	2.08233e-13	3.14265e-12
SSTR2	102.481	-0.790116	0.107607	-7.34259	2.09505e-13	3.15981e-12
RRP7A	4551.73	0.570903	0.0777724	7.34068	2.12504e-13	3.20298e-12
BSG	73421.8	0.609232	0.0830286	7.33762	2.17431e-13	3.27515e-12
ABCB6	555.931	0.547476	0.0746164	7.3372	2.18105e-13	3.28318e-12
EDDM13	13.398	0.944098	0.128705	7.33539	2.21083e-13	3.32588e-12
STATH	19.8903	-3.26235	0.444775	-7.33483	2.2201e-13	3.33769e-12
VPS72	3291.81	0.401243	0.0547052	7.33465	2.22309e-13	3.34005e-12
PERP	7359.55	1.24317	0.169597	7.3301	2.29988e-13	3.45321e-12
SUV39H1	1044.08	0.455833	0.0622045	7.32797	2.33661e-13	3.50612e-12
PART1	28.0609	1.58258	0.216034	7.32559	2.37843e-13	3.56658e-12
WDR5	2844.43	0.355721	0.0485793	7.32248	2.4343e-13	3.64803e-12
RPLP0	81626.7	0.460179	0.0628551	7.32126	2.45644e-13	3.67887e-12
LOC101929268	30.3496	1.50772	0.205988	7.31947	2.48954e-13	3.72606e-12
TRBJ2-3	4.78682	-1.59578	0.218119	-7.31611	2.55261e-13	3.81802e-12
ASB6	2324.52	0.420237	0.05747	7.31229	2.62627e-13	3.92569e-12
DIO1	6.2419	-0.836441	0.114406	-7.31114	2.64879e-13	3.95683e-12
RAPGEF6	577.595	-0.446864	0.0611256	-7.31059	2.6598e-13	3.97075e-12
RAB8B	2344.79	-0.507468	0.0694182	-7.31031	2.66529e-13	3.97389e-12
KLRC4	9.38765	-1.58762	0.217174	-7.31035	2.6644e-13	3.97389e-12
HLA-DRB5	10021.8	-1.11603	0.152702	-7.30856	2.70025e-13	4.02345e-12
ZNRF2	581.534	-0.450248	0.0616067	-7.30843	2.70284e-13	4.02476e-12
ERAP1	3823.87	-0.589394	0.0806642	-7.30676	2.73653e-13	4.07235e-12
UBE2D1	821.287	-0.403583	0.0552366	-7.30644	2.74306e-13	4.07948e-12
LCP2	2685.9	-0.884649	0.121105	-7.30478	2.77712e-13	4.12751e-12
TMEM161A	2395.35	0.519942	0.0711922	7.30335	2.8069e-13	4.16913e-12
NANS	3987.75	0.584505	0.0800355	7.30307	2.81277e-13	4.17521e-12
CST6	81.8507	1.981	0.271304	7.30176	2.84021e-13	4.21327e-12
CLPP	3375.46	0.453132	0.0620612	7.30138	2.84835e-13	4.22268e-12
RAB5B	13850.8	0.474811	0.0650397	7.30033	2.87053e-13	4.25287e-12
FMO7P	0.809493	-1.86297	0.255214	-7.29965	2.88523e-13	4.27196e-12
CD3E	1986.05	-1.27735	0.175018	-7.29838	2.91247e-13	4.30957e-12
HLA-K	51.9912	-0.753506	0.103295	-7.29471	2.99293e-13	4.42583e-12
TLCD3A	1262.5	0.55354	0.0759003	7.29298	3.03164e-13	4.48026e-12
FLVCR2	315.174	-0.691957	0.0948869	-7.29244	3.04381e-13	4.49542e-12
SMARCB1	5758.08	0.3962	0.0543371	7.29152	3.06488e-13	4.52347e-12
ABCF3	4166.27	0.392251	0.0537961	7.29144	3.06666e-13	4.52347e-12
DNAJC5	8235.17	0.400654	0.0549505	7.29117	3.07268e-13	4.52951e-12
SLC2A1	5801.26	0.817227	0.112104	7.2899	3.10188e-13	4.56967e-12
TIMM22	1797.64	0.396743	0.0544271	7.28944	3.11251e-13	4.58246e-12
RPS2	68634.5	0.564115	0.07739	7.28926	3.11666e-13	4.58569e-12
LTA	81.8905	-1.2343	0.169354	-7.2883	3.13896e-13	4.61561e-12
ATP5MC2	18131.7	0.461122	0.0632707	7.28809	3.14377e-13	4.61979e-12
MMS19	5057.29	0.381244	0.052312	7.2879	3.1482e-13	4.6234e-12
CCRL2	154.948	-0.898584	0.123331	-7.28594	3.19428e-13	4.68814e-12
CAPNS1	23504.5	0.498107	0.0684014	7.28211	3.2864e-13	4.82033e-12
CAMSAP3	205.574	1.55338	0.213318	7.28197	3.28988e-13	4.82241e-12
BRD4	8177.95	0.343534	0.0471832	7.28085	3.31713e-13	4.85932e-12
ACTR1A	7994.46	0.432468	0.059401	7.28047	3.32649e-13	4.86999e-12
SRM	11579.2	0.537257	0.0738181	7.27812	3.38504e-13	4.95262e-12
ANKRD49	470.498	-0.526044	0.0723103	-7.27482	3.46871e-13	5.07188e-12
NEURL3	51.8616	-1.09612	0.150739	-7.27163	3.55173e-13	5.19004e-12
EIF4EBP1	5378.34	0.701987	0.0965407	7.27142	3.55738e-13	5.19506e-12
FCAR	13.6365	-1.08219	0.148854	-7.27011	3.59195e-13	5.24228e-12
SNAPC2	2156.51	0.501929	0.0690474	7.26934	3.6126e-13	5.26587e-12
PCBP1	12546	0.312542	0.0429945	7.26935	3.61212e-13	5.26587e-12
IGHV3-73	468.044	-2.07059	0.284883	-7.2682	3.64297e-13	5.30684e-12
ITM2B	21013.6	-0.492754	0.0678001	-7.26775	3.65533e-13	5.32154e-12
GPR132	295.324	-0.910232	0.125245	-7.26759	3.65949e-13	5.3243e-12
AMMECR1L	3227.53	0.375565	0.0516816	7.2669	3.67823e-13	5.34825e-12
LOC107986412	12.2669	-1.2005	0.165262	-7.26422	3.75207e-13	5.45223e-12
ADGRF3	23.5843	-0.655952	0.0903657	-7.25886	3.90362e-13	5.66544e-12
CD19	334.42	-1.72063	0.237038	-7.25888	3.90317e-13	5.66544e-12
SPPL2A	2954.45	-0.412114	0.0567768	-7.25848	3.91456e-13	5.67781e-12
RBPMS2	683.919	1.15315	0.158876	7.25818	3.92342e-13	5.68714e-12
PTK6	345.328	1.31068	0.180606	7.25715	3.9534e-13	5.72707e-12
FBXW5	7955.38	0.565346	0.0779095	7.25645	3.97383e-13	5.75105e-12
CATSPER2	108.701	-0.672753	0.0927115	-7.25641	3.97486e-13	5.75105e-12
AP3D1	15999	0.334946	0.0461656	7.25532	4.00705e-13	5.79404e-12
WFDC5	75.6296	3.65382	0.503803	7.25247	4.09242e-13	5.91384e-12
NAB2	4197.09	0.462262	0.0637395	7.25236	4.0958e-13	5.9151e-12
GRHPR	4723.73	0.402962	0.0555665	7.2519	4.10969e-13	5.93151e-12
SETD1A	3443.14	0.343343	0.0473486	7.25139	4.12526e-13	5.94666e-12
SELENOT	3670.18	-0.43371	0.0598099	-7.25147	4.12281e-13	5.94666e-12
PLCD3	1553.23	0.652753	0.090047	7.24902	4.19794e-13	6.04771e-12
FCRL4	13.4383	-2.3542	0.324815	-7.2478	4.23583e-13	6.09855e-12
SEC13	7245.26	0.375127	0.0518027	7.24147	4.43851e-13	6.38645e-12
STRN4	7188.81	0.355689	0.049128	7.24004	4.48569e-13	6.45037e-12
AKNA	2878.39	-0.78958	0.109059	-7.23991	4.48969e-13	6.45218e-12
TMEM147	8338.63	0.605666	0.0836622	7.23943	4.50589e-13	6.46754e-12
SH3PXD2B	5882.24	0.800687	0.1106	7.2395	4.50347e-13	6.46754e-12
TLR4	813.184	-0.907559	0.125415	-7.23646	4.6056e-13	6.60662e-12
IGKV3D-11	72.6292	-1.91909	0.265235	-7.23544	4.64037e-13	6.65243e-12
CELA1	1.51993	-1.80355	0.249301	-7.23444	4.67455e-13	6.69733e-12
SLC34A1	9.2906	1.11079	0.153605	7.23146	4.77834e-13	6.84186e-12
SF1	14200	0.29016	0.0401331	7.22993	4.83227e-13	6.91486e-12
GABRR2	12.5368	-0.933317	0.129118	-7.22841	4.8867e-13	6.98848e-12
ATP6V1F	10697.4	0.562914	0.077891	7.22694	4.93983e-13	7.06017e-12
AIM2	698.046	-1.35757	0.187907	-7.22466	5.02345e-13	7.17531e-12
SND1	28773.4	0.446015	0.0617416	7.22389	5.05197e-13	7.21166e-12
TACO1	1613.43	0.399711	0.0553623	7.21991	5.20227e-13	7.42169e-12
TNFAIP1	3851.35	0.328133	0.0454634	7.21752	5.29451e-13	7.5487e-12
ZDHHC8	3979.9	0.46508	0.0644592	7.21509	5.38966e-13	7.6797e-12
SPRING1	4413.24	0.455881	0.0631899	7.21445	5.4151e-13	7.71125e-12
LINC02159	3.96467	2.43354	0.337389	7.21286	5.47896e-13	7.79747e-12
POU2F2-AS1	9.20333	-1.17192	0.162512	-7.21129	5.5426e-13	7.88325e-12
CLEC10A	365.258	-1.14608	0.158984	-7.20878	5.64556e-13	8.02484e-12
GDA	25.586	1.91664	0.265917	7.20768	5.69117e-13	8.08476e-12
CHERP	4052.84	0.357848	0.049654	7.20683	5.72674e-13	8.13038e-12
CTNS	2130.37	0.48874	0.0678489	7.20335	5.87511e-13	8.33598e-12
FLYWCH1	4235.84	0.535883	0.074402	7.20253	5.91049e-13	8.38111e-12
MIR635	112.859	0.799884	0.111071	7.20155	5.95304e-13	8.43634e-12
LCN12	15.0163	-0.990126	0.137503	-7.20076	5.98772e-13	8.48038e-12
EPHA8	40.6011	1.76793	0.245557	7.19968	6.03546e-13	8.54283e-12
BCL7A	1418.96	0.582288	0.0808851	7.19896	6.06727e-13	8.58269e-12
TRBV9	36.7042	-1.44021	0.200062	-7.1988	6.07455e-13	8.5878e-12
CARD8-AS1	186.152	-0.644376	0.0895206	-7.19807	6.10712e-13	8.62866e-12
GGT6	43.6399	2.27625	0.316293	7.19664	6.17156e-13	8.71446e-12
EIF3L	13638.7	0.538856	0.0748952	7.19479	6.25548e-13	8.82763e-12
SAFB	7819.62	0.278382	0.038699	7.19352	6.31432e-13	8.90532e-12
HDGF	16106.4	0.405754	0.0564063	7.19343	6.31851e-13	8.90587e-12
TUBB2A	4395.25	0.660608	0.0918549	7.19187	6.39102e-13	9.00267e-12
MRPL4	3422.08	0.430559	0.0598687	7.19172	6.39785e-13	9.00689e-12
SLC27A3	7131.35	1.21651	0.169162	7.1914	6.41308e-13	9.02292e-12
SGTA	6884.88	0.421843	0.0586664	7.19053	6.45383e-13	9.07345e-12
DDX31	1149.21	0.324764	0.0451659	7.19047	6.45673e-13	9.07345e-12
OGT	7198.18	-0.523981	0.0728903	-7.18862	6.54475e-13	9.19163e-12
NECAB2	168.751	1.5418	0.214488	7.18827	6.56167e-13	9.20989e-12
SPOUT1	2511.3	0.377381	0.0525054	7.18747	6.60014e-13	9.25835e-12
RPL18A	26543.6	0.595635	0.0828806	7.18667	6.63911e-13	9.30745e-12
DGCR2	7946.92	0.360919	0.0502241	7.18617	6.6636e-13	9.3362e-12
SNAP91	15.2127	-2.14758	0.2989	-7.18496	6.72285e-13	9.41359e-12
ASB13	1854.11	0.542631	0.0755354	7.1838	6.77991e-13	9.48784e-12
CASP8	1282.86	-0.4797	0.0667851	-7.18274	6.83267e-13	9.55597e-12
DOK2	752.685	-0.919559	0.128035	-7.18211	6.86458e-13	9.59488e-12
GRHL2	51.549	2.27151	0.31629	7.18172	6.88388e-13	9.61613e-12
PRB4	16.445	-3.79917	0.529163	-7.17957	6.99289e-13	9.76259e-12
THRA	3773.84	0.479819	0.0668777	7.17457	7.25323e-13	1.012e-11
CLEC12A	118.972	-1.1266	0.157043	-7.17387	7.29091e-13	1.01621e-11
PRSS56	59.8164	2.60121	0.362596	7.17384	7.29204e-13	1.01621e-11
SLC25A44	3475.02	0.431195	0.0601076	7.17371	7.29898e-13	1.01657e-11
RPL18	46305.8	0.567859	0.0791595	7.17361	7.30478e-13	1.01678e-11
P2RY8	622.155	-1.02555	0.142981	-7.17259	7.35913e-13	1.02374e-11
REEP6	1333.28	0.969639	0.135207	7.17153	7.41661e-13	1.03112e-11
ALDOA	108257	0.563268	0.0785474	7.17106	7.44214e-13	1.03406e-11
RPS6KB2	2866.48	0.492999	0.0687632	7.16952	7.52624e-13	1.04512e-11
NLE1	1637.85	0.429816	0.0599564	7.16881	7.56525e-13	1.04992e-11
CEP85L	624.143	-0.662934	0.0925064	-7.16636	7.70207e-13	1.06827e-11
TNFRSF1B	3453.66	-0.832127	0.116133	-7.16531	7.76117e-13	1.07584e-11
INTS4	1972.47	0.49481	0.0690586	7.16508	7.7744e-13	1.07703e-11
LCE5A	4.85246	2.15386	0.300613	7.1649	7.78422e-13	1.07776e-11
ULK3	3597.34	0.415561	0.0580064	7.16406	7.83246e-13	1.0838e-11
TRBV28	553.05	-1.28207	0.179005	-7.16221	7.93876e-13	1.09786e-11
NAGLU	4374.55	0.592854	0.0827771	7.16206	7.94758e-13	1.09843e-11
TCIM	361.48	-1.06628	0.148927	-7.15973	8.08338e-13	1.11654e-11
C9orf116	130.765	0.83899	0.117191	7.15915	8.11805e-13	1.12067e-11
PTCD1	653.271	0.421672	0.0589005	7.15905	8.12361e-13	1.12078e-11
MRPS34	4251.91	0.449795	0.0628457	7.15713	8.23815e-13	1.13592e-11
SNAPC4	1351.57	0.468603	0.0654768	7.15677	8.25976e-13	1.13823e-11
UBE2O	4059.28	0.405993	0.0567336	7.15613	8.29879e-13	1.14293e-11
IRF6	488.882	1.55647	0.217516	7.15566	8.3269e-13	1.14613e-11
SAMSN1-AS1	0.882926	-1.5332	0.214271	-7.15541	8.3426e-13	1.14762e-11
PSTPIP2	394.788	-0.846222	0.118267	-7.15519	8.35556e-13	1.14873e-11
IDH3B	5334.22	0.372498	0.0520635	7.15468	8.38704e-13	1.15238e-11
UTP4	3588.73	0.368412	0.0515108	7.15215	8.54318e-13	1.17315e-11
ZDHHC3	2815.18	0.266419	0.0372592	7.15042	8.65156e-13	1.18734e-11
LOC284191	2.88852	-1.5721	0.219875	-7.14995	8.68108e-13	1.19069e-11
PAAF1	1576.92	0.481239	0.0673446	7.14593	8.939e-13	1.22535e-11
FCRL1	102.481	-1.94796	0.272659	-7.14432	9.04442e-13	1.23908e-11
KIR2DL4	68.291	-1.36259	0.190753	-7.14322	9.11694e-13	1.24829e-11
SNRPB	11827	0.4292	0.0600864	7.14305	9.12853e-13	1.24914e-11
SHISAL2A	44.1297	-1.16331	0.162871	-7.14252	9.16376e-13	1.25323e-11
B3GAT2	21.1173	-0.772366	0.108146	-7.1419	9.20483e-13	1.25812e-11
LRRC75B	435.821	0.853758	0.11956	7.14085	9.27549e-13	1.26704e-11
ZNF213	1753.67	0.431822	0.0604873	7.13906	9.39746e-13	1.28295e-11
RASIP1	1590.51	1.1578	0.162201	7.13805	9.46669e-13	1.29165e-11
CHTF8	5922.33	0.350154	0.0490558	7.13787	9.47896e-13	1.29183e-11
DERPC	5922.33	0.350154	0.0490558	7.13787	9.47896e-13	1.29183e-11
TRBV7-4	4.10727	-1.53283	0.214765	-7.13722	9.52376e-13	1.29718e-11
MANEA-DT	23.4452	-0.783443	0.109771	-7.13706	9.53513e-13	1.29797e-11
PRPF4	2424.56	0.33472	0.0469164	7.1344	9.7209e-13	1.32249e-11
RNPEP	5830.4	0.464305	0.0650906	7.13321	9.80541e-13	1.33322e-11
SLC15A2	157.753	-1.12678	0.157976	-7.13264	9.84636e-13	1.33801e-11
WDR77	1915.32	0.345705	0.0484851	7.13012	1.00281e-12	1.36192e-11
CD14	5806.82	-0.85627	0.120163	-7.12591	1.03395e-12	1.4034e-11
MMP24OS	2772.71	0.565703	0.0793977	7.12492	1.04139e-12	1.41268e-11
IL18	468.527	-1.03395	0.145133	-7.12419	1.04693e-12	1.41938e-11
GOLM2	3810.92	-0.581011	0.0815617	-7.12357	1.05164e-12	1.42494e-11
MIR205HG	142.212	3.15149	0.442458	7.1227	1.05834e-12	1.43319e-11
PHB	10217.7	0.39099	0.0548976	7.12216	1.06249e-12	1.43797e-11
SLC4A2	15063.7	0.534424	0.0750401	7.12184	1.06493e-12	1.44045e-11
WNT1	4.63655	-1.30479	0.183218	-7.12152	1.06746e-12	1.44304e-11
BORCS8-MEF2B	29.0884	-0.930058	0.130609	-7.12093	1.07204e-12	1.44757e-11
MEF2B	29.0884	-0.930058	0.130609	-7.12093	1.07204e-12	1.44757e-11
ADAM15	10622.6	0.565832	0.0795271	7.11495	1.1195e-12	1.51077e-11
SIGLEC6	11.2251	-1.31119	0.184295	-7.11463	1.12217e-12	1.51351e-11
LRRK2	1038.54	-0.879949	0.123691	-7.11411	1.12638e-12	1.51831e-11
KIAA0040	1534.76	-0.934076	0.131308	-7.11364	1.13018e-12	1.52256e-11
MALL	59.4397	1.11377	0.156574	7.11338	1.13235e-12	1.52462e-11
CIDEA	40.3869	2.36218	0.332087	7.11312	1.13449e-12	1.52662e-11
CHAF1A	2347.22	0.453995	0.0638292	7.11266	1.13831e-12	1.53089e-11
RAP2C	1436.29	-0.462975	0.0650935	-7.11245	1.13998e-12	1.53224e-11
PRR9	15.788	3.0632	0.430742	7.11145	1.14832e-12	1.54258e-11
PCMTD1	2023.98	-0.531336	0.0747283	-7.11024	1.15844e-12	1.55528e-11
TRAPPC6A	1262.63	0.620521	0.0872787	7.10965	1.16334e-12	1.56096e-11
SMIM4	785.613	0.591677	0.0832336	7.10864	1.17191e-12	1.57157e-11
WNT7B	69.789	1.87137	0.26327	7.10816	1.17597e-12	1.57611e-11
NFKBIA	3415.11	-0.568791	0.0800212	-7.10801	1.17728e-12	1.57696e-11
DCXR	3279.2	0.5914	0.0832068	7.1076	1.18076e-12	1.58073e-11
SDC1	4505.88	1.11438	0.156819	7.10613	1.19343e-12	1.59677e-11
VMO1	137.499	-0.949858	0.133729	-7.10285	1.22206e-12	1.63415e-11
CABIN1	7244.02	0.400457	0.0564105	7.09899	1.25673e-12	1.67888e-11
LOC153684	86.2236	-0.620964	0.0874725	-7.09897	1.25695e-12	1.67888e-11
SLFN5	3639.93	-0.594716	0.083777	-7.09879	1.25853e-12	1.67909e-11
FAM30A	180.5	-1.70898	0.240741	-7.09882	1.25823e-12	1.67909e-11
IGKC	115869	-1.68124	0.236856	-7.09812	1.26463e-12	1.68627e-11
RBFA	1293.66	0.381582	0.0537602	7.09785	1.26709e-12	1.68858e-11
WDR81	6650.57	0.517255	0.0728884	7.09654	1.27922e-12	1.70379e-11
UAP1L1	3493.95	0.557221	0.078532	7.09547	1.28916e-12	1.71606e-11
TNFSF4	421.46	-0.903119	0.1273	-7.09443	1.29887e-12	1.728e-11
NCF2	890.361	-0.854395	0.120445	-7.09364	1.3063e-12	1.7369e-11
VPS37B	3667.74	0.457375	0.0644832	7.09294	1.3129e-12	1.7437e-11
RPL18AP6	52.6022	0.815302	0.114945	7.09296	1.31274e-12	1.7437e-11
RAB39B	109.092	-1.11112	0.156655	-7.09278	1.31445e-12	1.74476e-11
LY9	260.449	-1.23342	0.173916	-7.09207	1.32124e-12	1.75279e-11
TRBV5-1	49.4458	-1.42783	0.201346	-7.09146	1.327e-12	1.75944e-11
TMC8	1512.76	-0.994055	0.140181	-7.09122	1.32936e-12	1.76157e-11
LINC01624	5.34309	-1.33939	0.18889	-7.09084	1.33303e-12	1.76256e-11
EPPK1	90.1979	1.71364	0.241664	7.091	1.33142e-12	1.76256e-11
SCARNA17	18.2497	-0.722921	0.101952	-7.09083	1.33311e-12	1.76256e-11
SNHG22	18.2497	-0.722921	0.101952	-7.09083	1.33311e-12	1.76256e-11
KMO	238.263	-0.978649	0.138024	-7.09042	1.33709e-12	1.76683e-11
CALCOCO2	4138.68	-0.323567	0.0456491	-7.08815	1.35919e-12	1.79502e-11
KLHDC7B	249.929	-1.11033	0.156657	-7.08766	1.36396e-12	1.8003e-11
TRDV1	8.68178	-1.56803	0.22125	-7.08712	1.36927e-12	1.8063e-11
AFTPH	1439.17	-0.342254	0.0482959	-7.0866	1.37442e-12	1.81208e-11
TAP1	15733.3	-0.818607	0.115521	-7.08623	1.37818e-12	1.81601e-11
HSD11B2	100.435	0.96175	0.135728	7.08585	1.38189e-12	1.81988e-11
LRWD1	2349.19	0.478811	0.0675969	7.08332	1.40739e-12	1.85242e-11
STAB1	3681.33	-0.710309	0.100282	-7.08309	1.40975e-12	1.85449e-11
BPI	34.5574	-1.27351	0.179811	-7.0825	1.41582e-12	1.86142e-11
RTCB	6072.76	0.350141	0.0494403	7.08209	1.41994e-12	1.8658e-11
PRR12	4298.26	0.405001	0.0571875	7.08197	1.42119e-12	1.8664e-11
SPTBN2	2376.27	1.0725	0.151474	7.08045	1.43692e-12	1.88599e-11
CALML5	986.71	3.66617	0.517822	7.07998	1.44176e-12	1.89129e-11
ZNRD2	1255.01	0.474941	0.0670835	7.07985	1.44313e-12	1.89204e-11
DSG3	521.525	2.67623	0.37804	7.07922	1.44973e-12	1.89963e-11
GOLGA4-AS1	417.969	0.679118	0.0959405	7.07854	1.45686e-12	1.9079e-11
ADRB1	39.511	-1.67957	0.237344	-7.07652	1.47821e-12	1.93478e-11
MCL1	18312	-0.413952	0.0585	-7.0761	1.48263e-12	1.93841e-11
ADAMTSL4-AS1	18312	-0.413952	0.0585	-7.0761	1.48263e-12	1.93841e-11
RRN3P2	57.9965	-0.831436	0.117566	-7.0721	1.52604e-12	1.99405e-11
SLC66A1	1905.33	0.513154	0.0725655	7.0716	1.5316e-12	2.0002e-11
EARS2	2386.02	0.353878	0.0500533	7.07003	1.54896e-12	2.02175e-11
TMEM141	1946.72	0.599249	0.0847724	7.06891	1.56156e-12	2.03706e-11
PDCD2L	347.284	0.372164	0.052654	7.0681	1.57072e-12	2.04786e-11
CD27	737.504	-1.2386	0.175241	-7.068	1.5718e-12	2.04814e-11
YIF1A	4115.65	0.508382	0.0719313	7.0676	1.57631e-12	2.05287e-11
CCDC28A	799.172	-0.37247	0.0527027	-7.06737	1.57896e-12	2.05519e-11
SELENOP	1572.2	-1.03225	0.146101	-7.06533	1.60231e-12	2.08443e-11
NUDC	8748.32	0.405912	0.0574568	7.06463	1.61039e-12	2.09378e-11
TMEM143	465.446	0.460375	0.0651853	7.06256	1.63466e-12	2.12415e-11
EFR3A	3322.98	-0.436913	0.0618678	-7.06205	1.64065e-12	2.13076e-11
MTG2	2464.12	0.372833	0.0527952	7.06187	1.64278e-12	2.13235e-11
TLR1	523.902	-0.751256	0.106388	-7.06147	1.64749e-12	2.13727e-11
FCHO2	1113.49	-0.530157	0.075081	-7.06113	1.65153e-12	2.14133e-11
IGLL5	4787.97	-1.74104	0.246574	-7.06093	1.65393e-12	2.14326e-11
VPS33B	1806.57	0.415297	0.0588205	7.06041	1.66013e-12	2.15011e-11
MANBAL	3515.68	0.343329	0.0486456	7.05775	1.69225e-12	2.1905e-11
BTN3A2	5668.67	-0.643886	0.0912427	-7.05685	1.70323e-12	2.2035e-11
IFI44L	1954.44	-1.18511	0.167955	-7.0561	1.71245e-12	2.21225e-11
RETREG2	10080.5	0.377488	0.0534977	7.05614	1.71186e-12	2.21225e-11
IGIP	622.567	-0.605898	0.0858691	-7.05607	1.71282e-12	2.21225e-11
IFI44	1376.99	-0.892548	0.126547	-7.05311	1.74958e-12	2.25848e-11
SLX9	1422.24	0.718128	0.101826	7.05252	1.75703e-12	2.26684e-11
EIF3K	11234.2	0.412264	0.0584613	7.05191	1.76474e-12	2.27554e-11
FERMT1	141.443	1.85269	0.262739	7.05147	1.77032e-12	2.28023e-11
EPHA1-AS1	7.31718	-1.13462	0.160904	-7.05154	1.76945e-12	2.28023e-11
SARS2	379.714	0.449031	0.0637029	7.04883	1.80429e-12	2.32272e-11
IGKV1D-8	63.722	-1.79401	0.254553	-7.0477	1.81894e-12	2.34029e-11
PRXL2B	3816.23	0.59744	0.0847749	7.04737	1.82334e-12	2.34467e-11
NOC2L	8272.53	0.436926	0.0620301	7.04377	1.87101e-12	2.40465e-11
IRF2BP1	2277.08	0.477489	0.0677974	7.04288	1.88306e-12	2.41881e-11
CMPK2	507.107	-0.933678	0.132573	-7.04276	1.88465e-12	2.41952e-11
TULP3	2445.7	0.472347	0.0671046	7.03897	1.93667e-12	2.48408e-11
LINC02724	18.5093	-0.90009	0.127873	-7.03894	1.93705e-12	2.48408e-11
RARRES1	670.407	-1.01892	0.144778	-7.03779	1.95311e-12	2.5033e-11
KL	45.7258	-0.922885	0.131188	-7.0348	1.9954e-12	2.55612e-11
BOK	1195.9	0.993923	0.141296	7.03434	2.00208e-12	2.56327e-11
HCST	410.386	-0.97086	0.138024	-7.034	2.00694e-12	2.5681e-11
PPP5C	4178.84	0.299632	0.0425998	7.03366	2.01188e-12	2.57203e-11
C7orf26	2339.82	0.392044	0.0557385	7.03364	2.01221e-12	2.57203e-11
MLF2	12850.4	0.408391	0.0580635	7.03352	2.01394e-12	2.57285e-11
PLEKHG7	4.49471	-1.40368	0.19962	-7.03176	2.03946e-12	2.60403e-11
CHST10	1647.16	0.4177	0.0594044	7.03146	2.04382e-12	2.60818e-11
TRAV13-2	12.838	-1.45418	0.206834	-7.03067	2.05549e-12	2.62165e-11
LINC02328	52.2778	-0.824744	0.117336	-7.02891	2.08147e-12	2.65334e-11
ZNF749	606.836	0.826136	0.117539	7.02859	2.0863e-12	2.65805e-11
KDELR1	13561.5	0.386548	0.0550002	7.02812	2.09334e-12	2.66558e-11
LSM14B	3360.37	0.324861	0.046238	7.02584	2.1278e-12	2.70799e-11
WDR62	1145.99	0.538767	0.0766922	7.02506	2.13971e-12	2.72166e-11
TRBV29-1	44.9687	-1.46762	0.208934	-7.02432	2.15115e-12	2.73473e-11
GET3	4695.81	0.399388	0.0568639	7.02358	2.1626e-12	2.7478e-11
TRAV12-3	21.5873	-1.38928	0.197868	-7.02125	2.19885e-12	2.79234e-11
OTUB1	6090.32	0.405349	0.0577536	7.01859	2.24113e-12	2.84451e-11
NDUFB7	4785.9	0.560006	0.0798001	7.01762	2.25687e-12	2.86293e-11
DAPK3	3672.75	0.495078	0.070555	7.01692	2.26812e-12	2.87565e-11
ABCF2	6509.33	0.347674	0.0495487	7.01681	2.26986e-12	2.8763e-11
RUSC1	2609	0.583391	0.08316	7.01528	2.29489e-12	2.90645e-11
CD7	983.68	-1.23106	0.175497	-7.01468	2.30472e-12	2.91732e-11
TMEM176B	3395.13	-0.891825	0.127145	-7.01422	2.31243e-12	2.92551e-11
CTSW	675.951	-1.17191	0.167151	-7.01112	2.3642e-12	2.98939e-11
PPM1H	2418.47	0.763382	0.108929	7.00807	2.41631e-12	3.05363e-11
IGLV1-36	154.726	-2.01158	0.28705	-7.00777	2.42138e-12	3.0584e-11
TSR3	3100.58	0.426646	0.0608873	7.00714	2.43232e-12	3.07056e-11
BICD2	3272.45	0.402687	0.0574749	7.0063	2.44696e-12	3.08738e-11
ABHD14B	5778.93	0.534148	0.076283	7.00219	2.51996e-12	3.17617e-11
TRBV7-3	15.3491	-1.32619	0.189396	-7.00218	2.52004e-12	3.17617e-11
MED22	2389.93	0.393184	0.0561546	7.00181	2.52679e-12	3.18297e-11
ARSG	1008.36	0.68009	0.0971386	7.00123	2.53729e-12	3.19448e-11
HS1BP3	3412.97	0.437903	0.0625538	7.00043	2.55175e-12	3.21096e-11
CNOT6L	2021.81	-0.423383	0.0604833	-7	2.55965e-12	3.21917e-11
PDCD11	4730.16	0.402541	0.0575155	6.99883	2.58107e-12	3.24438e-11
CRIP3	14.9228	-1.30964	0.187137	-6.99831	2.5906e-12	3.25462e-11
ARHGAP18	1990.73	-0.5699	0.0814517	-6.99678	2.6191e-12	3.28866e-11
CIBAR2	14.0938	-1.61939	0.231486	-6.99561	2.64112e-12	3.31453e-11
PKHD1	150.624	1.87586	0.268236	6.99332	2.68461e-12	3.36731e-11
RPL37A	50280.4	0.491672	0.07031	6.99292	2.69229e-12	3.37514e-11
PEX10	1627.64	0.434261	0.0621073	6.99211	2.7079e-12	3.39289e-11
VAC14	5720.34	0.482198	0.0689704	6.99139	2.72185e-12	3.40855e-11
SLC25A23	5816.39	0.568312	0.0813168	6.98886	2.77125e-12	3.46857e-11
SRRT	7481.39	0.28264	0.0404518	6.98708	2.80657e-12	3.51091e-11
ATG4D	1401.23	0.475941	0.0681383	6.98493	2.84995e-12	3.56328e-11
MRPL24	5402.26	0.466143	0.0667385	6.98462	2.85629e-12	3.56907e-11
IGHV2-70	294.713	-2.02099	0.289351	-6.98455	2.85763e-12	3.56907e-11
ARHGDIA	24451.9	0.49031	0.070203	6.98417	2.86538e-12	3.57685e-11
ZNF358	3772.21	0.630554	0.0902854	6.98401	2.86862e-12	3.57899e-11
FZD10	39.0727	1.1784	0.168734	6.98376	2.87374e-12	3.58347e-11
LINC01281	12.8378	-1.40599	0.201359	-6.98253	2.89904e-12	3.6131e-11
IGKV2D-40	176.077	-2.38878	0.342131	-6.98207	2.90858e-12	3.62307e-11
TEX264	4912.62	0.45595	0.0653325	6.97892	2.97468e-12	3.70344e-11
ZFPL1	569.101	0.410869	0.0588921	6.97664	3.02325e-12	3.76191e-11
EOLA2-DT	67.8292	-0.853504	0.122346	-6.97616	3.03366e-12	3.77287e-11
TRIM56	4353.59	-0.389016	0.055777	-6.97449	3.06978e-12	3.81576e-11
KRT23	106.297	1.75865	0.252209	6.97302	3.10218e-12	3.854e-11
ALKBH4	985.861	0.380301	0.0545464	6.97206	3.12332e-12	3.8782e-11
GOT2	6660.67	0.392899	0.0563557	6.97177	3.12988e-12	3.8843e-11
LINC00463	5.80129	2.30595	0.330904	6.96865	3.20003e-12	3.96926e-11
GLIPR1	726.777	-0.87533	0.125646	-6.96665	3.24583e-12	4.02393e-11
IPO9	8380.23	0.35725	0.0512837	6.96616	3.25717e-12	4.03587e-11
RASA2	1191.63	-0.489549	0.0702816	-6.96553	3.27171e-12	4.05174e-11
ELOF1	3650.27	0.437925	0.0628809	6.96436	3.29902e-12	4.08341e-11
PSMB7	9081.2	0.416551	0.0598565	6.95916	3.42298e-12	4.2346e-11
DMKN	4653.45	1.5591	0.224084	6.95766	3.4596e-12	4.27766e-11
PRKAG1	3803.99	0.278443	0.0400242	6.95686	3.4793e-12	4.29975e-11
MOB3C	934.689	-0.384525	0.0552756	-6.95651	3.48807e-12	4.30605e-11
LCE2A	106.326	2.02084	0.290494	6.95656	3.48676e-12	4.30605e-11
ADORA2A	17.3002	-0.867752	0.124747	-6.95607	3.49886e-12	4.3171e-11
TRAV29DV5	17.055	-1.40776	0.202383	-6.95591	3.50298e-12	4.31991e-11
IGKV1D-13	52.7213	-2.08838	0.300252	-6.95543	3.51482e-12	4.33224e-11
ARHGEF4	404.877	1.41278	0.203139	6.95475	3.53196e-12	4.35108e-11
TMEM241	585.266	0.359939	0.0517555	6.9546	3.53558e-12	4.35325e-11
CASP10	547.533	-0.686085	0.0986601	-6.95403	3.55007e-12	4.36881e-11
WRAP53	974.228	0.4173	0.0600113	6.95369	3.55856e-12	4.37695e-11
TRAV12-2	34.0546	-1.34049	0.192821	-6.95202	3.60095e-12	4.42678e-11
IGHV1-24	1100.32	-1.88538	0.271206	-6.95185	3.60525e-12	4.42974e-11
LINC00326	53.5615	-1.94546	0.279898	-6.95061	3.6372e-12	4.46665e-11
P2RY6	277.617	-0.82015	0.118005	-6.95011	3.65014e-12	4.48021e-11
ZNF142	1705.29	0.305513	0.04397	6.94821	3.69956e-12	4.53849e-11
CD300E	127.118	-0.967035	0.139198	-6.94717	3.72675e-12	4.56707e-11
SOX21-AS1	12.7635	1.83107	0.263569	6.94722	3.72559e-12	4.56707e-11
CTPS1	2895.19	0.404712	0.0582633	6.94625	3.75118e-12	4.59461e-11
ZNF584	663.519	0.315623	0.0454412	6.94575	3.7646e-12	4.60864e-11
PCP4L1	16.0154	1.62657	0.234202	6.94515	3.7805e-12	4.6257e-11
CNOT3	3485.97	0.307609	0.0442923	6.94498	3.78525e-12	4.62909e-11
SIGLEC9	213.652	-0.801777	0.115477	-6.94318	3.83382e-12	4.68604e-11
GTF2F1	6932.78	0.342739	0.0493667	6.94272	3.8461e-12	4.69861e-11
CCDC124	4867.12	0.536337	0.0772544	6.94248	3.85286e-12	4.70442e-11
SPRR2B	46.6679	3.61732	0.52109	6.94183	3.8705e-12	4.7235e-11
ARHGAP15	804.201	-0.975127	0.140493	-6.94075	3.90033e-12	4.75743e-11
ABCF1	9475.15	0.372186	0.0536243	6.94063	3.9035e-12	4.75883e-11
COX6A1	5800.93	0.491968	0.0708887	6.94001	3.92074e-12	4.77735e-11
SYNGR1	6326.2	0.684774	0.0986852	6.93897	3.94955e-12	4.80997e-11
TRBV2	21.4065	-1.44878	0.208797	-6.93869	3.95754e-12	4.81719e-11
IL18BP	1726.33	-0.898269	0.129505	-6.93615	4.0292e-12	4.90188e-11
FKBP5	3619.55	-0.835953	0.120522	-6.93608	4.03138e-12	4.90199e-11
GLRX	831.525	-0.634349	0.0914605	-6.93577	4.04005e-12	4.90999e-11
PPIA	24752	0.34815	0.0501975	6.9356	4.04507e-12	4.91355e-11
SALL3	21.9646	3.14726	0.454083	6.93104	4.1777e-12	5.07203e-11
SPIC	6.09342	-1.71754	0.247824	-6.9305	4.19347e-12	5.08854e-11
TRAV34	2.95389	-1.84569	0.266391	-6.9285	4.25314e-12	5.15828e-11
ZDHHC9	2929.93	0.419708	0.0605794	6.92823	4.26132e-12	5.16552e-11
PKN3	971.696	0.604424	0.0872466	6.92776	4.27551e-12	5.18006e-11
SELPLG	1689.11	-0.876604	0.12654	-6.92746	4.28455e-12	5.18833e-11
RHOXF1	2.7051	-1.52282	0.219909	-6.92477	4.36683e-12	5.28523e-11
IGSF8	14482.5	0.71688	0.103526	6.92465	4.37056e-12	5.28703e-11
IGFBP3	15894	-1.10078	0.159009	-6.92279	4.42848e-12	5.35433e-11
PLCG2	1274.91	-0.771403	0.11145	-6.92154	4.46745e-12	5.39867e-11
CNPPD1	6061.98	0.455791	0.065855	6.92112	4.48087e-12	5.4121e-11
KCNJ1	2.50911	-1.12518	0.162592	-6.92023	4.50902e-12	5.4433e-11
C1S	11716.5	-0.877673	0.12685	-6.91899	4.54879e-12	5.48849e-11
CUEDC2	2947.89	0.419221	0.0605951	6.9184	4.56766e-12	5.50842e-11
C12orf42	10.0334	-1.19918	0.173354	-6.9175	4.59669e-12	5.54059e-11
NCF1	366.103	-1.08712	0.157169	-6.91687	4.6173e-12	5.56257e-11
BRF1	2370.4	0.385849	0.0558134	6.91319	4.73863e-12	5.7058e-11
ARHGAP45	3333.31	-0.699959	0.101274	-6.91155	4.79386e-12	5.76935e-11
LAD1	1215.63	1.44608	0.209234	6.91128	4.8031e-12	5.77739e-11
TRAV17	20.7866	-1.37007	0.198239	-6.91121	4.80546e-12	5.77739e-11
SIGLEC14	214.907	-1.10945	0.160537	-6.91086	4.81736e-12	5.78873e-11
INTS1	13991.5	0.467483	0.0676932	6.90592	4.98807e-12	5.99079e-11
HMGB3	1808.09	0.606277	0.0877988	6.9053	5.00965e-12	6.01363e-11
DPM2	3312.63	0.481026	0.0696767	6.90368	5.06728e-12	6.07851e-11
IGHV5-51	3213.36	-1.76893	0.256232	-6.90363	5.06888e-12	6.07851e-11
APEX1	8922.13	0.327194	0.047405	6.9021	5.12396e-12	6.14142e-11
LSS	4550.21	0.53879	0.0780737	6.90105	5.16203e-12	6.18389e-11
ULK1	2747.24	0.379806	0.0550891	6.8944	5.40933e-12	6.47685e-11
ZNF282	3069.06	0.387713	0.0562442	6.89339	5.44781e-12	6.51959e-11
HNRNPAB	10077.9	0.388831	0.0564087	6.89309	5.45932e-12	6.53003e-11
PGAP2	1444.63	0.421116	0.0611016	6.89206	5.49891e-12	6.57404e-11
TMEM214	8802.06	0.41866	0.0607544	6.89103	5.53908e-12	6.61196e-11
SCARNA9	11.8564	-0.745582	0.108195	-6.89107	5.53733e-12	6.61196e-11
SCARNA9L	11.8564	-0.745582	0.108195	-6.89107	5.53733e-12	6.61196e-11
FUS	21424.7	0.317075	0.046017	6.8904	5.5637e-12	6.63797e-11
PEX26	3961.2	0.334397	0.0485362	6.88963	5.59366e-12	6.67032e-11
MARK4	2983.43	0.406954	0.0590726	6.88905	5.61677e-12	6.69448e-11
ADSL	5420.23	0.388549	0.0564115	6.88776	5.66781e-12	6.75189e-11
TRBV7-6	14.1861	-1.4717	0.213685	-6.88723	5.68877e-12	6.77341e-11
MYO1D	16154.3	0.792956	0.115143	6.88669	5.71047e-12	6.7958e-11
PLA2G5	131.067	-1.26717	0.18405	-6.88492	5.78207e-12	6.87752e-11
TFPT	2061.95	0.479154	0.0696172	6.8827	5.87279e-12	6.9819e-11
BCORP1	9.68551	-1.96675	0.285793	-6.88171	5.91375e-12	7.02703e-11
TIFAB	87.4575	-1.22277	0.177778	-6.8781	6.06541e-12	7.20359e-11
LCE4A	2.05827	2.42314	0.352377	6.87655	6.13176e-12	7.27871e-11
SUPT6H	10842.2	0.307233	0.0446805	6.87622	6.14631e-12	7.29229e-11
ATP6AP2	9227.17	-0.300561	0.0437156	-6.87537	6.18286e-12	7.33195e-11
BRAT1	4801.08	0.467287	0.0679838	6.8735	6.26451e-12	7.42503e-11
NUCB2	2908.08	-0.664195	0.0966371	-6.87308	6.28295e-12	7.44313e-11
DPEP2	157.713	-0.87157	0.126815	-6.87279	6.29567e-12	7.45443e-11
SGMS1	548.018	-0.601681	0.0875503	-6.8724	6.31286e-12	7.47102e-11
DDT	2111.07	0.483175	0.0703078	6.87228	6.31845e-12	7.47387e-11
PLEKHG3	3351.03	0.675679	0.0983498	6.87017	6.41265e-12	7.58146e-11
LIG3	2302	0.364291	0.0530462	6.86743	6.53685e-12	7.72052e-11
RNF40	5703.99	0.352545	0.0513354	6.86748	6.53478e-12	7.72052e-11
PFKM	8693.74	0.437678	0.0637633	6.86411	6.69078e-12	7.89835e-11
RPUSD2	827.719	0.364548	0.0531174	6.86306	6.74008e-12	7.95254e-11
RBM19	2954.05	0.292121	0.0425714	6.8619	6.79526e-12	8.01363e-11
DENND4A	1327.62	-0.45366	0.0661248	-6.86067	6.85375e-12	8.07854e-11
FGF2	646.405	-1.12495	0.163972	-6.86059	6.85744e-12	8.07883e-11
RPL28	57689.7	0.560465	0.0817135	6.8589	6.93931e-12	8.17118e-11
MRPL2	2533.45	0.477006	0.0695565	6.85782	6.99185e-12	8.2248e-11
PPME1	3943.56	0.434684	0.0633849	6.85785	6.99061e-12	8.2248e-11
FIBP	4431.2	0.436666	0.0636876	6.85637	7.06326e-12	8.30463e-11
C11orf24	7175.03	0.523043	0.0762898	6.856	7.08141e-12	8.32181e-11
CYP1B1	911.037	-0.994703	0.14511	-6.85483	7.1396e-12	8.38599e-11
[truncated: 10,552 more rows]
