# Supplementary material for: Multi-dimensional characterization of apoptosis in the tumor microenvironment and therapeutic relevance in melanoma
Source: Cell Oncol (Dordr). 2024 Mar 19;47(4):1333–53. doi: 10.1007/s13402-024-00930-0 (PMC11322377; doi:10.1007/s13402-024-00930-0)
Supplement: Supplementary file 11 — Supplementary Material 11 [file 13402_2024_930_MOESM11_ESM.xlsx]

## Sheet: Sheet1
# Table S4. Enrichment of GO pathways calculated by GSEA for mRNA expression in TCGA-SKCM cohort. Related to Figure2b
ID	Description	setSize	enrichmentScore	NES	pvalue	p.adjust	qvalues	rank	leading_edge	core_enrichment
GOCC_CORNIFIED_ENVELOPE	GOCC_CORNIFIED_ENVELOPE	28	0.636484	2.86117	0.00120627	0.0217579	0.0168773	78	tags=71%, list=22%, signal=61%	LORICRIN/FLG2/DSG1/SPRR2G/KRT1/PI3/KRT2/CDSN/SPRR1A/SPRR2E/DSC1/SPRR1B/PKP1/IVL/DSC3/CNFN/SPRR2B/TGM1/SPRR2A/FLG
GOBP_EPIDERMIS_DEVELOPMENT	GOBP_EPIDERMIS_DEVELOPMENT	60	0.510086	2.83239	0.00109409	0.0217579	0.0168773	139	tags=73%, list=39%, signal=54%	LORICRIN/FLG2/LCE1C/SPRR2G/LCE3D/KRT14/KRT16/CASP14/KLK5/LCE1B/KRT2/CDSN/SPRR1A/SPRR2E/KRTDAP/KLK7/SPRR1B/KRT17/SFN/S100A7/FOXN1/KRT9/KRT5/IVL/CNFN/CALML5/SPRR2B/TGM1/SPRR2A/FLG/CERS3/KRT34/COL17A1/ZNF750/ACER1/KRT10/KRT85/KRT31/SPRR2D/SULT2B1/KRT15/ABCA12/SOX21/GJB5
HP_ABNORMALITY_OF_THE_PLANTAR_SKIN_OF_FOOT	HP_ABNORMALITY_OF_THE_PLANTAR_SKIN_OF_FOOT	28	0.62694	2.81827	0.00120627	0.0217579	0.0168773	118	tags=86%, list=33%, signal=62%	LORICRIN/DSG1/KRT14/KRT1/KRT16/KRT6B/KRT6C/KRT2/KRT17/SDR9C7/SLURP1/PKP1/KRT9/KRT6A/KRT5/ALOX12B/TGM1/CYP4F22/CERS3/COL17A1/SERPINA12/ALOXE3/KRT10/GJB4
HP_PLANTAR_HYPERKERATOSIS	HP_PLANTAR_HYPERKERATOSIS	28	0.62694	2.81827	0.00120627	0.0217579	0.0168773	118	tags=86%, list=33%, signal=62%	LORICRIN/DSG1/KRT14/KRT1/KRT16/KRT6B/KRT6C/KRT2/KRT17/SDR9C7/SLURP1/PKP1/KRT9/KRT6A/KRT5/ALOX12B/TGM1/CYP4F22/CERS3/COL17A1/SERPINA12/ALOXE3/KRT10/GJB4
GOBP_KERATINIZATION	GOBP_KERATINIZATION	30	0.610868	2.81491	0.00119048	0.0217579	0.0168773	77	tags=67%, list=21%, signal=57%	LORICRIN/LCE1C/SPRR2G/LCE3D/KRT16/CASP14/KLK5/LCE1B/KRT2/CDSN/SPRR1A/SPRR2E/SPRR1B/KRT17/SFN/IVL/CNFN/SPRR2B/TGM1/SPRR2A
HP_THICKENED_SKIN	HP_THICKENED_SKIN	38	0.572943	2.81199	0.00115741	0.0217579	0.0168773	125	tags=79%, list=35%, signal=58%	LORICRIN/FLG2/DSG1/KRT14/KRT1/KRT16/KRT6B/KRT6C/KRT2/KRT17/SDR9C7/SLURP1/PKP1/KRT9/KRT6A/KRT5/DSC3/ALOX12B/TGM1/FLG/CYP4F22/CERS3/COL17A1/ZNF750/SERPINA12/ALOXE3/KRT10/GJB4/IL36RN/SULT2B1
HP_HYPERKERATOSIS	HP_HYPERKERATOSIS	33	0.586692	2.78416	0.0011655	0.0217579	0.0168773	133	tags=85%, list=37%, signal=59%	LORICRIN/DSG1/KRT14/KRT1/KRT16/KRT6B/KRT6C/KRT2/KRT17/SDR9C7/SLURP1/PKP1/KRT9/KRT6A/KRT5/DSC3/ALOX12B/TGM1/CYP4F22/CERS3/COL17A1/ZNF750/SERPINA12/ALOXE3/KRT10/GJB4/SULT2B1/ABCA12
HP_ABNORMAL_SKIN_MORPHOLOGY_OF_THE_PALM	HP_ABNORMAL_SKIN_MORPHOLOGY_OF_THE_PALM	31	0.595685	2.76835	0.00117925	0.0217579	0.0168773	118	tags=81%, list=33%, signal=59%	LORICRIN/DSG1/KRT14/KRT1/KRT16/KRT6B/KRT6C/KRT2/KRT17/SDR9C7/SLURP1/PKP1/KRT9/KRT6A/KRT5/ALOX12B/TGM1/FLG/CYP4F22/CERS3/COL17A1/SERPINA12/ALOXE3/KRT10/GJB4
HP_ABNORMALITY_OF_THE_PALM	HP_ABNORMALITY_OF_THE_PALM	31	0.595685	2.76835	0.00117925	0.0217579	0.0168773	118	tags=81%, list=33%, signal=59%	LORICRIN/DSG1/KRT14/KRT1/KRT16/KRT6B/KRT6C/KRT2/KRT17/SDR9C7/SLURP1/PKP1/KRT9/KRT6A/KRT5/ALOX12B/TGM1/FLG/CYP4F22/CERS3/COL17A1/SERPINA12/ALOXE3/KRT10/GJB4
HP_REGIONAL_ABNORMALITY_OF_SKIN	HP_REGIONAL_ABNORMALITY_OF_SKIN	33	0.581823	2.76105	0.0011655	0.0217579	0.0168773	118	tags=79%, list=33%, signal=58%	LORICRIN/DSG1/KRT14/KRT1/KRT16/KRT6B/KRT6C/KRT2/KRT17/SDR9C7/SLURP1/PKP1/KRT9/KRT6A/KRT5/ALOX12B/TGM1/FLG/CYP4F22/CERS3/COL17A1/SERPINA12/ALOXE3/A2ML1/KRT10/GJB4
GOBP_KERATINOCYTE_DIFFERENTIATION	GOBP_KERATINOCYTE_DIFFERENTIATION	39	0.545992	2.71134	0.0011534	0.0217579	0.0168773	78	tags=59%, list=22%, signal=52%	LORICRIN/LCE1C/SPRR2G/LCE3D/KRT16/CASP14/KLK5/LCE1B/KRT2/CDSN/SPRR1A/SPRR2E/SPRR1B/KRT17/SFN/S100A7/FOXN1/IVL/CNFN/SPRR2B/TGM1/SPRR2A/FLG
GOBP_SKIN_DEVELOPMENT	GOBP_SKIN_DEVELOPMENT	51	0.504352	2.70347	0.00111359	0.0217579	0.0168773	78	tags=53%, list=22%, signal=48%	LORICRIN/FLG2/LCE1C/SPRR2G/LCE3D/KRT1/KRT16/CASP14/KLK5/LCE1B/KRT2/CDSN/SPRR1A/SPRR2E/SPRR1B/KRT17/SFN/S100A7/FOXN1/KRT9/IVL/ALOX12B/CNFN/SPRR2B/TGM1/SPRR2A/FLG
GOCC_KERATIN_FILAMENT	GOCC_KERATIN_FILAMENT	15	0.733551	2.68433	0.001287	0.0217579	0.0168773	55	tags=80%, list=15%, signal=71%	KRT14/KRT1/CASP14/KRT6B/KRT6C/KRT2/KRT75/KRT77/KRT17/KRT9/KRT6A/KRT5
GOCC_POLYMERIC_CYTOSKELETAL_FIBER	GOCC_POLYMERIC_CYTOSKELETAL_FIBER	23	0.628009	2.67617	0.00123305	0.0217579	0.0168773	127	tags=91%, list=35%, signal=63%	KRT14/KRT1/KRT16/CASP14/KRT6B/KRT6C/KRT2/KRT75/KRT77/KRT17/PKP1/KRT9/KRT6A/KRT5/KRT34/KRT78/KRT10/KRT85/KRT31/POF1B/KRT15
HP_HYPERHIDROSIS	HP_HYPERHIDROSIS	11	0.804177	2.6378	0.0013624	0.0217579	0.0168773	55	tags=91%, list=15%, signal=79%	DSG1/KRT14/KRT1/KRT16/KRT6B/KRT17/SLURP1/KRT9/KRT6A/KRT5
GOMF_STRUCTURAL_MOLECULE_ACTIVITY	GOMF_STRUCTURAL_MOLECULE_ACTIVITY	29	0.576302	2.62556	0.00119474	0.0217579	0.0168773	55	tags=59%, list=15%, signal=54%	LORICRIN/FLG2/KRT14/KRT1/KRT16/KRT6B/PI3/KRT2/SPRR1A/SPRR2E/KRT75/SPRR1B/KRT17/PKP1/KRT9/KRT6A/KRT5
GOCC_INTERMEDIATE_FILAMENT	GOCC_INTERMEDIATE_FILAMENT	22	0.624031	2.62402	0.00122399	0.0217579	0.0168773	127	tags=91%, list=35%, signal=63%	KRT14/KRT1/KRT16/CASP14/KRT6B/KRT6C/KRT2/KRT75/KRT77/KRT17/PKP1/KRT9/KRT6A/KRT5/KRT34/KRT78/KRT10/KRT85/KRT31/KRT15
GOBP_EPITHELIAL_CELL_DIFFERENTIATION	GOBP_EPITHELIAL_CELL_DIFFERENTIATION	54	0.480078	2.61596	0.00110619	0.0217579	0.0168773	127	tags=67%, list=35%, signal=51%	LORICRIN/LCE1C/SPRR2G/LCE3D/KRT14/KRT16/CASP14/KLK5/LCE1B/KRT2/CDSN/SPRR1A/PSAPL1/SPRR2E/SPRR1B/KRT17/SFN/S100A7/FOXN1/KRT9/IVL/CNFN/SPRR2B/TGM1/RAB25/SPRR2A/FLG/CERS3/KRT34/ACER1/KRT10/KRT31/POF1B/SPRR2D/SULT2B1/KRT15
GOCC_SUPRAMOLECULAR_POLYMER	GOCC_SUPRAMOLECULAR_POLYMER	24	0.601758	2.60255	0.00121951	0.0217579	0.0168773	127	tags=88%, list=35%, signal=61%	KRT14/KRT1/KRT16/CASP14/KRT6B/KRT6C/KRT2/KRT75/KRT77/KRT17/PKP1/KRT9/KRT6A/KRT5/KRT34/KRT78/KRT10/KRT85/KRT31/POF1B/KRT15
GOCC_INTERMEDIATE_FILAMENT_CYTOSKELETON	GOCC_INTERMEDIATE_FILAMENT_CYTOSKELETON	24	0.600188	2.59576	0.00121951	0.0217579	0.0168773	127	tags=88%, list=35%, signal=61%	KRT14/KRT1/KRT16/CASP14/KRT6B/KRT6C/KRT2/KRT75/KRT77/KRT17/PKP1/KRT9/KRT6A/KRT5/SLC1A6/KRT34/KRT78/KRT10/KRT85/KRT31/KRT15
GOBP_EPIDERMAL_CELL_DIFFERENTIATION	GOBP_EPIDERMAL_CELL_DIFFERENTIATION	42	0.50985	2.59089	0.00114286	0.0217579	0.0168773	78	tags=55%, list=22%, signal=49%	LORICRIN/LCE1C/SPRR2G/LCE3D/KRT16/CASP14/KLK5/LCE1B/KRT2/CDSN/SPRR1A/SPRR2E/SPRR1B/KRT17/SFN/S100A7/FOXN1/IVL/CNFN/SPRR2B/TGM1/SPRR2A/FLG
HP_ABNORMALITY_OF_SKIN_ADNEXA_PHYSIOLOGY	HP_ABNORMALITY_OF_SKIN_ADNEXA_PHYSIOLOGY	18	0.65938	2.57427	0.00127551	0.0217579	0.0168773	109	tags=89%, list=30%, signal=65%	DSG1/KRT14/KRT1/KRT16/KRT6B/KRT17/SLURP1/PKP1/KRT9/KRT6A/KRT5/ALOX12B/TGM1/CERS3/COL17A1/ALOXE3
GOCC_SUPRAMOLECULAR_COMPLEX	GOCC_SUPRAMOLECULAR_COMPLEX	26	0.582182	2.57138	0.00121212	0.0217579	0.0168773	127	tags=85%, list=35%, signal=59%	KRT14/KRT1/KRT16/CASP14/KRT6B/KRT6C/KRT2/KRT75/KRT77/KRT17/PKP1/KRT9/KRT6A/KRT5/FLG/KRT34/KRT78/KRT10/KRT85/KRT31/POF1B/KRT15
GOBP_EPITHELIUM_DEVELOPMENT	GOBP_EPITHELIUM_DEVELOPMENT	63	0.453472	2.54268	0.00108932	0.0217579	0.0168773	78	tags=48%, list=22%, signal=45%	LORICRIN/FLG2/LCE1C/SPRR2G/LCE3D/KRT14/KRT16/CASP14/KLK5/LCE1B/KRT2/CDSN/SPRR1A/PSAPL1/SPRR2E/SPRR1B/KRT17/SFN/S100A7/FOXN1/KRT9/KRT6A/IVL/CNFN/SPRR2B/TGM1/SERPINB5/RAB25/SPRR2A/FLG
GOBP_TISSUE_DEVELOPMENT	GOBP_TISSUE_DEVELOPMENT	80	0.428408	2.51514	0.00106157	0.0217579	0.0168773	127	tags=60%, list=35%, signal=50%	LORICRIN/FLG2/LCE1C/SPRR2G/LCE3D/KRT14/KRT16/CASP14/KLK5/KRT6B/LCE1B/KRT2/CDSN/SPRR1A/PSAPL1/SPRR2E/KRTDAP/KLK7/SERPINB3/SPRR1B/KRT17/SFN/S100A7/FOXN1/KRT9/KRT6A/KRT5/IVL/CNFN/CALML5/SPRR2B/TGM1/SERPINB5/RAB25/SPRR2A/FLG/CERS3/KRT34/COL17A1/ZNF750/ACER1/KRT10/KRT85/KRT31/POF1B/SPRR2D/SULT2B1/KRT15
HP_ONYCHOGRYPOSIS	HP_ONYCHOGRYPOSIS	9	0.814059	2.46839	0.00141844	0.0217579	0.0168773	55	tags=89%, list=15%, signal=77%	LORICRIN/KRT14/KRT16/KRT6B/KRT17/SLURP1/KRT6A/KRT5
HP_ABNORMALITY_OF_SKIN_PHYSIOLOGY	HP_ABNORMALITY_OF_SKIN_PHYSIOLOGY	31	0.523864	2.43458	0.00117925	0.0217579	0.0168773	133	tags=77%, list=37%, signal=53%	FLG2/DSG1/KRT14/KRT1/KRT16/CDSN/KRT17/SDR9C7/PKP1/FOXN1/KRT9/KRT5/ALOX12B/TGM1/FLG/CYP4F22/CERS3/ZNF750/ALOXE3/KRT10/GJB4/IL36RN/SULT2B1/ABCA12
HP_ABNORMALITY_OF_THE_NAIL	HP_ABNORMALITY_OF_THE_NAIL	37	0.496908	2.42299	0.00115607	0.0217579	0.0168773	125	tags=70%, list=35%, signal=51%	LORICRIN/DSG1/KRT14/KRT1/KRT16/KRT6B/CDSN/KRT17/SDR9C7/SLURP1/PKP1/FOXN1/KRT9/KRT6A/KRT5/DSC3/ALOX12B/TGM1/CYP4F22/CERS3/COL17A1/ALOXE3/GJB4/KRT85/IL36RN/SULT2B1
HP_NAIL_DYSTROPHY	HP_NAIL_DYSTROPHY	18	0.615457	2.4028	0.00127551	0.0217579	0.0168773	67	tags=67%, list=19%, signal=57%	LORICRIN/DSG1/KRT14/KRT1/KRT16/KRT6B/KRT17/PKP1/FOXN1/KRT6A/KRT5/TGM1
GOBP_NEGATIVE_REGULATION_OF_PEPTIDASE_ACTIVITY	GOBP_NEGATIVE_REGULATION_OF_PEPTIDASE_ACTIVITY	17	0.629873	2.40082	0.0012837	0.0217579	0.0168773	115	tags=88%, list=32%, signal=63%	WFDC12/PI3/SERPINB12/SERPINB3/SFN/SERPINB4/SERPINB13/WFDC5/SERPINB5/ANXA8L1/ANXA8/SERPINA12/SPINK7/SLPI/A2ML1
GOBP_NEGATIVE_REGULATION_OF_PROTEOLYSIS	GOBP_NEGATIVE_REGULATION_OF_PROTEOLYSIS	17	0.629873	2.40082	0.0012837	0.0217579	0.0168773	115	tags=88%, list=32%, signal=63%	WFDC12/PI3/SERPINB12/SERPINB3/SFN/SERPINB4/SERPINB13/WFDC5/SERPINB5/ANXA8L1/ANXA8/SERPINA12/SPINK7/SLPI/A2ML1
HP_ABNORMAL_FINGERNAIL_MORPHOLOGY	HP_ABNORMAL_FINGERNAIL_MORPHOLOGY	12	0.703699	2.38019	0.00136054	0.0217579	0.0168773	55	tags=75%, list=15%, signal=66%	KRT14/KRT1/KRT16/KRT6B/KRT17/PKP1/KRT9/KRT6A/KRT5
HP_ABNORMAL_BLISTERING_OF_THE_SKIN	HP_ABNORMAL_BLISTERING_OF_THE_SKIN	17	0.61292	2.3362	0.0012837	0.0217579	0.0168773	57	tags=65%, list=16%, signal=57%	DSG1/KRT14/KRT1/KRT16/KRT6B/KRT2/KRT17/PKP1/KRT6A/KRT5/DSC3
HP_ERYTHEMA	HP_ERYTHEMA	19	0.583861	2.31778	0.00127226	0.0217579	0.0168773	125	tags=84%, list=35%, signal=58%	LORICRIN/KRT14/KRT1/KRT16/KRT2/CDSN/SLURP1/KRT9/KRT5/ALOX12B/TGM1/ALOXE3/KRT10/GJB4/IL36RN/SULT2B1
HP_BLISTERING_BY_ANATOMICAL_LOCATION	HP_BLISTERING_BY_ANATOMICAL_LOCATION	10	0.727325	2.30879	0.00138504	0.0217579	0.0168773	55	tags=80%, list=15%, signal=70%	DSG1/KRT14/KRT1/KRT16/KRT6B/KRT17/KRT6A/KRT5
GOMF_CALCIUM_ION_BINDING	GOMF_CALCIUM_ION_BINDING	28	0.512591	2.30424	0.00120627	0.0217579	0.0168773	95	tags=64%, list=26%, signal=51%	FLG2/S100A7A/DSG1/PLA2G4D/CALML3/DSC1/S100A7/PLA2G4F/PLA2G4E/DSC3/CALML5/CBLC/CAPNS2/FLG/ANXA8L1/PLA2G2F/ANXA8/S100A14
HP_ABNORMAL_HAIR_QUANTITY	HP_ABNORMAL_HAIR_QUANTITY	33	0.484789	2.30057	0.0011655	0.0217579	0.0168773	133	tags=73%, list=37%, signal=50%	DSG1/KRT14/KRT16/KRT6B/CDSN/KRT17/SDR9C7/PKP1/FOXN1/KRT6A/KRT5/DSC3/ALOX12B/TGM1/CYP4F22/CERS3/COL17A1/ALOXE3/A2ML1/KRT10/GJB4/KRT85/SULT2B1/ABCA12
HP_ABNORMAL_EPIDERMAL_MORPHOLOGY	HP_ABNORMAL_EPIDERMAL_MORPHOLOGY	21	0.559329	2.29933	0.00124844	0.0217579	0.0168773	125	tags=81%, list=35%, signal=56%	DSG1/KRT1/CASP14/KRT6C/KRT2/CDSN/PKP1/DSC3/ALOX12B/TGM1/FLG/CYP4F22/CERS3/ALOXE3/KRT10/IL36RN/SULT2B1
GOMF_SERINE_TYPE_ENDOPEPTIDASE_INHIBITOR_ACTIVITY	GOMF_SERINE_TYPE_ENDOPEPTIDASE_INHIBITOR_ACTIVITY	13	0.657553	2.28927	0.00132275	0.0217579	0.0168773	115	tags=92%, list=32%, signal=65%	WFDC12/PI3/SERPINB12/SERPINB3/SERPINB4/SERPINB13/WFDC5/SERPINB5/SERPINA12/SPINK7/SLPI/A2ML1
GOMF_STRUCTURAL_CONSTITUENT_OF_CYTOSKELETON	GOMF_STRUCTURAL_CONSTITUENT_OF_CYTOSKELETON	11	0.68662	2.2522	0.0013624	0.0217579	0.0168773	55	tags=73%, list=15%, signal=64%	LORICRIN/KRT14/KRT16/KRT6B/KRT2/KRT9/KRT6A/KRT5
GOBP_NEGATIVE_REGULATION_OF_HYDROLASE_ACTIVITY	GOBP_NEGATIVE_REGULATION_OF_HYDROLASE_ACTIVITY	19	0.565381	2.24442	0.00127226	0.0217579	0.0168773	115	tags=79%, list=32%, signal=57%	WFDC12/PI3/SERPINB12/SERPINB3/SFN/SERPINB4/SERPINB13/WFDC5/SERPINB5/ANXA8L1/ANXA8/SERPINA12/SPINK7/SLPI/A2ML1
HP_ABNORMAL_HAIR_MORPHOLOGY	HP_ABNORMAL_HAIR_MORPHOLOGY	36	0.462937	2.23699	0.00116144	0.0217579	0.0168773	133	tags=69%, list=37%, signal=49%	DSG1/KRT14/KRT1/KRT16/KRT6B/CDSN/KRT17/SDR9C7/PKP1/FOXN1/KRT6A/KRT5/DSC3/ALOX12B/TGM1/CYP4F22/CERS3/COL17A1/ALOXE3/A2ML1/KRT10/GJB4/KRT85/SULT2B1/ABCA12
HP_ICHTHYOSIS	HP_ICHTHYOSIS	19	0.560797	2.22622	0.00127226	0.0217579	0.0168773	133	tags=84%, list=37%, signal=56%	LORICRIN/KRT1/KRT16/KRT2/SDR9C7/SLURP1/KRT9/ALOX12B/TGM1/FLG/CYP4F22/CERS3/ALOXE3/KRT10/SULT2B1/ABCA12
GOMF_STRUCTURAL_CONSTITUENT_OF_SKIN_EPIDERMIS	GOMF_STRUCTURAL_CONSTITUENT_OF_SKIN_EPIDERMIS	9	0.727074	2.20464	0.00141844	0.0217579	0.0168773	78	tags=89%, list=22%, signal=71%	LORICRIN/KRT1/PI3/KRT2/SPRR1A/SPRR2E/PKP1/FLG
GOBP_NEGATIVE_REGULATION_OF_PROTEIN_METABOLIC_PROCESS	GOBP_NEGATIVE_REGULATION_OF_PROTEIN_METABOLIC_PROCESS	24	0.508365	2.19864	0.00121951	0.0217579	0.0168773	115	tags=71%, list=32%, signal=52%	WFDC12/PI3/SERPINB12/SERPINB3/SFN/SERPINB4/SERPINB13/WFDC5/CBLC/SERPINB5/ANXA8L1/ANXA8/SDR16C5/SERPINA12/SPINK7/SLPI/A2ML1
GOMF_ENZYME_REGULATOR_ACTIVITY	GOMF_ENZYME_REGULATOR_ACTIVITY	20	0.541911	2.19082	0.00126263	0.0217579	0.0168773	115	tags=75%, list=32%, signal=54%	WFDC12/PI3/SERPINB12/CALML3/SERPINB3/SFN/SERPINB4/SERPINB13/CALML5/WFDC5/SERPINB5/SERPINA12/SPINK7/SLPI/A2ML1
HP_NEOPLASM_OF_THE_SKIN	HP_NEOPLASM_OF_THE_SKIN	12	0.643082	2.17516	0.00136054	0.0217579	0.0168773	55	tags=67%, list=15%, signal=58%	KRT14/KRT1/KRT16/KRT6B/KRT17/KRT9/KRT6A/KRT5
GOBP_REGULATION_OF_PEPTIDASE_ACTIVITY	GOBP_REGULATION_OF_PEPTIDASE_ACTIVITY	20	0.530619	2.14517	0.00126263	0.0217579	0.0168773	115	tags=75%, list=32%, signal=54%	WFDC12/PI3/SERPINB12/SERPINB3/SFN/SERPINB4/SERPINB13/WFDC5/SERPINB5/ANXA8L1/ANXA8/SERPINA12/SPINK7/SLPI/A2ML1
HP_GENERALIZED_ABNORMALITY_OF_SKIN	HP_GENERALIZED_ABNORMALITY_OF_SKIN	30	0.459085	2.11549	0.00119048	0.0217579	0.0168773	125	tags=67%, list=35%, signal=47%	LORICRIN/KRT14/KRT1/KRT16/KRT2/CDSN/SLURP1/PKP1/KRT9/KRT5/ALOX12B/TGM1/HS3ST6/COL17A1/ALOXE3/KRT10/GJB4/KRT85/IL36RN/SULT2B1
HP_VASCULAR_SKIN_ABNORMALITY	HP_VASCULAR_SKIN_ABNORMALITY	24	0.488329	2.11198	0.00121951	0.0217579	0.0168773	125	tags=71%, list=35%, signal=50%	LORICRIN/KRT14/KRT1/KRT16/KRT2/CDSN/SLURP1/KRT9/KRT5/ALOX12B/TGM1/HS3ST6/ALOXE3/KRT10/GJB4/IL36RN/SULT2B1
GOBP_CYTOSKELETON_ORGANIZATION	GOBP_CYTOSKELETON_ORGANIZATION	22	0.501626	2.10932	0.00122399	0.0217579	0.0168773	55	tags=50%, list=15%, signal=45%	LORICRIN/KRT14/KRT16/KRT6B/KRT6C/KRT2/KRT17/PKP1/KRT9/KRT6A/KRT5
HP_ABNORMAL_INFLAMMATORY_RESPONSE	HP_ABNORMAL_INFLAMMATORY_RESPONSE	36	0.434395	2.09907	0.00116144	0.0217579	0.0168773	133	tags=67%, list=37%, signal=47%	DSG1/KRT14/KRT1/KRT16/KRT17/SDR9C7/PKP1/FOXN1/KRT9/KRT5/ALOX12B/TGM1/FLG/CYP4F22/CERS3/COL17A1/ZNF750/ALOXE3/A2ML1/KRT10/GJB4/IL36RN/SULT2B1/ABCA12
GOCC_SECRETORY_GRANULE	GOCC_SECRETORY_GRANULE	31	0.449742	2.09011	0.00117925	0.0217579	0.0168773	71	tags=48%, list=20%, signal=43%	FLG2/DSG1/KRT1/KLK5/SERPINB12/KRTDAP/DSC1/KLK7/SERPINB3/KLK8/S100A7/PKP1/CALML5/KLK10/KLK11
GOBP_REGULATION_OF_PROTEOLYSIS	GOBP_REGULATION_OF_PROTEOLYSIS	21	0.500597	2.05789	0.00124844	0.0217579	0.0168773	115	tags=71%, list=32%, signal=52%	WFDC12/PI3/SERPINB12/SERPINB3/SFN/SERPINB4/SERPINB13/WFDC5/SERPINB5/ANXA8L1/ANXA8/SERPINA12/SPINK7/SLPI/A2ML1
GOBP_NEGATIVE_REGULATION_OF_CATALYTIC_ACTIVITY	GOBP_NEGATIVE_REGULATION_OF_CATALYTIC_ACTIVITY	26	0.464566	2.05189	0.00121212	0.0217579	0.0168773	115	tags=65%, list=32%, signal=48%	WFDC12/PI3/SERPINB12/SERPINB3/SFN/SERPINB4/SERPINB13/WFDC5/CBLC/SERPINB5/ANXA8L1/ANXA8/SERPINA12/GPR87/SPINK7/SLPI/A2ML1
GOCC_SECRETORY_VESICLE	GOCC_SECRETORY_VESICLE	32	0.436741	2.04931	0.00117096	0.0217579	0.0168773	71	tags=47%, list=20%, signal=41%	FLG2/DSG1/KRT1/KLK5/SERPINB12/KRTDAP/DSC1/KLK7/SERPINB3/KLK8/S100A7/PKP1/CALML5/KLK10/KLK11
HP_PALMOPLANTAR_BLISTERING	HP_PALMOPLANTAR_BLISTERING	8	0.866477	2.48615	0.00146628	0.0218242	0.0169288	55	tags=100%, list=15%, signal=87%	DSG1/KRT14/KRT1/KRT16/KRT6B/KRT17/KRT6A/KRT5
HP_HOARSE_VOICE	HP_HOARSE_VOICE	6	0.861582	2.24838	0.00152439	0.0218242	0.0169288	55	tags=100%, list=15%, signal=86%	KRT14/KRT16/KRT6B/KRT17/KRT6A/KRT5
HP_CHEILITIS	HP_CHEILITIS	6	0.855932	2.23364	0.00152439	0.0218242	0.0169288	57	tags=100%, list=16%, signal=86%	KRT16/KRT6B/KRT17/PKP1/KRT6A/DSC3
HP_FOLLICULAR_HYPERKERATOSIS	HP_FOLLICULAR_HYPERKERATOSIS	6	0.855932	2.23364	0.00152439	0.0218242	0.0169288	57	tags=100%, list=16%, signal=86%	KRT16/KRT6B/KRT17/PKP1/KRT6A/DSC3
GOMF_ENZYME_INHIBITOR_ACTIVITY	GOMF_ENZYME_INHIBITOR_ACTIVITY	15	0.616263	2.25513	0.002574	0.0317132	0.0245996	115	tags=87%, list=32%, signal=62%	WFDC12/PI3/SERPINB12/SERPINB3/SFN/SERPINB4/SERPINB13/WFDC5/SERPINB5/SERPINA12/SPINK7/SLPI/A2ML1
HP_NAIL_DYSPLASIA	HP_NAIL_DYSPLASIA	15	0.608383	2.2263	0.002574	0.0317132	0.0245996	67	tags=67%, list=19%, signal=57%	KRT14/KRT1/KRT16/KRT6B/KRT17/SLURP1/FOXN1/KRT6A/KRT5/TGM1
GOBP_PEPTIDE_CROSS_LINKING	GOBP_PEPTIDE_CROSS_LINKING	14	0.617379	2.20933	0.00262123	0.0317132	0.0245996	78	tags=71%, list=22%, signal=58%	LORICRIN/KRT1/PI3/KRT2/SPRR1A/SPRR2E/SPRR1B/IVL/TGM1/FLG
GOMF_ENDOPEPTIDASE_REGULATOR_ACTIVITY	GOMF_ENDOPEPTIDASE_REGULATOR_ACTIVITY	14	0.607085	2.1725	0.00262123	0.0317132	0.0245996	115	tags=86%, list=32%, signal=61%	WFDC12/PI3/SERPINB12/SERPINB3/SERPINB4/SERPINB13/WFDC5/SERPINB5/SERPINA12/SPINK7/SLPI/A2ML1
GOMF_PEPTIDASE_REGULATOR_ACTIVITY	GOMF_PEPTIDASE_REGULATOR_ACTIVITY	14	0.607085	2.1725	0.00262123	0.0317132	0.0245996	115	tags=86%, list=32%, signal=61%	WFDC12/PI3/SERPINB12/SERPINB3/SERPINB4/SERPINB13/WFDC5/SERPINB5/SERPINA12/SPINK7/SLPI/A2ML1
GOBP_PROTEOLYSIS	GOBP_PROTEOLYSIS	44	0.41601	2.15367	0.00225989	0.0317132	0.0245996	156	tags=73%, list=43%, signal=47%	WFDC12/CASP14/KLK5/PI3/SERPINB12/KLK7/SERPINB3/KLK8/SFN/SERPINB4/SERPINB13/WFDC5/KLK10/CBLC/CAPNS2/KLK11/SERPINB5/ANXA8L1/CLCA2/ANXA8/SERPINA12/SPINK7/SLPI/A2ML1/KLK13/NCCRP1/TMPRSS11D/PRSS3/S100A8/PRSS56/CST5/KLK12
HP_PRURITUS	HP_PRURITUS	15	0.570443	2.08746	0.002574	0.0317132	0.0245996	133	tags=87%, list=37%, signal=57%	FLG2/KRT14/CDSN/SDR9C7/PKP1/KRT5/ALOX12B/TGM1/CYP4F22/CERS3/ALOXE3/SULT2B1/ABCA12
HP_ABNORMAL_LIP_MORPHOLOGY	HP_ABNORMAL_LIP_MORPHOLOGY	19	0.520168	2.06494	0.00254453	0.0317132	0.0245996	133	tags=79%, list=37%, signal=53%	KRT16/KRT6B/KRT17/SDR9C7/PKP1/KRT6A/DSC3/ALOX12B/TGM1/CYP4F22/HS3ST6/ALOXE3/A2ML1/SULT2B1/ABCA12
GOBP_NEGATIVE_REGULATION_OF_MOLECULAR_FUNCTION	GOBP_NEGATIVE_REGULATION_OF_MOLECULAR_FUNCTION	27	0.443446	1.98821	0.00236967	0.0317132	0.0245996	115	tags=63%, list=32%, signal=46%	WFDC12/PI3/SERPINB12/SERPINB3/SFN/SERPINB4/SERPINB13/WFDC5/CBLC/SERPINB5/ANXA8L1/ANXA8/SERPINA12/GPR87/SPINK7/SLPI/A2ML1
HP_ALOPECIA	HP_ALOPECIA	22	0.468596	1.97043	0.00244798	0.0317132	0.0245996	119	tags=68%, list=33%, signal=49%	KRT14/KRT16/KRT6B/KRT17/PKP1/FOXN1/KRT6A/KRT5/ALOX12B/TGM1/CERS3/COL17A1/ALOXE3/GJB4/KRT85
HP_LOCALIZED_SKIN_LESION	HP_LOCALIZED_SKIN_LESION	22	0.467673	1.96654	0.00244798	0.0317132	0.0245996	57	tags=45%, list=16%, signal=41%	LORICRIN/KRT14/KRT1/KRT16/KRT6B/KRT2/KRT17/KRT6A/KRT5/DSC3
HP_LIMB_PAIN	HP_LIMB_PAIN	7	0.783963	2.18682	0.003003	0.0348592	0.0270398	55	tags=86%, list=15%, signal=74%	KRT14/KRT16/KRT6B/KRT17/KRT6A/KRT5
HP_LOWER_LIMB_PAIN	HP_LOWER_LIMB_PAIN	7	0.783963	2.18682	0.003003	0.0348592	0.0270398	55	tags=86%, list=15%, signal=74%	KRT14/KRT16/KRT6B/KRT17/KRT6A/KRT5
GOCC_FICOLIN_1_RICH_GRANULE	GOCC_FICOLIN_1_RICH_GRANULE	7	0.757812	2.11387	0.003003	0.0348592	0.0270398	62	tags=86%, list=17%, signal=72%	DSG1/KRT1/SERPINB12/DSC1/PKP1/CALML5
GOBP_B_CELL_RECEPTOR_SIGNALING_PATHWAY	GOBP_B_CELL_RECEPTOR_SIGNALING_PATHWAY	12	-0.695402	-2.91314	0.00374532	0.0407244	0.0315894	119	tags=100%, list=33%, signal=69%	IGHV2-70/IGHV4-39/CD38/IGHV3-73/MS4A1/IGHV4-28/FCRL3/BANK1/IGHV3-23/IGHV3-20/IGHV1-58
GOBP_REGULATION_OF_B_CELL_ACTIVATION	GOBP_REGULATION_OF_B_CELL_ACTIVATION	12	-0.695402	-2.91314	0.00374532	0.0407244	0.0315894	119	tags=100%, list=33%, signal=69%	IGHV2-70/IGHV4-39/CD38/IGHV3-73/IL21/IGHV4-28/FCRL3/BANK1/IGHV3-23/IGHV3-20/IGHV1-58
GOBP_POSITIVE_REGULATION_OF_B_CELL_ACTIVATION	GOBP_POSITIVE_REGULATION_OF_B_CELL_ACTIVATION	11	-0.69341	-2.79725	0.00373134	0.0407244	0.0315894	119	tags=100%, list=33%, signal=69%	IGHV2-70/IGHV4-39/CD38/IGHV3-73/IL21/IGHV4-28/FCRL3/IGHV3-23/IGHV3-20/IGHV1-58
GOBP_PHAGOCYTOSIS	GOBP_PHAGOCYTOSIS	10	-0.691429	-2.62682	0.00357143	0.0407244	0.0315894	119	tags=100%, list=33%, signal=69%	IGHV2-70/IGHV4-39/IGHV3-73/IGHV4-28/IGHV3-23/IGHV3-20/IFNG/SFTPA1/IGHV1-58
GOBP_ADAPTIVE_IMMUNE_RESPONSE_BASED_ON_SOMATIC_RECOMBINATION_OF_IMMUNE_RECEPTORS_BUILT_FROM_IMMUNOGLOBULIN_SUPERFAMILY_DOMAINS	GOBP_ADAPTIVE_IMMUNE_RESPONSE_BASED_ON_SOMATIC_RECOMBINATION_OF_IMMUNE_RECEPTORS_BUILT_FROM_IMMUNOGLOBULIN_SUPERFAMILY_DOMAINS	12	-0.554235	-2.32177	0.00374532	0.0407244	0.0315894	135	tags=92%, list=38%, signal=59%	IL20RB/CRTAM/PTPRC/IGHV2-70/IGHV4-39/IGHV3-73/IGHV4-28/IGHV3-23/CXCL13/IGHV3-20/IGHV1-58
GOBP_IMMUNE_RESPONSE_REGULATING_CELL_SURFACE_RECEPTOR_SIGNALING_PATHWAY	GOBP_IMMUNE_RESPONSE_REGULATING_CELL_SURFACE_RECEPTOR_SIGNALING_PATHWAY	18	-0.707602	-3.67936	0.00456621	0.0411892	0.0319499	119	tags=100%, list=33%, signal=70%	IGHV2-70/IGHV4-39/LAX1/CD38/IGHV3-73/MS4A1/IGHV4-28/FCRL3/BANK1/KLRK1/KLRC4-KLRK1/SH2D1A/TRAT1/THEMIS/IGHV3-23/IGHV3-20/IGHV1-58
GOBP_ANTIGEN_RECEPTOR_MEDIATED_SIGNALING_PATHWAY	GOBP_ANTIGEN_RECEPTOR_MEDIATED_SIGNALING_PATHWAY	16	-0.703488	-3.42908	0.0045045	0.0411892	0.0319499	119	tags=100%, list=33%, signal=70%	IGHV2-70/IGHV4-39/LAX1/CD38/IGHV3-73/MS4A1/IGHV4-28/FCRL3/BANK1/SH2D1A/TRAT1/THEMIS/IGHV3-23/IGHV3-20/IGHV1-58
GOBP_IMMUNOGLOBULIN_PRODUCTION	GOBP_IMMUNOGLOBULIN_PRODUCTION	15	-0.701449	-3.35212	0.00444444	0.0411892	0.0319499	119	tags=100%, list=33%, signal=70%	IGLV1-36/IGLV3-21/IGKV1-27/IL21/IGKV1D-13/IGLV3-10/IGKV3D-15/FCRL3/IGLV5-45/IGLV3-19/IGKV1D-39/IGKV4-1/IGKV1D-33/IGKV2D-30
GOBP_ACTIVATION_OF_IMMUNE_RESPONSE	GOBP_ACTIVATION_OF_IMMUNE_RESPONSE	19	-0.595315	-3.20229	0.00460829	0.0411892	0.0319499	119	tags=95%, list=33%, signal=67%	PTPRC/IGHV2-70/IGHV4-39/LAX1/CD38/IGHV3-73/MS4A1/IGHV4-28/FCRL3/BANK1/KLRK1/KLRC4-KLRK1/SH2D1A/TRAT1/THEMIS/IGHV3-23/IGHV3-20/IGHV1-58
GOBP_B_CELL_ACTIVATION	GOBP_B_CELL_ACTIVATION	14	-0.699422	-3.18474	0.0041841	0.0411892	0.0319499	119	tags=100%, list=33%, signal=70%	IGHV2-70/IGHV4-39/LAX1/CD38/IGHV3-73/IL21/MS4A1/IGHV4-28/FCRL3/BANK1/IGHV3-23/IGHV3-20/IGHV1-58
GOMF_ANTIGEN_BINDING	GOMF_ANTIGEN_BINDING	13	-0.720461	-3.17565	0.00406504	0.0411892	0.0319499	111	tags=100%, list=31%, signal=72%	IGHV4-39/IGLV3-21/IGHV3-73/IGHV4-28/JCHAIN/IGLV3-19/IGHV3-23/IGKV1D-39/IGKV4-1/IGHV3-20/IGKV1D-33/IGHV1-58
GOBP_POSITIVE_REGULATION_OF_CELL_ACTIVATION	GOBP_POSITIVE_REGULATION_OF_CELL_ACTIVATION	15	-0.606357	-2.89769	0.00444444	0.0411892	0.0319499	119	tags=93%, list=33%, signal=65%	PTPRC/IGHV2-70/IGHV4-39/CD38/IGHV3-73/IL21/IGHV4-28/FCRL3/KLRK1/KLRC4-KLRK1/IGHV3-23/IGHV3-20/IFNG/IGHV1-58
GOCC_EXTERNAL_SIDE_OF_PLASMA_MEMBRANE	GOCC_EXTERNAL_SIDE_OF_PLASMA_MEMBRANE	17	-0.526473	-2.65419	0.0044843	0.0411892	0.0319499	119	tags=88%, list=33%, signal=62%	PTPRC/IGHV2-70/IGHV4-39/IGHV3-73/MS4A1/IGHV4-28/CD69/CXCL9/CXCL10/KLRK1/KLRC4-KLRK1/GRIA2/IGHV3-23/IGHV3-20/IGHV1-58
GOBP_LYMPHOCYTE_MEDIATED_IMMUNITY	GOBP_LYMPHOCYTE_MEDIATED_IMMUNITY	16	-0.481887	-2.34891	0.0045045	0.0411892	0.0319499	135	tags=88%, list=38%, signal=57%	IL20RB/CRTAM/PTPRC/IGHV2-70/IGHV4-39/IGHV3-73/IL21/IGHV4-28/KLRK1/KLRC4-KLRK1/SH2D1A/IGHV3-23/IGHV3-20/IGHV1-58
GOBP_PRODUCTION_OF_MOLECULAR_MEDIATOR_OF_IMMUNE_RESPONSE	GOBP_PRODUCTION_OF_MOLECULAR_MEDIATOR_OF_IMMUNE_RESPONSE	19	-0.407452	-2.19175	0.00460829	0.0411892	0.0319499	119	tags=79%, list=33%, signal=56%	PTPRC/IGLV1-36/IGLV3-21/IGKV1-27/IL21/IGKV1D-13/IGLV3-10/IGKV3D-15/FCRL3/IGLV5-45/IGLV3-19/IGKV1D-39/IGKV4-1/IGKV1D-33/IGKV2D-30
HP_CUTANEOUS_CYST	HP_CUTANEOUS_CYST	5	0.859155	2.10978	0.00465116	0.0411892	0.0319499	55	tags=100%, list=15%, signal=86%	KRT16/KRT6B/KRT17/KRT6A/KRT5
HP_EPIDERMOID_CYST	HP_EPIDERMOID_CYST	5	0.859155	2.10978	0.00465116	0.0411892	0.0319499	55	tags=100%, list=15%, signal=86%	KRT16/KRT6B/KRT17/KRT6A/KRT5
HP_RECURRENT_SKIN_INFECTIONS	HP_RECURRENT_SKIN_INFECTIONS	5	0.859155	2.10978	0.00465116	0.0411892	0.0319499	55	tags=100%, list=15%, signal=86%	DSG1/KRT14/KRT1/PKP1/KRT5
HP_ANGULAR_CHEILITIS	HP_ANGULAR_CHEILITIS	5	0.853521	2.09594	0.00465116	0.0411892	0.0319499	57	tags=100%, list=16%, signal=85%	KRT16/KRT6B/KRT17/KRT6A/DSC3
GOBP_LEUKOCYTE_MEDIATED_IMMUNITY	GOBP_LEUKOCYTE_MEDIATED_IMMUNITY	17	-0.415578	-2.09512	0.0044843	0.0411892	0.0319499	135	tags=82%, list=38%, signal=54%	IL20RB/CRTAM/PTPRC/IGHV2-70/IGHV4-39/IGHV3-73/IL21/IGHV4-28/KLRK1/KLRC4-KLRK1/SH2D1A/IGHV3-23/IGHV3-20/IGHV1-58
HP_SEPSIS	HP_SEPSIS	11	0.594299	1.94937	0.00408719	0.0411892	0.0319499	133	tags=91%, list=37%, signal=59%	KRT14/SDR9C7/PKP1/KRT5/ALOX12B/TGM1/CYP4F22/ALOXE3/SULT2B1/ABCA12
HP_ABNORMALITY_OF_THE_VOICE	HP_ABNORMALITY_OF_THE_VOICE	10	0.611268	1.94038	0.00415512	0.0411892	0.0319499	55	tags=60%, list=15%, signal=52%	KRT14/KRT16/KRT6B/KRT17/KRT6A/KRT5
GOBP_INTERMEDIATE_FILAMENT_ORGANIZATION	GOBP_INTERMEDIATE_FILAMENT_ORGANIZATION	10	0.599534	1.90313	0.00415512	0.0411892	0.0319499	127	tags=90%, list=35%, signal=60%	KRT14/KRT16/KRT2/KRT17/PKP1/KRT9/KRT34/KRT31/KRT15
GOCC_IMMUNOGLOBULIN_COMPLEX	GOCC_IMMUNOGLOBULIN_COMPLEX	20	-0.720588	-3.94931	0.0047619	0.0413179	0.0320498	116	tags=100%, list=32%, signal=72%	IGHV2-70/IGHV4-39/IGLV3-21/IGKV1-27/IGHV3-73/IGKV1D-13/IGHV4-28/IGLV3-10/IGKV3D-15/IGLV5-45/JCHAIN/IGLV3-19/IGHV3-23/IGKV1D-39/IGKV4-1/IGHV3-20/IGKV1D-33/IGHV1-58/IGKV2D-30
GOCC_SIDE_OF_MEMBRANE	GOCC_SIDE_OF_MEMBRANE	20	-0.411257	-2.25397	0.0047619	0.0413179	0.0320498	119	tags=80%, list=33%, signal=57%	PTPRC/IGHV2-70/IGHV4-39/AKAP5/IGHV3-73/MS4A1/IGHV4-28/CD69/CXCL9/CXCL10/KLRK1/KLRC4-KLRK1/GRIA2/IGHV3-23/IGHV3-20/IGHV1-58
GOBP_IMMUNE_RESPONSE_REGULATING_SIGNALING_PATHWAY	GOBP_IMMUNE_RESPONSE_REGULATING_SIGNALING_PATHWAY	21	-0.59581	-3.33399	0.00497512	0.0427363	0.03315	135	tags=90%, list=38%, signal=60%	PTPRC/IGHV2-70/IGHV4-39/LAX1/CD38/IGHV3-73/TLR10/MS4A1/IGHV4-28/FCRL3/BANK1/KLRK1/KLRC4-KLRK1/SH2D1A/TRAT1/THEMIS/IGHV3-23/IGHV3-20/IGHV1-58
GOBP_REGULATION_OF_LYMPHOCYTE_ACTIVATION	GOBP_REGULATION_OF_LYMPHOCYTE_ACTIVATION	24	-0.460566	-2.71465	0.00549451	0.0458231	0.0355444	145	tags=88%, list=40%, signal=56%	SPINK5/IL20RB/CRTAM/PTPRC/IGHV2-70/IGHV4-39/LAX1/CD38/IGHV3-73/IL21/IGHV4-28/FCRL3/BANK1/KLRK1/KLRC4-KLRK1/PLA2G2D/IGHV3-23/IDO1/IGHV3-20/IFNG/IGHV1-58
GOBP_REGULATION_OF_CELL_ACTIVATION	GOBP_REGULATION_OF_CELL_ACTIVATION	25	-0.415487	-2.50799	0.00549451	0.0458231	0.0355444	145	tags=84%, list=40%, signal=54%	SPINK5/IL20RB/CRTAM/PTPRC/IGHV2-70/IGHV4-39/LAX1/CD38/IGHV3-73/IL21/IGHV4-28/FCRL3/BANK1/KLRK1/KLRC4-KLRK1/PLA2G2D/IGHV3-23/IDO1/IGHV3-20/IFNG/IGHV1-58
GOBP_INTERMEDIATE_FILAMENT_BASED_PROCESS	GOBP_INTERMEDIATE_FILAMENT_BASED_PROCESS	12	0.564725	1.91013	0.00544218	0.0458231	0.0355444	51	tags=58%, list=14%, signal=52%	KRT14/KRT16/KRT6C/KRT2/KRT17/PKP1/KRT9
GOBP_POSITIVE_REGULATION_OF_IMMUNE_RESPONSE	GOBP_POSITIVE_REGULATION_OF_IMMUNE_RESPONSE	27	-0.457188	-2.89227	0.00632911	0.0475163	0.0368578	121	tags=85%, list=34%, signal=61%	CRTAM/PTPRC/IGHV2-70/IGHV4-39/LAX1/CD38/IGHV3-73/IL21/MS4A1/IGHV4-28/FCRL3/BANK1/KLRK1/KLRC4-KLRK1/GBP5/SH2D1A/TRAT1/THEMIS/IGHV3-23/IDO1/IGHV3-20/IFNG/IGHV1-58
GOBP_LYMPHOCYTE_ACTIVATION	GOBP_LYMPHOCYTE_ACTIVATION	27	-0.432268	-2.73461	0.00632911	0.0475163	0.0368578	145	tags=78%, list=40%, signal=50%	CRTAM/PTPRC/IGHV2-70/IGHV4-39/LAX1/CD38/IGHV3-73/IL21/MS4A1/IGHV4-28/FCRL3/BANK1/KLRK1/KLRC4-KLRK1/PLA2G2D/THEMIS/IGHV3-23/IDO1/IGHV3-20/IFNG/IGHV1-58
GOBP_PHAGOCYTOSIS_RECOGNITION	GOBP_PHAGOCYTOSIS_RECOGNITION	8	-0.710227	-2.39297	0.00625	0.0475163	0.0368578	111	tags=100%, list=31%, signal=71%	IGHV4-39/IGHV3-73/IGHV4-28/IGHV3-23/IGHV3-20/SFTPA1/IGHV1-58
GOCC_IMMUNOGLOBULIN_COMPLEX_CIRCULATING	GOCC_IMMUNOGLOBULIN_COMPLEX_CIRCULATING	8	-0.710227	-2.39297	0.00625	0.0475163	0.0368578	111	tags=100%, list=31%, signal=71%	IGHV4-39/IGHV3-73/IGHV4-28/JCHAIN/IGHV3-23/IGHV3-20/IGHV1-58
GOMF_IMMUNOGLOBULIN_RECEPTOR_BINDING	GOMF_IMMUNOGLOBULIN_RECEPTOR_BINDING	8	-0.710227	-2.39297	0.00625	0.0475163	0.0368578	111	tags=100%, list=31%, signal=71%	IGHV4-39/IGHV3-73/IGHV4-28/JCHAIN/IGHV3-23/IGHV3-20/IGHV1-58
GOBP_B_CELL_MEDIATED_IMMUNITY	GOBP_B_CELL_MEDIATED_IMMUNITY	8	-0.6875	-2.31639	0.00625	0.0475163	0.0368578	119	tags=100%, list=33%, signal=68%	IGHV2-70/IGHV4-39/IGHV3-73/IGHV4-28/IGHV3-23/IGHV3-20/IGHV1-58
GOBP_HUMORAL_IMMUNE_RESPONSE_MEDIATED_BY_CIRCULATING_IMMUNOGLOBULIN	GOBP_HUMORAL_IMMUNE_RESPONSE_MEDIATED_BY_CIRCULATING_IMMUNOGLOBULIN	8	-0.6875	-2.31639	0.00625	0.0475163	0.0368578	119	tags=100%, list=33%, signal=68%	IGHV2-70/IGHV4-39/IGHV3-73/IGHV4-28/IGHV3-23/IGHV3-20/IGHV1-58
GOBP_REGULATION_OF_CYTOSOLIC_CALCIUM_ION_CONCENTRATION	GOBP_REGULATION_OF_CYTOSOLIC_CALCIUM_ION_CONCENTRATION	8	-0.6875	-2.31639	0.00625	0.0475163	0.0368578	119	tags=100%, list=33%, signal=68%	CXCL11/GPR174/CD38/MS4A1/CXCL9/CXCL10/CXCL13
GOBP_MEMBRANE_INVAGINATION	GOBP_MEMBRANE_INVAGINATION	7	-0.708215	-2.25486	0.00593472	0.0475163	0.0368578	111	tags=100%, list=31%, signal=71%	IGHV4-39/IGHV3-73/IGHV4-28/IGHV3-23/IGHV3-20/IGHV1-58
GOCC_TERTIARY_GRANULE	GOCC_TERTIARY_GRANULE	7	0.700915	1.95516	0.00600601	0.0475163	0.0368578	48	tags=71%, list=13%, signal=63%	FLG2/DSG1/SERPINB12/DSC1/PKP1
GOBP_CELLULAR_LIPID_METABOLIC_PROCESS	GOBP_CELLULAR_LIPID_METABOLIC_PROCESS	25	0.440803	1.92592	0.00609756	0.0475163	0.0368578	109	tags=64%, list=30%, signal=48%	PSAPL1/PLA2G4D/PLA2G4F/PLA2G4E/ALOX12B/CWH43/CYP4F22/AKR1B10/PLA2G2F/PIK3C2G/CERS3/PLA2G3/SDR16C5/SERPINA12/ACER1/ALOXE3
HP_SPARSE_HAIR	HP_SPARSE_HAIR	19	0.474249	1.88265	0.00636132	0.0475163	0.0368578	133	tags=74%, list=37%, signal=49%	DSG1/CDSN/KRT17/SDR9C7/PKP1/DSC3/ALOX12B/TGM1/CYP4F22/COL17A1/ALOXE3/KRT85/SULT2B1/ABCA12
GOBP_CELL_ACTIVATION	GOBP_CELL_ACTIVATION	31	-0.327308	-2.25528	0.00649351	0.0480855	0.0372994	121	tags=71%, list=34%, signal=52%	CRTAM/PTPRC/IGHV2-70/IGHV4-39/LAX1/CD38/IGHV3-73/IL21/MS4A1/IGHV4-28/FCRL3/BANK1/CXCL10/KLRK1/KLRC4-KLRK1/PLA2G2D/THEMIS/IGHV3-23/IDO1/IGHV3-20/IFNG/IGHV1-58
GOCC_RECEPTOR_COMPLEX	GOCC_RECEPTOR_COMPLEX	9	-0.65812	-2.3391	0.00673401	0.0494403	0.0383502	130	tags=100%, list=36%, signal=66%	FCRL5/TRBV5-6/TLR10/GABRB2/GRIA2/TRAT1/TRAJ3/TRBV23-1
GOBP_SUPRAMOLECULAR_FIBER_ORGANIZATION	GOBP_SUPRAMOLECULAR_FIBER_ORGANIZATION	12	0.560484	1.89578	0.00680272	0.0495215	0.0384132	127	tags=83%, list=35%, signal=56%	KRT14/KRT16/KRT2/KRT17/PKP1/KRT9/KRT34/KRT31/POF1B/KRT15
