# Supplementary material for: Multi-dimensional characterization of apoptosis in the tumor microenvironment and therapeutic relevance in melanoma
Source: Cell Oncol (Dordr). 2024 Mar 19;47(4):1333–53. doi: 10.1007/s13402-024-00930-0 (PMC11322377; doi:10.1007/s13402-024-00930-0)
Supplement: Supplementary file 12 — Supplementary Material 12 [file 13402_2024_930_MOESM12_ESM.xlsx]

## Sheet: Sheet1
# Table S5. The Spearman correlation between ATM and the expression of immunecheckpoints among 5 melanoma datasets. Related to Figure3l
ATM_score	checkpoint	corr	pval	dataset
ATM	BTN3A1	-0.440547	0	TCGA-SKCM
ATM	CD226	-0.465937	1.24424e-25	TCGA-SKCM
ATM	CD27	-0.514717	0	TCGA-SKCM
ATM	CD28	-0.461234	0	TCGA-SKCM
ATM	CD40	-0.429485	0	TCGA-SKCM
ATM	CD40LG	-0.468585	6.08717e-26	TCGA-SKCM
ATM	CD70	-0.245782	1.41556e-07	TCGA-SKCM
ATM	CD96	-0.528614	0	TCGA-SKCM
ATM	CEACAM1	-0.124087	0.00844479	TCGA-SKCM
ATM	ICOS	-0.471467	2.77655e-26	TCGA-SKCM
ATM	ICOSLG	-0.205728	1.0867e-05	TCGA-SKCM
ATM	IL2RA	-0.519103	0	TCGA-SKCM
ATM	KIR2DL4	-0.477299	5.54297e-27	TCGA-SKCM
ATM	KIR2DS4	-0.311518	1.39129e-11	TCGA-SKCM
ATM	TNFRSF12A	-0.0138987	0.768649	TCGA-SKCM
ATM	TNFRSF18	-0.442744	0	TCGA-SKCM
ATM	TNFRSF4	-0.381305	0	TCGA-SKCM
ATM	TNFRSF9	-0.492756	0	TCGA-SKCM
ATM	TNFSF14	-0.466785	0	TCGA-SKCM
ATM	TNFSF18	-0.274552	3.17835e-09	TCGA-SKCM
ATM	TNFSF4	-0.316621	8.04072e-12	TCGA-SKCM
ATM	TNFSF9	0.044662	0.34439	TCGA-SKCM
ATM	BTN3A1	-0.619132	0	GSE65904
ATM	CD226	-0.588275	0	GSE65904
ATM	CD27	-0.774505	0	GSE65904
ATM	CD28	-0.482553	0	GSE65904
ATM	CD40	-0.553024	0	GSE65904
ATM	CD40LG	-0.631421	0	GSE65904
ATM	CD70	-0.349721	1.93833e-07	GSE65904
ATM	CD96	-0.695014	0	GSE65904
ATM	CEACAM1	-0.0905807	0.187715	GSE65904
ATM	ICOS	-0.719619	0	GSE65904
ATM	ICOSLG	-0.407912	8.55062e-10	GSE65904
ATM	IL2RA	-0.519681	0	GSE65904
ATM	KIR2DL4	-0.430366	7.40888e-11	GSE65904
ATM	KIR2DS1	-0.0468892	0.495774	GSE65904
ATM	KIR2DS2	0.0388411	0.572642	GSE65904
ATM	KIR2DS3	-0.011396	0.868569	GSE65904
ATM	KIR2DS4	-0.0160801	0.815372	GSE65904
ATM	KIR2DS5	-0.283709	2.84359e-05	GSE65904
ATM	KIR3DS1	-0.156111	0.0227574	GSE65904
ATM	TNFRSF12A	0.0015746	0.981765	GSE65904
ATM	TNFRSF18	-0.38095	1.20671e-08	GSE65904
ATM	TNFRSF4	-0.494842	0	GSE65904
ATM	TNFRSF9	-0.671295	0	GSE65904
ATM	TNFSF14	-0.39699	2.57778e-09	GSE65904
ATM	TNFSF18	-0.0889005	0.19606	GSE65904
ATM	TNFSF4	-0.279754	3.70085e-05	GSE65904
ATM	TNFSF9	-0.040623	0.555147	GSE65904
ATM	BTN3A1	-0.383958	0.000569585	GSE54467
ATM	CD226	-0.421616	0.000139244	GSE54467
ATM	CD28	-0.255251	0.0243619	GSE54467
ATM	CD40	-0.630268	0	GSE54467
ATM	CD40LG	-0.501385	4.02432e-06	GSE54467
ATM	CD96	-0.498856	4.56098e-06	GSE54467
ATM	CEACAM1	0.0972066	0.396405	GSE54467
ATM	ICOS	-0.554698	2.30531e-07	GSE54467
ATM	ICOSLG	-0.404064	0.000273755	GSE54467
ATM	IL2RA	-0.401409	0.000302329	GSE54467
ATM	KIR2DL4	-0.640309	0	GSE54467
ATM	KIR2DS3	-0.158411	0.165676	GSE54467
ATM	TNFRSF12A	-0.199535	0.0799264	GSE54467
ATM	TNFRSF18	-0.648225	0	GSE54467
ATM	TNFRSF4	-0.558593	1.83651e-07	GSE54467
ATM	TNFRSF9	-0.569089	9.79419e-08	GSE54467
ATM	TNFSF14	-0.154415	0.176716	GSE54467
ATM	TNFSF4	-0.151102	0.186271	GSE54467
ATM	TNFSF9	-0.0176153	0.878141	GSE54467
ATM	BTN3A1	-0.563226	9.08252e-06	GSE22153
ATM	CD226	0.147505	0.277139	GSE22153
ATM	CD27	-0.67717	3.20821e-08	GSE22153
ATM	CD28	-0.576623	5.0743e-06	GSE22153
ATM	CD40	-0.546411	1.83186e-05	GSE22153
ATM	CD40LG	-0.506425	8.55927e-05	GSE22153
ATM	CD70	-0.125837	0.354422	GSE22153
ATM	CD96	-0.62365	5.62515e-07	GSE22153
ATM	CEACAM1	-0.0787423	0.563045	GSE22153
ATM	ICOS	-0.624675	5.34829e-07	GSE22153
ATM	ICOSLG	-0.388859	0.00325814	GSE22153
ATM	IL2RA	-0.515653	6.08953e-05	GSE22153
ATM	KIR2DL4	-0.573684	5.77574e-06	GSE22153
ATM	KIR2DS3	-0.071907	0.5975	GSE22153
ATM	KIR2DS4	0.0667806	0.623941	GSE22153
ATM	TNFRSF12A	0.0646617	0.635012	GSE22153
ATM	TNFRSF18	-0.292208	0.0292344	GSE22153
ATM	TNFRSF4	-0.36309	0.00622437	GSE22153
ATM	TNFRSF9	-0.158442	0.242763	GSE22153
ATM	TNFSF14	-0.550513	1.54836e-05	GSE22153
ATM	TNFSF18	-0.215106	0.11128	GSE22153
ATM	TNFSF4	-0.137594	0.310972	GSE22153
ATM	TNFSF9	-0.0934381	0.492315	GSE22153
ATM	BTN3A1	-0.777449	8.34109e-09	GSE19234
ATM	CD226	-0.246089	0.107318	GSE19234
ATM	CD27	-0.862016	0	GSE19234
ATM	CD28	-0.508386	0.000507007	GSE19234
ATM	CD40	-0.825511	0	GSE19234
ATM	CD40LG	-0.00183228	0.990905	GSE19234
ATM	CD70	0.227343	0.137525	GSE19234
ATM	CD96	-0.510078	0.000482801	GSE19234
ATM	CEACAM1	-0.4179	0.00508716	GSE19234
ATM	ICOS	-0.783228	2.43625e-09	GSE19234
ATM	ICOSLG	-0.184214	0.230481	GSE19234
ATM	IL2RA	-0.76871	1.94504e-08	GSE19234
ATM	KIR2DL4	0.0849894	0.582189	GSE19234
ATM	KIR2DS1	0.309937	0.0410687	GSE19234
ATM	KIR2DS2	-0.0465116	0.763713	GSE19234
ATM	KIR2DS3	-0.111487	0.469942	GSE19234
ATM	KIR2DS4	0.182382	0.235213	GSE19234
ATM	KIR2DS5	0.438337	0.00317543	GSE19234
ATM	KIR3DS1	0.709655	2.79183e-07	GSE19234
ATM	TNFRSF12A	-0.254264	0.0958679	GSE19234
ATM	TNFRSF18	-0.0434109	0.779076	GSE19234
ATM	TNFRSF4	-0.555884	0.000116778	GSE19234
ATM	TNFRSF9	-0.601268	2.34692e-05	GSE19234
ATM	TNFSF14	0.0914729	0.553634	GSE19234
ATM	TNFSF18	-0.00493305	0.974901	GSE19234
ATM	TNFSF4	-0.289077	0.0573711	GSE19234
ATM	TNFSF9	-0.0559549	0.717502	GSE19234
