# Supplementary material for: Multi-dimensional characterization of apoptosis in the tumor microenvironment and therapeutic relevance in melanoma
Source: Cell Oncol (Dordr). 2024 Mar 19;47(4):1333–53. doi: 10.1007/s13402-024-00930-0 (PMC11322377; doi:10.1007/s13402-024-00930-0)
Supplement: Supplementary file 13 — Supplementary Material 13 [file 13402_2024_930_MOESM13_ESM.xlsx]

## Sheet: Sheet1
# Table S6. Clinical information of in-house immunotherapy data.Related to Figure 4a-c
Sample_use	ATM_score	Gender	Age	Response_use	PFST.Month	PFS
PD1	-2.06128	Female	46	NR	4	1
PD2	-2.92507	Female	67	NR	4	1
PD3	-3.89611	Female	54	R	7	0
PD4	-3.1843	Female	53	NR	6	1
PD5	-5.22993	Male	61	NR	6	1
PD6	-3.45973	Male	60	NR	5	1
PD7	-4.44068	Female	37	R	12	0
PD8	-2.87977	Female	75	R	13	1
PD9	-2.28533	Female	45	NR	1	1
PD10	-5.14392	Female	58	R	16	0
PD11	-3.33172	Female	66	NR	5	1
PD12	-5.92623	Female	76	R	11	0
PD13	-3.79434	Male	68	R	18	0
PD14	-5.26477	Female	29	R	9	1
PD15	-2.66801	Male	66	NR	5	1
PD16	-2.40302	Female	73	R	12	0
PD17	-6.74563	Female	51	NR	3	1
PD18	-3.13809	Female	53	R	35	0
PD19	-5.59464	Female	52	NR	5.5	1
PD20	-2.87689	Male	71	NR	6	1
PD21	-6.08871	Female	57	R	34	0
PD22	-3.22475	Female	11	R	10	1
PD23	-8.34918	Female	68	NR	2	1
PD24	-2.02371	Male	64	NR	2	1
PD25	-5.57603	Female	77	R	46	0
PD26	-3.71577	Female	46	NR	4	1
PD27	-4.35966	Female	52	R	9	1
PD28	-3.33642	Male	37	NR	4	1
PD29	-3.58637	Female	51	R	9	1
PD30	-3.78956	Female	57	NR	2.5	1
PD31	-4.64649	Male	41	R	17	0
PD32	-4.20537	Female	64	R	6	0
PD33	-7.20077	Male	56	R	24	0
PD34	-3.74135	Male	73	NR	3	1
PD35	-3.54483	Female	71	R	16	0
PD36	-3.00528	Male	77	NR	2.5	1
PD37	-3.62988	Male	70	NR	4	1
PD38	-3.19301	Female	70	NR	4.5	1
PD39	-3.49362	Female	71	NR	6	1
PD40	-6.08543	Female	61	R	20	1
PD41	-5.06194	Female	53	NR	1	1
PD42	-3.07374	Female	72	NR	2	1
PD43	-7.13564	Female	50	R	5	0
PD44	-3.2722	Male	68	R	11	1
PD45	-1.91877	Male	43	R	16	0
PD46	-3.5294	Female	43	NR	4	1
PD47	-4.93847	Female	74	NR	5.5	1
PD48	-6.16677	Male	67	R	18	0
PD49	-2.7083	Female	81	NR	3	1
PD50	-5.40268	Male	61	NR	5	1
PD51	-2.12642	Male	48	NR	1	1
PD52	-3.71421	Female	70	R	14	1
PD53	-4.51385	Male	66	NR	6	1
PD54	-4.64101	Male	71	R	24	0
PD55	-3.13129	Male	68	R	15	0
PD56	-9.39238	Female	85	R	17	0
PD57	-5.23977	Male	61	R	11	0
PD58	-3.4943	Female	56	R	14	0
PD59	-3.87452	Female	51	NR	2	1
PD60	-7.22797	Female	65	R	13	0
PD61	-4.62822	Female	67	R	6	0
PD62	-4.34842	Male	59	NR	3	1
PD63	-3.04243	Male	47	R	26	0
PD64	-8.1922	Male	51	R	24	0
PD65	-6.00423	Female	65	R	6	0
PD66	-5.54003	Male	50	R	16	0
