# Supplementary material for: Multi-dimensional characterization of apoptosis in the tumor microenvironment and therapeutic relevance in melanoma
Source: Cell Oncol (Dordr). 2024 Mar 19;47(4):1333–53. doi: 10.1007/s13402-024-00930-0 (PMC11322377; doi:10.1007/s13402-024-00930-0)
Supplement: Supplementary file 14 — Supplementary Material 14 [file 13402_2024_930_MOESM14_ESM.xlsx]

## Sheet: Sheet1
Table S7; Gene expression profile data (RNA-seq) from in-house cohort, normalized by log2(TPM+1).Related to Figure 4a-c
Gene	PD1	PD2	PD3	PD4	PD5	PD6	PD7	PD8	PD9	PD10	PD11	PD12	PD13	PD14	PD15	PD16	PD17	PD18	PD19	PD20	PD21	PD22	PD23	PD24	PD25	PD26	PD27	PD28	PD29	PD30	PD31	PD32	PD33	PD34	PD35	PD36	PD37	PD38	PD39	PD40	PD41	PD42	PD43	PD44	PD45	PD46	PD47	PD48	PD49
5_8S_rRNA	3.03776	9.32722	5.03634	5.7736	4.77462	3.74477	4.0221	4.42953	5.6555	5.72165	4.76824	4.9457	6.25736	4.48282	3.18836	2.4931	3.46715	4.40038	4.58864	6.21609	4.01332	4.69204	4.89499	4.60851	4.28113	5.56362	5.65576	5.07705	2.79926	5.3679	4.97575	5.81859	3.43486	3.81316	6.83223	7.92945	6.09696	6.02563	5.54743	0.502239	5.02531	5.67055	2.06539	4.48402	4.1703	5.15307	4.38282	4.07659	6.76075
5S_rRNA	0	0	0.545559	0.267682	0	0	0	0	0	0	0.108889	0	0.0574583	0.0734905	0.0170553	0.273064	0	0.0188766	0.0800958	0	0	0.362499	0	0	0.915738	1.05473	0.338969	0.682185	0	0	0.892652	0.174065	0	0	0.0790301	0.053569	0.031887	0.0720015	0.185993	0	0.0843803	0.2467	0.0243172	0.78253	0	0.060533	0	0	0.165529
7SK	0	0	0.935243	0	0	0.029132	0.93061	0	0.111375	0.405961	0	0	0	0.272888	0	0	0.728104	0	0.134566	0	0	0.482007	0.0462219	0	0.421624	0.410789	0.0974057	0.161773	0.117061	0.681009	0.289361	0.393562	0	0.446394	1.07197	0.248756	0.248756	0.248756	0.114583	2.48029	0.0317834	0.0801836	0.182859	0.0333184	0	0	0.0979335	0.199371	0
A1BG	2.63085	3.66392	3.44176	2.63345	4.82275	3.49777	2.42593	3.35985	2.37869	5.53348	4.92278	5.60285	3.13654	6.40846	5.74169	2.75767	3.24575	5.90835	3.93046	4.36089	5.68438	4.30826	3.85975	1.53031	2.97308	2.70547	3.28553	2.70327	2.0553	2.74752	3.77693	2.9598	3.32924	3.82717	4.73103	4.79025	4.5328	5.11018	4.71921	1.77381	4.88257	4.92379	4.89482	4.605	3.12527	4.83611	3.86462	4.85135	3.51124
A1BG-AS1	0.523397	4.88106	3.64333	1.5545	1.8639	3.59401	3.35688	1.40735	1.36021	3.01697	4.6883	2.60137	2.53816	4.69576	4.67645	3.46497	3.20707	2.63988	3.40208	2.92953	1.83038	2.82984	3.59058	1.78184	4.29099	2.22125	2.99662	3.42726	1.94317	1.33846	3.48915	2.2997	3.25824	4.60633	4.1513	4.77027	2.06787	3.85817	3.16721	1.56951	3.95313	3.99501	3.55793	4.41849	2.33593	3.67764	3.9949	4.06928	1.74282
A2M	6.1647	5.15235	9.70978	7.34307	8.08628	9.96138	8.56294	8.52713	5.26246	7.58648	9.06241	6.64757	7.54779	10.036	8.71976	5.20282	8.77578	9.04931	8.35771	8.55351	6.18919	6.97457	9.29687	6.23779	9.68127	6.30827	8.81161	8.191	7.44522	8.19627	9.3977	7.78031	8.47897	5.99882	9.0479	6.68268	9.45483	8.25027	8.33752	7.84836	8.76591	6.27355	9.14171	8.29251	4.99955	8.90639	8.19333	8.7958	9.37316
A2M-AS1	0	0.387023	2.82875	1.15076	1.57761	1.37014	2.65578	0.68407	0.492261	1.49817	0.635103	0.770401	0.278795	1.63021	0.478231	0.473136	2.40065	2.29221	1.13864	0.339105	0	1.56847	1.70716	0.118549	3.04645	2.02715	2.11185	1.39313	1.41414	2.16897	3.4819	2.50584	2.76863	1.70602	2.29435	0.597195	2.98731	1.19169	1.42607	2.1489	1.15872	0.228536	1.36861	3.31145	0.181935	0.0867891	1.03997	1.1206	2.03938
A2ML1	0.974742	1.26841	2.61964	2.81654	6.66241	1.01645	4.44095	1.06174	1.03365	1.29319	1.24607	1.01865	1.64046	1.13816	1.26751	7.5216	2.57519	1.15433	1.60359	1.10063	1.02286	4.53586	5.08879	1.19868	1.75598	7.252	5.13376	1.27591	7.4943	5.89873	1.29739	1.04059	1.07061	1.65449	0.124119	0	0	0.0720108	1.26224	1.54558	1.04367	4.97316	1.03976	1.32911	1.00432	0.986313	1.07757	1.31313	1.60376
A2MP1	0	0	1.11179	0.0293391	0.807432	0	1.58334	0	0	0.532354	0	0	0	0.0976803	0.0530834	0.0960288	0.311558	0	0.469663	0	0	0.831211	0.925635	0	2.08003	1.09028	1.33916	0.323131	0.853467	0.875665	1.00299	0.0166262	1.66316	0	0.146544	0.104833	1.03986	0.304652	0.33086	0.245747	0.166339	0.028293	0.232575	0.648782	0	0	0	0	0
A3GALT2	0	0.852095	0.809488	0.128797	0	1.05317	0.943903	0	0.242859	0.11842	0.0664829	0	0.101164	0	0.147422	0.0281208	0.691263	0.100886	0.250547	0	0	0.21348	0.256124	0.697546	0.0806046	0	0.510983	0.361086	0	0.501666	0	0.275746	0.246263	0.218289	0.257239	0.0699262	0.869002	1.24063	0.0384861	1.50715	0.0915057	0	0.263185	0.12769	0	0	0	0.663657	0
A4GALT	1.88383	2.21953	3.3207	2.08846	4.58325	1.16685	5.23335	1.31307	1.36041	4.06776	1.89258	2.25864	3.578	2.40286	1.54365	2.42287	4.39699	1.77937	3.92914	2.96496	1.31197	4.33113	4.5932	1.2329	3.13912	2.81759	2.68364	2.38239	4.63273	5.53778	1.88871	2.64037	4.23857	1.79417	1.77006	1.17063	3.19126	1.457	2.94626	3.23733	4.06261	1.78784	3.84528	2.58287	1.68764	2.06077	4.06862	5.30095	1.81021
A4GNT	0	0	0.554032	0.124299	0.079059	1.16257	0.541071	0.0637474	0	0.080949	0.122237	0.052589	0	0.108895	0.156567	0.0920059	0.119378	0	0.0953463	0	0	0.331973	0.31395	0	0.675387	0.191488	0	0.426372	0.337208	0.230346	0.183044	0.399286	0.376018	0.424213	0.0628314	0.0628314	0.266301	0.68664	0	0.2781	0.164319	0.0380942	0	0.530276	0	0	0	0.207329	0
AAAS	3.90033	7.36623	5.33441	4.43611	4.26088	5.32679	4.32913	7.03247	5.25097	5.21713	4.69553	4.881	4.377	5.07812	5.06636	4.58979	4.8118	6.71155	4.69828	3.92212	5.40649	4.70603	4.72136	3.84551	4.63992	3.98547	4.98056	4.10197	4.68663	4.33446	5.85076	5.02315	5.2115	6.29721	4.83841	5.25885	5.11564	5.75859	4.83125	5.76319	5.47283	4.94195	4.71028	6.06538	4.33885	6.12848	5.17724	6.33185	3.774
AACS	3.20535	4.42577	4.07175	3.20836	4.3299	4.91204	4.79099	3.56433	4.19759	4.40134	3.04414	3.60641	3.07177	4.25448	5.1593	4.275	4.5065	4.98356	3.47546	1.3922	3.15604	4.98284	3.85609	3.32194	3.38863	4.4487	3.56746	3.92374	5.64421	4.61166	4.29825	4.10204	4.09056	4.7533	4.62	1.82464	4.25103	2.47117	3.79102	3.61968	4.99331	3.60194	3.043	4.79467	3.00133	3.5057	3.58353	4.00158	2.85967
AACSP1	0.0848673	3.34135	1.43581	0.368308	1.18185	0.0848673	2.68644	0.0848673	0.0848673	1.2516	0.0848673	0.0848673	0.11605	0.0848673	0.824434	0.809725	2.22784	0.0848673	0.0848673	0.0848673	0.0848673	0.631436	0.359258	0.0848673	0.0848673	1.06714	0.868618	0.179289	1.25256	2.5853	0.0848673	0.0848673	0.107899	0.0848673	0	0	0	0	0.0848673	0.0848673	0.0848673	0.0848673	0.0848673	0.0848673	0.0848673	0.0848673	0.0848673	0.105878	0.0848673
AADAC	0.0813901	0.0813901	1.40455	0.198323	0.965892	0.0813901	1.50301	0.0813901	0.0813901	0.112184	0.0813901	0.0813901	0.109124	0.0813901	0.0813901	1.1855	0.797342	0.0813901	0.184894	0.165278	0.0813901	1.8022	0.252619	0.0813901	0.137252	0.932792	0.0813901	0.0813901	4.15881	2.48494	0.0813901	0.374291	0.232188	0.0813901	0	0	0	0	0.0813901	0.0813901	0.0813901	0.0813901	0.0813901	0.16613	0.0813901	0.0813901	0.0813901	0.218566	0.0813901
AADACL2	0.226281	0.226281	1.30893	0.586871	2.14678	0.522945	1.99894	0.226281	0.226281	0.226281	0.271625	0.248376	0.286988	0.226281	0.243761	3.01385	0.535748	0.226281	0.289096	0.226281	0.226281	2.99764	0.544437	0.278878	0.265129	3.04976	0.342662	0.312165	5.3615	3.30375	0.358085	0.5893	0.226281	0.283713	0	0	0	0	0.24033	0.226281	0.233349	0.226281	0.226281	0.271848	0.226281	0.226281	0.226281	0.226281	0.226281
AADACP1	0	0	1.45051	0	0.477318	0.479898	0.704465	0	0	0.151678	0	0.0403531	0.0564697	0	0	0	0.834802	0	0	0	0	1.11026	0.146454	0	0.0574695	0.0347898	0.224284	0.226335	1.16877	1.58267	0.442107	0.391995	0.280412	0.0766258	0.0511682	0.988025	0.0511682	0.264346	0	0	0.117709	0.159499	0	0.0852604	0	0	0	0	0
AADAT	0.383594	2.59353	4.09936	0.253442	2.27947	3.57138	3.14389	3.27243	0.426051	1.49313	2.95369	1.8383	1.10957	3.19129	2.01304	1.95528	2.40246	1.51296	2.13999	0.77287	0	2.81201	2.3789	0.43057	1.06361	0.818959	1.1621	2.38043	2.06108	2.88098	2.04131	1.77529	0.702915	5.26234	2.29801	3.76729	3.22461	0.78672	1.86491	3.11591	2.75482	2.4471	0.628891	3.11644	0.765269	1.29102	1.87569	1.88773	2.1157
AAGAB	0.690682	2.91281	4.3584	4.21613	4.49559	4.78968	4.59537	4.2378	3.4547	3.83864	3.77826	4.17005	3.11655	4.58244	4.38175	4.48193	4.59246	4.15338	4.16929	1.9588	1.21714	3.61932	3.99685	2.66675	4.86419	4.31029	5.50865	4.8848	4.86151	4.04222	5.17506	3.93569	4.67821	4.41594	5.21042	4.43926	4.21977	5.42268	4.57222	6.26903	4.95448	4.18287	3.78353	5.49853	2.30542	4.56125	2.51136	3.03416	5.10329
AAK1	0.468328	3.46266	4.53728	2.50526	3.04775	3.60734	4.31931	2.80425	2.29496	2.84687	3.10745	3.08245	2.40899	3.57893	3.22709	2.9349	3.70954	2.13537	3.3494	1.90449	1.6309	2.79409	3.27834	2.6099	4.72349	3.25703	3.48899	3.36741	3.65082	3.60874	3.64535	3.32668	4.76242	3.64187	5.03501	3.42702	4.38213	3.67356	3.63298	5.2449	3.52433	3.47328	3.61647	3.79711	1.67057	2.02272	2.19688	3.05502	3.98678
AAMDC	1.51386	1.93225	4.89852	7.96972	5.26639	3.76713	4.92673	3.44707	2.32873	3.31734	3.24588	2.66835	3.66756	3.66711	4.16534	4.58864	4.21722	8.82243	3.47944	3.04621	6.38721	4.60358	6.92659	3.55445	3.63807	3.85774	6.51698	4.76671	4.15881	5.15429	3.58393	4.13688	3.87584	4.07057	4.9922	5.54019	10.5396	5.08978	3.28652	5.75382	3.83352	3.30104	4.46478	6.66267	1.93439	2.50859	3.04008	3.33558	4.35851
AAMP	5.87587	5.88709	5.88448	5.86893	5.62042	5.71297	5.21383	6.60678	6.41484	5.78847	6.21951	6.59629	5.41498	6.81755	6.36301	5.5234	5.82064	7.79805	5.57969	5.4599	6.28608	5.98866	5.18246	5.64507	5.6202	5.22873	5.18297	6.92803	5.62569	5.65387	6.94498	6.68491	5.79141	5.33385	7.87104	6.53388	6.14809	6.12196	6.09893	3.99784	6.6185	6.16577	5.50154	6.77638	5.31132	7.81195	7.18609	5.05675	7.68304
AANAT	0.495766	0	1.5145	0.529175	0.236404	0.393117	0.358142	0	0.898923	0.140051	1.46283	0.518137	0.277838	1.10706	0.68213	0.602972	0.0881234	0.563194	0.47896	0.267808	0.0987344	0	0.518192	0.113126	1.26247	0.322961	0.502344	1.12723	1.04939	0.575266	0.234199	0.382533	1.29383	3.86059	1.37007	0.024781	0.267445	0.438738	0.252513	1.11996	0.491529	0.26777	0.243384	0.146491	0	0.469043	0.235929	0.616399	0.0788168
AAR2	3.43823	4.97734	4.73261	4.15142	3.94379	4.51234	3.8493	5.26175	5.25724	4.9468	4.53164	5.22939	4.17256	4.31231	4.7437	4.39795	4.22972	6.19067	4.41472	4.21332	4.00258	4.92651	3.89254	6.2633	4.37287	3.26912	4.28218	4.69808	4.11085	4.29477	5.4291	5.7562	4.46333	3.51816	5.45087	5.62617	5.3351	5.16341	4.45838	4.04544	5.19706	5.1631	3.81094	5.76694	4.15831	5.42869	6.019	4.86818	4.63602
AARD	0.0685219	0.0148162	0.777706	0.279669	3.28168	4.03961	2.01839	1.02537	0.03528	0.838887	1.56505	0.803695	0.0638505	0.79413	0.0987258	0.217949	2.96715	1.41851	1.13372	0.0148162	0.123809	1.61231	2.31812	0.0148162	0.0894571	0.0148162	0.165211	0.309362	0.513668	2.60965	0.911095	0.0620282	0.37612	0.10657	0	0.382454	1.21397	0	0.120653	0.436011	0.772088	0.122023	0.101965	1.56029	0.180441	0.0637083	0.0782893	0.690288	1.3979
AARS1	5.11779	5.25144	6.41782	5.39436	5.40972	5.67062	4.17654	6.44349	6.51249	5.72676	6.09127	6.15599	5.13896	5.05927	5.52195	5.18019	4.77427	8.19073	5.56825	4.86099	5.14198	4.82418	5.56043	6.48059	5.59695	4.40064	5.46246	6.48295	4.82764	5.12228	7.52232	7.01623	5.55973	5.39433	7.02012	7.68687	7.00032	7.09164	7.99286	5.50208	6.27768	6.19935	5.62746	6.47784	5.52753	6.64207	6.15177	5.89713	7.14264
AARS2	4.00896	7.90754	4.15339	3.4444	2.81562	4.22034	3.5915	5.84035	4.49616	4.49886	4.87718	3.4152	5.39325	3.78632	4.9307	4.13168	4.11965	5.12924	4.11698	4.80249	4.4909	3.51594	3.5164	5.21408	3.97292	3.06392	3.72987	5.04309	3.286	3.33991	4.8337	4.00134	3.97144	6.65684	5.12526	6.11627	3.24906	5.7993	5.10956	4.3815	4.75567	5.88264	3.09496	5.76143	3.78571	6.29926	3.89571	3.70006	3.99
AARSD1	1.75363	7.67639	5.42155	3.98925	3.74321	4.86954	5.32567	5.6209	4.21491	4.29942	5.08415	3.7679	4.00373	5.27789	6.10201	4.96676	5.49973	5.13361	5.13442	4.24789	4.65943	4.63865	4.49117	4.34907	5.19933	3.99973	4.98111	5.2901	5.13309	4.92293	5.12218	5.2998	4.83826	6.91506	5.23338	5.79547	5.67291	6.14449	3.35567	6.30258	5.72742	5.18539	4.3049	6.30137	4.00399	5.24666	3.86109	5.35275	3.52685
AASDH	0.120762	2.80725	4.03804	2.34813	2.76469	3.68236	3.42961	3.19225	0.72409	3.00975	3.50021	3.42004	2.12064	3.51151	3.1919	3.52299	3.11494	1.9993	3.16431	1.51958	0.349217	3.06222	3.01859	1.0976	3.89809	2.91537	2.6146	3.80256	3.86307	3.29992	4.57277	3.38626	3.54784	4.89047	3.68639	3.1283	3.32754	5.88293	3.41041	4.43333	3.24734	3.79772	2.22509	3.99254	1.22712	1.47303	1.37845	1.82821	2.88523
AASDHPPT	0.991823	2.46798	5.09404	2.8661	3.6309	5.68831	3.69478	3.53869	1.8966	3.06427	3.9302	4.66907	3.0589	5.129	3.7706	4.36492	3.778	1.89146	3.68174	1.83401	0.0138084	3.88161	8.28442	3.01873	4.2103	3.49757	3.70464	5.09965	4.12265	3.9642	4.52486	4.82428	3.85599	4.8984	3.82422	3.56295	3.85797	5.48908	3.59159	3.3553	5.27614	4.98604	3.1296	4.40197	2.39478	1.69983	2.90907	2.32529	4.63429
AASS	0.373615	4.06126	5.26677	1.47962	2.71464	4.72045	4.40224	2.30499	2.49567	2.73946	4.16321	2.38855	2.63956	3.79792	4.57976	3.78251	3.73196	2.85831	2.85434	2.13646	1.16604	3.77945	3.27209	2.58283	4.05231	3.16485	3.27945	3.88857	4.30915	3.82614	5.34672	5.06627	2.68625	5.49153	4.89487	4.83829	5.20579	4.88819	1.89195	5.82422	2.87284	4.17929	1.99374	4.87308	1.95554	2.04598	1.8233	3.14	1.8771
AATBC	0.395662	4.29146	1.532	1.48259	1.74171	0.500033	2.65444	0.708496	1.04825	1.01773	0.756418	0.452511	0.500645	2.60504	0.681272	2.06623	2.92809	1.15758	1.19818	0.47338	2.2591	2.34433	1.43961	2.12971	1.78732	2.84197	1.40485	2.08118	3.46487	1.96781	1.20454	1.26452	1.52492	3.06121	2.45112	0.479003	0.764703	0.648019	0.997582	2.75437	0.417645	0.982011	1.90664	2.02069	0.633589	2.09018	1.56131	1.90473	2.14844
AATF	3.02978	3.80072	4.78893	4.80249	4.84744	5.2395	5.13768	4.43043	4.12993	4.84337	5.37998	4.29355	4.60805	5.38414	6.29085	5.18722	5.12423	5.52328	4.83451	3.9867	2.50653	4.63415	4.78874	3.93442	5.68798	4.95324	5.70164	6.06417	5.29747	5.222	5.10778	5.4126	5.38476	6.7268	5.48405	5.63751	5.85506	6.24067	5.20993	6.11096	6.23704	5.92278	4.44304	4.84717	3.54232	5.86192	4.01092	4.56938	4.81921
AATK	5.42208	6.02777	2.3185	2.65237	1.45387	3.9564	2.24004	1.86276	1.91625	2.08058	6.12417	5.74846	2.34163	2.03882	0.772028	1.18492	3.68285	5.15193	3.95147	2.59492	2.14009	3.74478	2.40087	2.50361	1.64955	1.24717	1.38552	5.59835	1.54568	3.02912	4.16302	1.72553	3.155	6.08897	4.8184	4.59981	5.52272	5.65484	2.49761	1.02819	3.48985	2.8277	1.55471	4.53089	3.69919	3.05216	4.76122	2.72221	2.6933
AB015752.3	0	0.483471	0.510416	0.159054	0.0517753	0.213486	0.568343	0.350392	0.32717	0.130347	1.37063	0.197014	0.143724	0.328815	0.165708	0.0116431	0	1.03688	0.86916	0	0	0.291818	0.292915	0.0610884	0.771138	0.211631	0.253963	0.0502246	0.295923	0.280937	0.67706	0.99026	0.190255	2.30155	0.863118	0.224918	0.224918	0.224918	0	2.96138	0.140501	0.486378	0	0.582693	0.215403	0.360675	0.0701886	0	0.0415857
AB019441.29	0.807196	1.17027	3.94127	2.67764	3.63167	3.58846	3.59237	5.01141	2.18459	2.28833	4.19311	4.77631	2.58162	3.96948	2.38426	3.13409	2.7009	3.63314	3.26202	1.72434	0.770343	4.44372	3.70095	1.53944	2.59549	2.82917	3.41148	3.05374	3.92932	3.55853	4.81458	5.30699	4.16052	2.10822	1.74565	2.431	3.43138	2.3027	2.76361	0.663382	3.40884	3.95383	2.98898	3.64846	1.25566	3.85252	2.69208	1.48626	3.22312
ABALON	0.0848177	3.02803	2.94733	1.41364	0.558785	1.39681	1.65035	0.661254	1.24311	1.90921	0.380747	0.735495	0.506986	1.99079	1.24943	1.79765	1.96244	0.938743	1.03241	0.696681	1.16511	1.0709	1.5012	1.50883	2.42297	0.351349	0.556563	2.66213	1.85792	1.87294	0.905141	1.88416	2.0867	1.09215	1.48083	1.34946	1.10439	1.17257	0.973373	4.22596	1.17865	1.26777	2.12931	0.799005	0.471673	0.846953	1.03867	1.63769	0.275636
ABAT	0.210814	0	3.53255	1.04026	1.67216	1.79452	2.42529	0.532556	0.975865	2.39411	1.10881	1.27636	1.0512	1.54768	1.80571	1.69527	1.78138	0.547644	1.49172	0.191854	0.624202	2.21016	2.00546	1.33049	3.5364	1.59908	1.97382	2.91543	1.92428	2.34822	3.09364	3.13342	3.37841	2.75609	1.74448	0.759137	2.20242	4.09924	1.34849	4.74	1.36602	1.11438	2.51738	2.20276	0.623167	0.0301851	2.76814	2.32718	0.977757
ABC10-43608400O15.1	0.0174229	0.694038	0.509649	0.890147	0.0592391	2.36446	0.0874237	0.20639	2.8683	1.32292	2.73921	3.30515	1.73222	0.593124	0.339814	0.044873	2.05211	1.87612	1.14577	2.99468	0.0730271	0.0379533	0.951992	0.898187	2.13896	0.136334	0.0861303	1.68602	0.0885834	0.0856248	0.248798	0.266075	1.23891	1.74593	1.70106	3.07501	3.66732	0.703588	0.299206	0.0174229	0.297022	0.0382917	0.192047	0.433605	1.45668	1.26991	0.561144	0.0174229	2.06786
ABC10-44372100G24.1	0.472837	3.25403	0.9677	0.029358	0.00204955	0	0	0	0.287142	0.0178955	0.793417	0.157982	0.33608	1.74953	2.80262	0.786937	0.743488	1.81809	1.13571	1.44388	0.180839	0	0.681483	0.617103	1.0822	0.115965	0.182599	0.77406	0	0.034437	0.478567	0.109015	0.0318515	2.45351	0.7608	0.00687355	0.0554006	0.876342	0.230405	0	0.635629	1.00366	0.143154	0.546777	0	0.670795	0.803457	1.3308	2.12722
ABC12-46663800M24.1	0.292627	2.94703	1.85315	1.03938	0.398772	0.619422	1.46259	1.69318	0.462973	0.882523	3.28225	0	0.715396	0.0755728	2.20437	1.29145	1.83228	1.42695	1.46544	1.22904	0.284579	1.29518	0.61127	1.22224	0.636152	0.664291	1.16895	1.21996	1.55065	0.711909	1.42751	1.47343	0	3.94897	2.41188	2.2718	1.28449	2.18183	0.947478	1.61347	0.225924	1.50545	0.039112	2.15572	0.889492	0.571413	0.00737685	2.554	0.335433
ABC12-46663800M24.2	0.47373	1.37605	1.67145	1.45455	1.45723	1.68103	1.67166	2.71561	1.26658	1.09503	3.68206	2.5364	1.09581	2.31295	2.25015	1.46112	1.81143	1.98746	2.45746	0.76982	0.230937	1.78907	2.38936	0.738633	1.30757	1.29959	1.98125	2.30385	1.89334	1.68553	3.01785	2.98257	0.807036	3.93852	2.85312	2.48211	2.11193	2.89657	1.82424	1.17272	2.14739	2.87531	0.497016	3.32765	1.12812	1.86951	0.68166	1.24772	2.63878
ABC13-48845200J1.1	0.150794	0	3.8297	0.0407491	0.047951	0.298675	0.480931	0.566374	0.193153	0.0185895	1.02383	0.42283	0.0877431	0.303869	0.165493	0	0.776601	0.11556	0.283262	0.0756212	0	0.028696	0.451427	0	0.0270973	0.0122118	0.860702	0.0790961	0.603966	0.38422	0.193459	1.15108	0.0748088	0	2.28505	1.90415	2.33937	0.239544	0.168252	0.9499	1.05672	0.034144	0.0584406	1.05383	0	0.314686	0.127651	0.0547407	0
ABC7-42404400C24.1	0.0574228	0.18091	1.00295	0.454153	1.45246	0.0668724	1.70797	0.0267381	0.0460707	0.537416	0.169578	0.367377	0.674093	0.530136	0.433472	1.03675	0.782	0.138183	0.689948	0.046801	0.0793144	0.883965	1.19084	0.0537483	1.22766	1.45883	0.999455	0.702423	1.84493	1.84046	0.752608	0.349581	2.29892	0.77706	0.0570004	0.0915843	0.194572	0.108253	0.554526	1.14461	0.241331	0.065007	0.341018	0.961749	0.0531575	0.0426715	0.611076	0.879362	0.42581
ABC7-481722F1.2	0	0	0.870368	0.242443	0	0.165098	0	0.00490074	0	0	0.0492452	0	0.0901161	0	0.0312841	0.0787633	0.352609	0	0	0.266905	0	0	0.17475	0.00161835	0	0.0615858	0.309319	0.204418	0.613662	0.215357	0.327133	0	0.0542813	0.29618	2.03955	0.118972	1.34672	0.118972	0.481376	1.86707	0.182672	0.0499595	0.126742	0.31648	0	0.0978047	0	0.0964206	0
ABC8-43014700C16.1	0	0.761172	0.628698	0.0856576	0.179385	0.790799	0.68654	0	0	0.813414	0.15438	0	0.0791957	0	0.817571	0.455166	0.523242	0	0.495782	0.263733	0	0.501895	0.272103	0	0	0.376415	0	1.5446	1.61905	0.577178	0.464766	0.225699	0	3.22727	0.986712	0.429649	1.65127	0.413693	0.575123	0	0.151066	0.0630179	0	0.883768	0	0	0.0730887	0	0
ABCA1	2.22767	4.83293	3.59939	3.75561	3.00859	1.33936	4.27902	3.36883	2.73973	3.87819	4.56194	3.55011	3.01446	3.45357	3.31349	3.88386	3.84115	3.67593	3.91991	2.8934	2.8612	3.72844	3.71714	2.6615	5.60452	3.48209	3.27562	4.01052	4.40868	4.85306	3.10301	4.00019	4.56715	4.93039	5.29709	2.83884	4.17316	4.45822	4.43185	6.3457	4.39153	2.32216	4.25822	4.76365	3.56283	2.10237	3.82761	4.87243	1.98808
ABCA10	0.122382	0.519097	4.66067	0.939403	3.75839	1.24879	4.89107	0.311457	0.645547	2.54091	2.82961	1.38484	1.45344	0.741963	2.27438	2.70102	4.41574	0.564235	1.8584	0.763952	0.128869	5.40225	2.69496	0.887866	2.26265	2.78831	1.96332	1.15735	4.3211	5.22586	2.77084	5.58104	1.56888	4.88789	3.84849	3.06876	2.22833	2.59962	1.58123	3.03249	1.37897	0.692216	1.52018	1.72841	1.0781	0.416712	0.96649	0.964686	0.462504
ABCA11P	0	2.66896	3.38358	0.475405	1.70083	2.07938	3.22181	1.89451	0.0550078	1.44306	3.19882	2.10722	0.945185	2.21826	1.61941	1.66333	2.6458	0	1.99324	0.992386	0.345725	2.7571	2.19419	1.1022	2.45911	2.23077	1.3551	2.73978	3.5077	2.81884	3.92381	2.73936	2.31389	4.68215	3.79411	3.29673	2.33046	1.6748	1.31385	1.38929	1.77506	2.97263	0.737526	3.72607	0.587181	0.228485	1.00344	1.10713	0.525679
ABCA12	0.460193	0.453948	1.02038	1.01984	4.14855	0.84162	2.8394	0.508434	0.491652	0.635947	0.670299	0.489521	0.625696	0.609476	0.580784	4.54213	0.778531	0.47602	0.645513	0.469546	0.453948	3.77606	2.34117	0.540894	0.843259	4.71463	2.36651	0.828705	5.58844	3.90084	0.680672	0.774853	0.600733	1.09255	0	0	0	0	0.603603	0.453948	0.595316	0.784086	0.453948	0.977071	0.462185	0.453948	0.513217	0.504783	0.503257
ABCA13	0	0.0401901	0.0362357	0.161218	2.29192	1.74983	1.73976	0.111648	0	0.0121206	2.95321	0.0436998	0.111389	0.0313361	1.65687	0.488612	0.994984	0.458111	0.758226	0.344241	0.0499713	0.538165	1.15722	0	0.559963	0.205179	0.634962	0.0460273	0.3079	0.737806	0.917448	0	0.267684	3.42657	0.762901	0.076761	0.8534	0.402161	0.123048	1.11878	0.251898	0.259741	0	0.00966145	0.151984	0.0401018	0.118324	0.0798647	0.0381683
ABCA17P	0.0556544	1.61454	1.66588	0.0981966	0	2.64639	1.11835	0.271861	0.277056	0.781852	1.60133	0.303391	0.651475	1.11384	1.33889	0.48016	0.55596	0.380782	0.711641	2.9745	0.0251877	0.931683	0.481754	1.85047	1.63936	0	0.717766	1.72548	0.407343	0.857885	2.26344	1.2931	1.14402	5.8549	0.24107	2.12146	1.82611	0.977339	0.45363	0.197481	0.54829	2.22834	0	1.34849	0	1.2205	0.187538	0.431127	2.84705
ABCA2	4.0952	3.84233	5.10832	3.82742	3.59409	5.86484	4.31308	1.22126	4.44696	4.1103	5.37502	4.01736	4.10088	3.76896	4.88505	3.48216	4.64941	7.43895	3.84378	4.18459	1.91602	4.93311	4.12487	4.53955	5.58239	2.83647	4.16927	2.98127	3.64261	4.60829	4.22899	5.14801	4.84533	5.85548	6.11738	4.22115	5.61251	4.69672	3.21726	5.08025	3.96274	4.12649	3.75235	4.79681	4.18286	3.74251	6.01187	4.79415	4.50635
ABCA3	0.794057	3.51337	3.49043	2.34481	2.16418	1.21194	2.25896	1.21388	2.57176	2.58415	3.43762	4.20975	3.32613	4.5172	4.35011	1.9986	2.29866	0.534795	2.16385	3.19682	2.87262	2.28338	2.81884	6.37536	2.99704	1.41684	2.39464	3.62912	2.01562	3.37026	3.56513	4.79293	3.52364	1.27173	1.04694	5.13956	4.90976	4.34986	1.81807	0.508377	3.69499	4.47377	2.73119	3.06951	3.36472	4.38636	1.97672	3.5844	1.43988
ABCA4	0	1.60111	0	0	0.659024	0.0237911	0.473958	0.915755	0	0.0902554	0	0.0505963	0	0	0	0	1.27806	0	0.123923	0.0322164	0.0863068	1.24106	0.516925	0	0.0520179	0	0.0364027	0.107945	1.36154	1.35531	0	0	1.01227	0.0420384	0.559621	0	0	0	0	0	0.0606967	0	0	0.291354	0	0	0	0.472106	0
ABCA5	1.50964	4.12786	3.92096	3.38254	3.94455	4.65288	5.64505	3.04877	2.54074	3.12175	5.74405	3.97603	3.74393	3.5445	6.10201	5.83359	5.2941	2.99567	4.12629	3.34776	1.5868	5.28114	4.29684	4.09805	5.00966	4.99604	4.69136	3.56074	6.08564	5.40416	5.78504	5.71982	4.15844	7.07206	6.3035	6.07591	4.69371	6.08407	4.74408	5.65411	4.60412	2.0277	2.77225	5.26877	3.58203	3.01995	3.46184	4.41854	3.05931
ABCA6	0	0.26868	4.36449	0.515235	3.24998	6.25094	4.59572	0	0.312708	2.37497	2.3039	1.73247	1.09717	1.02892	0.940077	2.09159	4.07275	0.555593	2.09542	0.267875	0	4.6556	3.33855	0.0326839	2.89977	2.44126	1.39408	2.19809	3.71886	5.53954	2.02691	6.75494	2.90413	3.78007	1.66909	1.3117	3.12836	1.18703	0.934394	3.76016	3.56564	0.931683	1.73996	2.1512	0.942243	0.0649254	1.06689	1.55833	0.332825
ABCA7	3.86037	4.03327	2.22455	3.10312	3.45062	3.97215	3.99492	0.186763	3.73799	4.17589	4.26674	2.27389	3.7952	3.59979	4.50253	2.96561	4.44771	5.15145	3.01693	3.60934	3.13149	2.44167	3.57467	2.72846	5.20903	3.98092	4.23554	1.33011	4.01316	3.02017	3.37588	2.4586	6.10911	3.93665	4.38948	2.75159	3.08259	3.72469	2.80288	4.07007	3.19729	2.84967	4.14159	2.21747	2.89333	2.6474	5.1109	4.2649	1.66001
ABCA8	0	0.279459	6.27322	0.425332	4.7306	0.346365	4.79502	3.43564	2.41955	2.90539	6.06156	2.1874	1.79199	0.355861	0.384941	2.49454	4.58417	2.34152	2.53169	0.16363	0	4.91967	3.99166	0	4.2583	3.28973	1.79322	2.46372	4.24446	6.0055	0.0394675	6.71042	2.14542	5.63981	0.681489	2.22268	2.79709	0.614641	0.635052	4.18481	3.35718	4.07163	2.04714	5.39351	0.36475	2.19328	1.28162	2.10302	0
ABCA9	0	0	4.73335	0.914015	2.09945	3.66118	3.88588	0	0.191925	2.10366	2.64447	1.20722	0.691133	0	0.206977	2.35034	3.34365	0.264751	1.44547	0.280183	0	4.38206	2.05239	0	3.06158	1.82387	1.34623	1.77009	2.68913	5.13625	3.35342	4.95803	1.44556	3.7289	2.1574	1.08969	4.03485	1.11089	0.193296	3.82024	1.21529	2.76791	0.906686	2.84606	2.76569	0.0450452	0.642685	0.578962	0
ABCA9-AS1	0	0	2.32276	0	0.750132	2.12467	1.61918	0	0	0.763843	0.901496	0	0.0496147	0	0	0.606317	1.77695	0	0.059131	0	0	2.1072	0.634843	0	1.36664	0.422865	0.573093	0.346291	1.14503	3.09724	1.15928	3.43754	0	1.85219	0.89167	0.89167	1.85091	0.89167	0	1.49381	0.118523	0.55481	0	0.697745	0.297575	0	0	0	0
ABCB1	0	1.94788	2.54126	0.941037	2.54889	1.59223	3.01522	0.0813041	0.0293495	0.97422	1.1387	1.08094	0.906354	1.81024	0.479342	1.49015	2.57518	0.0705901	1.49396	0.17797	0.0572308	1.6937	2.30833	0	3.49186	2.12753	1.5771	0.578323	2.8468	2.23945	1.54208	0.825984	2.39092	0.392954	0.107696	0.780597	2.03301	0	1.1046	2.39464	1.004	0.379553	1.2161	0.950644	0.0330167	0	0.203272	1.113	1.08978
ABCB10	1.27924	2.94624	4.49094	1.3718	2.67374	4.77664	3.3721	3.70035	2.17685	2.17929	4.53685	3.76695	2.31738	3.56061	3.79042	2.75413	3.47107	1.39276	2.69025	2.29225	0.644774	2.77362	2.98636	2.45662	3.46679	2.70462	3.98292	3.41467	3.87267	3.28605	4.20846	3.89194	3.36134	3.7014	3.93228	4.19736	3.76517	3.90046	4.1249	3.38349	3.58229	4.20041	2.79242	4.06039	2.34892	0.738381	2.07667	2.74715	3.3294
ABCB10P1	0.0151805	0.0660945	0.171243	0	0.0697016	0.0342879	0.0368082	0.104277	0.00817465	0	0.0736217	0.0702011	0	0.0373625	0	0.0328738	0.166009	0.00578668	0.0165019	0.0159131	0.0464915	0.0843731	0.0108165	0.0319218	0.00904817	0.165414	0.0526682	0.0469697	0.0562405	0.0199948	0.123256	0.0635797	0.00190855	0.06215	0.135865	0.0582093	0.0810272	0.0697591	0.0819948	0.106767	0.0732105	0.0421723	0.000358622	0.191378	0	0.00139424	0.0280765	0.0323931	0.0853939
ABCB10P3	0.022092	0.077351	0.191427	0.000188388	0.0560305	0.0428293	0.0101069	0.136641	0.0258566	0.000188388	0.0855268	0.0309277	0.000188388	0.0444552	0.000188388	0.0181485	0.163564	0.0119225	0.0235269	0.022887	0.0245818	0.027585	0.0173653	0.0275313	0.000188388	0.185103	0.0242482	0.032684	0.0666535	0.000188388	0.131435	0.089135	0.00768773	0.0730662	0.0515434	0.0528103	0.0754821	0.0642856	0.0946052	0.121479	0.000188388	0.0514027	0.00600289	0.0711129	0.000188388	0.00712805	0.0360895	0.0407835	0.0776966
ABCB10P4	0.00370623	0.0739565	0.158039	0.0034029	0.240999	0.0119451	0.0261415	0.111845	0.0457832	0	0.0947312	0.0533336	0.00997769	0.0321352	0	0.12056	0.118062	0	0	0.00471627	0.0139973	0.0427429	0.0311792	0.0183289	0	0.147203	0.00644545	0.017172	0.0245334	0	0.235348	0.0699622	0.0421641	0.0378561	0.0576481	0.0314059	0.0505678	0.0447816	0.154239	0.0865014	0.0706919	0.0298922	0	0.0457395	0	0	0	0.0135866	0.107055
ABCB11	0	0	0	0	0.00497233	0	0.0914143	0	0	0	0	0	0	0	0	0.331389	0.0221037	0.0127394	0.0784294	0	0	0.387375	0	0	0	0.540842	0.0288554	0	0.136992	0.964565	0.0493188	0	0.831579	0	0	0	0	0	0	0	0.0444775	0	0	0.180088	0	0	0	0	0
ABCB4	0.106041	3.67596	3.38159	1.72613	1.91431	1.19515	2.52595	2.16852	0	1.12259	2.71795	1.08235	0.503894	3.26315	1.0035	0.470607	1.63668	2.6518	0.902373	0.118314	0.0442737	1.3362	1.66621	3.71353	1.59479	0.825484	0.692116	0.83762	2.66535	2.34776	2.07675	0.833207	3.03674	2.36681	1.06251	4.84289	3.99958	0.891711	3.65989	7.16223	1.03723	3.27931	0.387496	2.48343	0	1.80537	0.518527	1.35332	2.52736
ABCB5	2.76498	2.06538	2.14696	8.2348	1.36119	0	1.43812	4.77365	2.79613	5.64056	8.50996	7.19155	2.61886	2.73756	5.37304	3.59761	5.2954	5.25126	5.66757	6.69684	0	3.27197	6.2153	2.55369	5.08425	2.21141	3.04737	3.23522	0.153665	2.21802	6.71963	7.24646	0	7.21648	8.02228	7.09527	5.0841	9.01638	7.87233	9.70911	0.177581	7.87659	2.32925	6.26565	6.1844	6.71426	3.24576	2.24707	4.74533
ABCB6	4.82141	5.40205	3.60581	5.2257	3.60542	3.91621	2.92341	4.74023	4.46196	3.55956	3.79926	3.33413	3.12658	2.16399	2.86201	3.42349	3.20035	6.81144	3.51814	2.85343	5.51604	3.47824	3.61747	4.64026	2.24877	3.25853	3.78114	4.36328	4.12383	2.98006	4.4113	4.60112	2.36577	3.57515	6.59313	4.50042	4.86757	5.27869	4.83615	2.88264	3.56589	5.40342	2.71386	3.87282	5.53313	4.66768	4.39607	2.47635	5.70593
ABCB7	0.270391	1.42239	3.99487	2.53475	2.92043	3.73998	3.82827	3.32965	2.11783	2.12355	3.38626	3.46709	1.72354	3.99494	3.07689	2.90421	3.2159	1.94775	3.07759	1.41236	0.378059	3.22011	2.90914	1.35672	3.71413	2.78737	3.15873	3.67758	4.09261	3.5377	3.18092	3.49843	3.43834	3.50987	3.50864	3.65871	3.64023	4.44032	2.54563	4.53468	3.72364	3.25197	2.86911	4.32328	1.35065	2.08265	1.69411	2.33248	3.88175
ABCB8	4.67268	6.47291	5.06819	3.64039	3.91967	6.37526	4.35242	3.91209	5.60321	5.24718	5.96282	4.09528	5.10794	5.53953	6.18735	4.80257	4.53751	5.46308	4.48884	4.75787	5.13485	3.66132	3.93147	4.54797	5.51056	3.78076	3.18385	4.87816	4.65421	3.67365	5.94773	6.27071	5.19298	6.09034	6.15564	5.30085	5.99618	5.59775	5.81423	5.02466	3.79296	6.02172	4.14198	5.19243	4.4434	5.31462	5.36122	4.73926	4.80078
ABCB9	4.90846	4.74586	2.0506	1.69463	2.40945	5.45813	3.27647	3.8313	3.54424	2.27509	3.47621	3.36647	2.42417	3.61755	2.82648	2.26132	4.11318	3.19701	3.61054	1.57574	2.26557	2.6021	2.41936	1.95856	1.78796	1.76367	2.10972	1.97791	2.68536	2.5628	3.22252	3.13731	2.69879	2.75817	3.19573	2.8945	3.10896	3.91392	3.09285	0.039683	5.33196	2.77775	1.55433	3.69331	2.26986	3.80295	2.41676	2.85913	2.54137
ABCC1	3.38642	6.10311	4.9673	3.44929	3.85302	2.37178	4.87491	1.79887	4.28741	4.16091	3.9615	3.95059	3.50441	3.16729	3.34318	4.00426	4.51467	2.82109	3.84599	1.83814	3.91866	4.11151	4.11728	3.42921	5.07128	4.15981	4.51294	4.01077	4.95271	4.06577	4.31075	4.43769	5.4411	5.53013	4.05121	3.84484	4.28593	2.57549	3.43164	5.21428	3.48914	3.52679	4.1763	4.19944	3.11018	1.04258	4.49226	4.71685	4.99957
ABCC10	3.44319	7.4951	4.10585	3.6416	2.97907	3.96414	4.58339	5.42049	4.10044	3.8496	4.8829	3.20018	4.59234	4.23651	6.31548	4.20995	4.85656	5.35634	4.73458	6.01742	3.84646	2.94921	3.894	4.19627	4.85137	3.65207	3.98209	4.39456	4.1928	3.15259	3.70195	3.63855	5.29839	6.35111	5.85867	5.8818	3.74593	5.89237	4.20829	3.84391	4.10765	5.07801	3.56192	5.23266	3.59271	5.75935	4.33689	4.55584	3.29834
ABCC11	0.35768	1.38395	0.664485	3.17641	0.397164	0.2318	0.113118	0.796713	1.31428	0.247869	0.843323	2.51582	0.478117	0.114189	0.203879	0.359824	0.227886	4.47138	1.79695	0.118022	2.32181	0.951643	0.168576	0.549486	0.569452	0.276298	0.349613	1.76317	0.354809	0.165347	5.8117	6.64951	1.17477	0.50122	0.765961	0.416457	0.714265	0.903587	0.568905	1.06835	0.111857	0.0869991	0.185635	1.05895	0.756673	1.5181	0.388125	0.175034	0.203089
ABCC2	1.98905	1.4666	0.705478	2.78085	2.15949	0.371642	2.15457	7.80768	2.49167	2.54911	3.32394	0.278685	4.62184	0.648868	5.59922	3.07197	3.03614	3.99534	4.02174	3.791	2.04851	1.77267	3.69542	3.74787	2.38092	1.33967	4.01676	0.717181	1.49907	2.38706	1.73417	0.297825	1.68254	2.40216	7.09008	2.78689	3.05056	5.7552	5.18563	7.16429	0.893238	1.59237	0.477047	1.03281	1.4261	4.73606	0.929598	1.13377	1.00332
ABCC3	1.82883	0.469253	1.42329	2.15359	2.72732	0.503601	3.88299	0.690141	2.00312	3.02642	1.74491	2.51789	2.28153	2.92962	1.48972	2.30935	3.43672	1.14462	1.72215	2.34842	1.51725	2.19958	2.43919	2.79375	3.29572	2.89668	2.17224	1.35374	4.11052	3.38192	2.24222	1.77443	4.73722	1.55086	0.937264	0.899112	2.49099	1.09041	1.97499	4.63074	2.81527	1.29497	5.15256	1.37176	1.62822	0.724298	2.71425	3.49613	1.11316
ABCC4	0.343848	1.49144	2.14863	1.39489	2.63695	4.71699	3.48553	1.6542	2.56555	2.40304	3.86072	3.33496	1.72239	3.75782	0.501476	1.94699	3.39326	2.27802	3.24717	1.99877	0	3.24423	2.51298	0	3.43915	2.50945	3.34819	3.0417	3.60357	2.7697	0.834313	2.94888	3.23543	6.53834	0.914362	3.70625	1.7616	1.00263	2.62469	4.02004	3.26122	3.95337	2.5702	2.6264	0.539758	2.32418	2.6743	2.72748	2.85991
ABCC5	2.77602	6.3284	5.81731	3.76772	4.10662	4.51666	5.12308	5.034	4.31497	4.76784	4.91128	3.72154	4.00862	4.66523	4.55016	4.71421	5.64039	4.88203	4.71152	4.3255	3.01837	4.31381	4.5398	4.74906	5.58258	4.62969	3.66211	4.86358	4.8683	4.63092	5.33544	6.11701	5.04147	6.31938	6.94487	4.32662	4.91307	5.36139	4.44444	7.26944	4.18333	3.97582	5.18838	5.23874	3.65606	4.91722	5.02699	4.90681	4.79681
ABCC5-AS1	0	0	1.12916	0.123261	0.0536799	0.362744	1.59024	0.528826	0	0.621155	0.71874	0	0.0593017	0.148622	0.793605	0.905819	1.19535	0	0.853995	0.279419	0	0	0.455014	0.509154	0.714748	0.0597589	0.230507	0.962173	1.11822	0.121603	1.24944	1.51392	0.546138	1.81383	0.706246	0.706246	0.706246	0.706246	0.576805	2.3461	0.08345	0.59008	0.230405	1.40193	0	0	0	0.483263	0.10996
ABCC6	0	0.740054	0.455708	0.0830192	0.323331	0	0.887216	0.129212	0.00145202	0.161363	0.123649	0.151581	0.0834296	0.138063	0.109599	0.104725	0.536385	0	0.170788	0.0840824	0.0127628	0.492929	0.173234	0	0.607864	0.055096	0.183943	0.335562	0.195153	1.30147	0.0730665	0.340235	0.737063	0.299701	0.103063	0.0756702	0.0572371	0	0	0.963471	0.0662812	0.0919318	0.597864	0.0986632	0.164986	0	0.200333	0.583363	0
ABCC6P1	0	0.0521114	0.0349116	0	0.170137	0	0.019218	0	0	0.140046	0	0	0.0226352	0	0.0523507	0	0.0334821	0	0	0	0	0	0	0	0.00559011	0	0	0.0389826	0.0343108	0.0873492	0	0	0	0	0	0	0	0	0	0.676156	0	0	0.0169152	0	0	0	0	0	0.147998
ABCC6P2	0	0.706014	0.215484	0	0.00592842	0.51228	0.771126	0	0	0	0.0771657	0.00790279	0.0141731	0.0494984	0	0	0.289448	0.125888	0.00967197	0	0	0.265513	0.159339	0	0.109324	0.0538392	0.367043	0.577161	0.131272	0.645866	0	0.0120525	0.13273	0	0	0	0	0	0.748826	0.924412	0	0	0	0	0	0	0	0.160203	0
ABCC8	0	0.0427865	0.216074	0.00109725	0.444207	2.96237	0.782562	0	0.0452969	0.169192	0	0	0	0	0	0.0142468	0.165725	0	0.0870861	0.000837962	0	0.319612	0.375056	0	0	0.0491836	0	0.174965	0	0.564358	0.1225	0	0.112111	0	0.00674934	0.00674934	0.0338108	0.110804	0	0	0.0387949	0	0.0275334	0.00429568	0	0	0.0343758	0	0.06228
ABCC9	0	1.46907	3.80436	0.45757	3.52959	0.951705	4.00282	0.82653	0.419397	2.22936	0.815857	2.01369	1.82426	1.14612	1.07173	1.32759	4.12634	0	3.17145	0.394328	0	4.15813	3.34916	0.0860188	2.41154	1.64123	1.45732	2.31914	3.92782	4.62902	0.57762	1.92773	2.08846	2.91357	1.95	1.1401	1.98155	1.22699	1.90897	3.1599	3.37389	0.840631	1.91935	1.57797	0.603374	0.745741	1.03594	2.61854	0.644471
ABCD1	7.60768	4.73912	3.46814	6.79802	2.42275	4.44064	2.73088	3.6811	4.53337	5.72437	4.26901	5.7039	4.69832	5.40792	7.10089	3.06725	4.28985	5.68695	4.55546	5.78589	6.58741	3.2615	3.86395	6.86326	4.7311	2.70371	5.65278	4.64682	1.75392	3.12968	5.05666	2.93296	4.11252	5.84972	6.25719	4.52065	4.80522	4.28889	6.0453	3.45335	4.03303	2.3773	3.93523	4.64232	6.26061	4.97578	5.56357	4.08529	6.68615
ABCD2	0	0	0.953924	0.109686	0.523133	0.116441	0.995856	0	0	0.326371	0	0.476257	0	0.771358	0	0.0401716	0.769045	0	0.442175	0	0	0.500378	0.551379	0	2.08786	0.252409	0.67687	0.175555	0.332398	0.680527	1.08829	0.17401	1.61794	0.0922478	1.07175	0.249561	0.243769	0.0390258	0.257523	0.605538	0.272101	0.263831	0.327952	0.389715	0	0	0	0.240284	0
ABCD3	1.57297	3.69144	4.82183	4.11745	4.47852	4.71521	5.2543	4.82237	2.91793	3.98699	5.28796	4.82971	3.51074	5.06806	5.14004	4.94682	5.08802	4.17083	4.49778	3.05319	1.47815	5.01263	4.52633	2.90009	4.70713	4.64597	5.00367	4.21159	6.08907	5.01047	5.35645	5.87657	3.99206	5.66264	6.1571	5.08013	5.11158	5.83907	4.7113	5.08884	4.54908	5.3236	3.38997	6.3499	3.58445	3.38407	3.31176	4.55083	3.60742
ABCD4	3.46935	6.6049	5.9053	4.55915	4.65781	5.02758	6.37333	5.25169	4.50261	4.93466	5.00927	4.12085	4.94954	5.03511	5.45709	4.95742	5.49829	4.46179	5.14979	4.8216	3.12243	5.09734	5.15483	4.11639	5.31052	4.38422	4.63789	5.36198	5.54216	5.44927	4.80946	5.19803	5.858	6.45924	6.5852	5.76313	6.1062	6.38797	4.62495	6.78851	5.2919	4.44578	4.83212	5.70886	3.92211	5.17594	4.29265	5.64058	3.27407
ABCE1	0.871035	2.5273	5.37765	3.38419	4.22471	5.56425	5.00273	5.04957	2.56052	3.09823	5.8748	5.85398	3.11276	5.52725	4.16338	5.18249	4.62022	3.18008	4.71791	2.32766	0.848883	4.54141	4.68206	2.26774	5.1646	4.63048	4.89843	5.65406	5.54908	4.73043	6.24628	5.13787	4.43263	5.55817	5.42089	5.98315	5.22915	6.18309	4.56931	4.9928	5.55799	5.68829	3.59702	6.14243	2.50624	3.02568	2.57619	3.37045	5.07861
ABCF1	3.58599	6.12695	4.90044	4.83531	5.29338	5.22799	4.93342	7.05735	4.2755	4.79393	6.35289	5.06914	5.50224	5.20003	6.68485	5.64109	5.13728	5.18968	5.08033	4.76193	3.78675	4.13717	5.10604	4.37409	5.10741	5.00469	5.65597	5.76643	4.97855	5.16536	5.20775	4.54934	4.83298	4.99135	6.11657	6.40143	5.97899	7.08202	6.21344	5.46894	6.17173	7.01393	4.83323	6.84328	4.20676	6.13155	4.1342	4.69167	5.4095
ABCF2	3.13991	6.0888	4.39014	3.76801	3.93411	4.24738	4.18647	5.38431	5.13604	4.58066	5.7719	4.6012	4.91195	5.89032	5.1361	4.33751	4.61985	5.39614	4.37839	4.24351	3.72264	3.30683	3.87695	4.69196	4.79287	3.86457	3.52269	5.13261	4.39654	3.78682	5.9805	5.267	4.77144	5.46877	5.68041	5.56868	5.444	5.5377	5.4759	2.93147	4.62169	5.99891	3.86902	5.64274	3.5086	5.76288	4.54309	4.09911	5.43553
ABCF2-H2BE1	0	0	0.107063	0.450574	0.697307	1.03754	0.0812197	0	0.290181	0.600561	0.591172	0.262625	0	0.437274	0.160741	0.697463	0.316501	1.33259	0.346714	0.492366	0	2.1149	1.08753	0	0.264675	1.907	0.101371	0.172611	0.847481	1.91483	0.209875	1.04069	0.775968	0.368767	0.552631	0.472006	1.10769	0.313204	0.382206	2.62533	0.0907611	0.0356461	0.685704	0.604344	0	0.0974216	0.361491	0.489673	0
ABCF3	3.77833	8.2959	5.89886	4.86437	4.72343	5.49311	5.48131	5.29986	5.24395	4.95096	5.13386	5.08052	4.26847	5.62967	5.33089	4.86523	5.66994	6.40688	4.17608	4.59883	4.94801	4.80646	4.88828	5.10094	5.32029	4.319	4.10094	5.6985	5.29945	4.9708	5.03988	6.01936	5.75015	6.77258	7.25197	6.52307	6.62225	6.96849	4.12538	8.47452	5.22431	4.78118	4.95658	5.86805	2.99945	5.85264	5.088	5.34295	5.64408
ABCG1	2.1277	3.04369	1.9156	3.14837	3.75861	0.658045	4.46141	2.51896	1.42194	4.16328	2.98752	3.27455	2.67791	2.86785	3.43552	3.38767	3.22009	2.76803	3.16966	2.71796	3.56373	2.92766	3.26882	5.16286	5.28351	3.40952	3.61456	2.46053	4.19036	4.29257	3.38159	1.62184	4.93693	4.37725	5.04491	1.56808	2.5232	1.33186	2.26633	5.54903	3.28604	1.29638	4.84401	3.84022	3.6442	2.20372	3.52507	3.92211	1.8102
ABCG2	0.180477	0.380855	3.50978	0.549683	1.97431	0.417507	1.59555	1.03579	0.1246	0.888667	0.845292	1.00027	0.453724	2.12902	0.349879	0.886962	1.56903	0	1.12692	0	0	1.7513	1.49309	0.184751	2.52255	1.15207	0.47524	2.2999	1.76928	1.62788	1.94289	1.24051	1.44463	1.08566	0.673285	1.18535	1.10998	0.0493057	2.05647	2.10447	1.31902	1.38058	0.850465	1.92199	0.136483	0.0644379	0.679874	0.087654	1.19831
ABCG4	0.206355	0.596279	0.0802646	0.147726	2.02224	0.185598	0.833329	0.101706	0.144891	0.422641	0.173572	0.165143	0.555072	1.2264	0.167712	2.83138	0.834449	0.305657	0.51473	0.194678	0.222796	0.272041	0.987288	0.248728	0.319725	2.33426	0.792038	0.296285	1.27208	0.408912	0.137938	0.16963	0.174647	0.596553	0.276691	0	0	0	0.398048	2.65002	0.15181	0.258351	0.290981	0.27232	0.274749	0.149593	1.34287	0.725436	1.95844
ABCG5	0.427318	0	0.214216	0	0	0.548813	0.711689	0	0	0.0236535	0.129576	0.620851	0.815396	0.0727076	1.31149	0.107297	0.679975	0	0.417873	0.111444	0	0.200032	0.112076	0	0.0187015	0.130565	0	0.458064	0.57907	0.251865	0.159515	0.0790891	0.300245	0.540993	0.132148	0.196823	0.298644	0.816707	1.35918	0	0.56355	0.0313146	0	0.163333	0	0.464193	0	0.157338	0
ABCG8	0.241168	0.345204	0.0893826	0.0190214	0.0762757	0.00341317	0.191348	0.0399436	0	0.0383422	0.269373	0.0229121	0.067643	0.171919	0.0261438	0.190316	0.516232	0	0.182764	0	0	0.0649036	0.104895	0.0877371	0.0951619	0.133986	0.119975	0.00112258	0.304769	0.23609	0.0993086	0.187772	0.0794205	0.193149	0.248353	0.360992	0.203067	0.165148	0.191845	0.150897	0.0121211	0.104524	0.0657127	0.140716	0	0	0	0	0
ABHD1	0	1.05551	1.80016	0.972938	0.854014	1.60862	2.01874	0.522314	0.347687	0.924629	0.564089	0.340973	0.270772	0.843142	0.554492	0.605337	1.754	0.210758	0.820691	0.225771	0.271872	0.822138	0.827949	0.856404	1.57637	0.80572	0.855844	1.07855	1.04215	1.04587	1.21984	1.23853	1.66484	0.767942	1.11841	0.561512	1.57131	0.960076	0.465781	1.94741	1.037	0.917325	1.3529	1.35834	0	0.860613	0.0891295	0.889656	0.898648
ABHD10	0.811362	1.89249	4.06216	2.88314	3.36307	4.58586	3.60879	3.74388	2.90909	2.67062	3.21532	4.7083	2.24949	4.4535	2.52716	3.04053	3.88279	2.94586	3.80005	1.66097	1.01635	3.82596	3.57416	2.82184	4.33953	2.9746	4.04124	4.17627	3.67203	3.63493	4.68946	3.87253	4.1856	6.45172	5.16014	2.77431	4.33633	1.28139	3.84761	3.94946	4.25745	3.82324	3.25566	5.0683	1.19275	2.36187	2.39523	2.04486	4.7331
ABHD11	4.30434	6.09008	3.87532	3.19474	3.95514	3.48298	4.28898	4.25539	4.52336	4.80566	5.48368	3.76624	4.32614	5.98237	5.38621	3.42409	4.49714	6.02291	4.46394	4.25194	2.18635	4.14724	3.4305	4.61755	4.49592	2.30802	4.30007	3.93624	4.41106	4.38185	5.2702	4.79603	4.36257	6.65067	5.49402	6.02959	6.61826	4.65755	5.61434	4.27844	4.08363	5.6115	3.93138	5.5931	3.56346	4.86747	5.11119	4.63319	5.14407
ABHD11-AS1	0.904476	1.56834	0.960624	0.433415	0.372009	1.36433	1.39906	1.21107	0.746923	1.3551	2.7737	0.916479	0.782596	3.2386	1.83801	1.05358	1.23242	1.15352	0.690654	0.493222	0	0.906364	0.944767	1.29156	1.29164	0	1.57995	2.22631	0.627507	0.203666	1.5243	1.3041	1.20087	1.81387	1.77359	2.50965	3.12235	0.0381665	1.55756	0	0.651497	2.19551	0.687681	0.554928	0.018782	1.1116	1.34313	1.90748	0.74198
ABHD12	5.93821	6.19081	5.51342	5.92209	5.39091	6.63397	5.59497	6.60439	6.12211	6.47638	6.132	6.92862	5.96027	7.32244	6.72036	5.02284	5.57509	7.48818	5.2096	6.22073	5.85868	5.79742	5.10251	5.35012	6.73785	4.6508	5.97524	6.21234	5.15433	5.15216	7.19965	7.34671	6.15005	5.79988	6.25135	6.95927	6.82367	7.3355	6.18654	6.41003	6.41854	6.22143	7.45388	6.2644	5.83368	7.11726	7.13563	6.20931	6.81261
ABHD12B	0.0587097	0	2.75057	3.94061	0.521659	4.39289	1.91969	1.36511	2.42607	0.24348	2.49969	3.36699	0.206327	0.928879	0.0812304	1.63373	1.52062	5.92208	0.851506	0.73394	0.567562	4.47243	0.76654	0.581154	0.354747	1.43249	0.456542	4.46153	3.89059	2.76477	0.881303	3.67662	0	0	1.42924	0.428574	0.24524	0.359026	0.467876	1.61124	1.63479	0.227073	0.337696	3.83627	0.32336	0.0119481	0.379015	1.00914	0.0140522
ABHD13	0	0.69106	3.73608	1.68059	2.53365	3.62079	3.07401	2.27474	1.30679	2.13771	3.04472	3.44183	1.47304	3.47064	2.95988	2.77148	2.72687	1.17256	2.55392	2.00695	0	3.30925	3.08473	0.785685	3.73351	2.66097	3.22343	2.9396	3.78757	3.22821	3.46275	4.34182	2.84017	2.97208	3.80808	3.64502	2.54983	4.72354	2.70041	3.51551	3.48031	3.49695	2.39348	3.87946	1.37507	1.76892	1.61406	1.54665	3.12171
ABHD14A	3.5089	2.61292	4.1851	3.30196	4.59474	3.38641	2.97832	4.20894	5.35653	4.19756	3.2262	3.50697	3.39739	3.77543	3.13621	3.07271	3.23502	3.36335	3.74715	3.45704	3.27377	4.21739	3.48704	3.37281	3.34049	2.78826	1.63784	4.2264	2.19693	4.32436	4.05801	3.68231	4.22598	3.32388	4.38366	5.14727	4.65703	3.02269	3.15511	1.9998	4.04613	3.53993	4.57955	4.52468	5.15125	4.57751	4.43068	3.88185	4.14627
ABHD14A-ACY1	0.462665	0.242517	0.971379	0.998248	0.680127	0.825763	0.579455	2.14917	4.3126	3.3806	0.890081	0	0.901205	3.62412	0.669302	0.569363	2.97165	4.85962	1.68631	0.996786	0.584467	0.53904	1.35582	2.99775	1.54725	0.483982	0.278525	1.21522	0.699875	2.52683	0.59512	4.50021	0.687772	1.72494	3.1614	1.54147	5.45847	2.25748	1.15819	0	0.841203	1.49129	3.41603	1.99663	0.894181	4.18144	3.13454	2.86142	0.503621
ABHD14B	4.87817	4.45909	5.21223	6.11332	4.71726	4.05032	4.58806	5.81916	6.31178	5.57594	6.03348	4.03863	5.03099	6.60702	6.17126	5.23545	4.86731	7.10981	5.60956	4.8371	4.71257	5.77859	5.05288	4.9199	4.8913	3.81697	4.21633	5.63465	4.19183	5.11486	5.11095	5.66866	5.8577	5.54653	6.58718	4.3405	4.9677	4.67527	5.72344	3.72612	6.18028	5.50538	5.72412	6.7379	5.51386	6.28948	6.52359	4.81155	6.39583
ABHD15	2.35114	2.29746	3.1358	2.85098	2.65339	2.78193	2.97846	2.65697	3.31904	3.5564	2.87027	2.80405	2.66762	3.61296	3.68304	2.07883	2.99129	3.58006	2.83978	2.32643	1.58877	2.65701	2.75906	2.52501	4.34452	2.55398	3.08665	3.94895	2.59814	2.56704	3.40784	3.0181	4.92	2.34487	3.22519	3.02924	2.71938	3.3431	3.6196	2.67742	3.67688	3.19023	3.51014	3.83499	2.50727	3.92288	3.44879	2.73206	2.20838
ABHD16A	4.82746	6.88883	5.57454	5.60623	4.46547	7.41313	4.86494	5.88164	5.18602	5.0126	6.7511	5.79509	5.88202	6.04337	6.58649	4.76242	5.26964	6.70442	5.09909	5.11547	5.51429	4.10894	5.3495	5.10083	6.58814	4.77197	4.83443	5.94397	4.76076	4.4996	5.42517	4.61129	5.73296	5.19741	6.44866	6.33781	5.7266	7.53877	5.32923	2.07557	6.63056	6.61263	5.2342	6.88223	4.52597	7.59645	5.28766	4.76884	4.45528
ABHD17A	4.47608	4.65577	5.81054	5.78651	6.31158	6.72483	5.31474	5.93662	6.00511	6.14159	6.48154	5.73249	6.40361	6.89651	6.31207	5.04097	5.54782	6.9311	5.61119	5.91949	6.00134	6.3892	5.51166	3.96492	5.50001	5.5305	5.85094	4.69371	5.54223	5.65721	6.08837	6.12955	6.0168	4.68606	5.94462	6.54863	6.16324	5.15752	6.00005	2.77834	5.77888	5.67495	6.16492	6.33224	5.32569	5.94878	6.21383	5.99437	4.34076
ABHD17AP1	0.232574	3.44733	1.98623	1.12724	0.474485	2.56411	2.41556	2.6752	0.621378	1.72451	2.39026	0.753707	1.08653	0.930545	1.78524	1.36315	2.26343	1.81676	1.73877	1.76051	0.405705	0.974228	1.43576	1.40074	2.38361	1.15194	2.06293	2.32524	1.47321	1.77003	2.43756	2.41475	2.06877	2.24829	2.25125	1.58781	2.34372	0.835686	1.03004	0	0.931924	1.8243	1.08333	3.21187	1.06456	1.24715	1.32201	1.6585	1.03735
ABHD17AP3	0.218303	1.66911	0.818872	0.116448	0.0234589	2.39466	0.142764	2.31024	0.364998	0.322432	1.66595	0.521265	0.372504	0.421476	0.699445	0.425461	1.24189	1.01645	1.25855	0.81058	0.171871	0.178071	0.245875	0.256574	0.71579	0.496916	1.40811	0.410004	0.0268945	0.0530139	1.59363	0.830995	0.22997	1.40142	0.0892979	1.43843	0.960461	0.0892979	0.938069	0	0.246309	1.27762	0	1.0622	0.265263	1.2679	0.443658	0.781763	1.08956
ABHD17AP4	0	3.99958	0.773643	0.234384	0.124962	0.614206	0.445298	0.251887	0	0.224952	0.273506	0.132245	0.122203	0.715192	0.152618	0	0.5241	0.315466	0.312157	0	0.090115	0.218492	0.295289	0.0270664	0.45364	0.284653	0.223954	0.17583	0.0636025	0.138414	0.790563	0.371611	0.915531	0.392849	0.577953	0.479195	0	0.664481	0.230812	0	0.452045	0.185737	0.0728899	2.43036	0.131407	0.38228	0	0	0.139918
ABHD17AP6	0.398065	3.34699	1.34237	1.61691	0.837147	2.32429	0.960088	0.816288	0.977422	1.51295	1.58058	1.17358	1.47389	2.01252	2.14151	1.076	1.23427	1.77247	1.5948	1.54584	0.913814	2.12652	1.76741	0.185982	1.88035	0.969886	1.64731	1.08352	1.35088	1.36022	1.82837	1.20719	2.40562	2.52149	2.10452	2.34229	2.01554	1.71601	1.2263	1.69399	1.26558	1.19286	1.35783	1.58394	1.8054	1.62447	1.55737	1.51058	1.0932
ABHD17B	1.17418	2.02561	3.43484	3.42595	3.35291	2.7233	3.18365	5.0103	1.43104	2.24866	3.75895	3.60209	2.82416	2.88879	2.83181	3.40436	3.12722	2.04876	2.97333	2.22249	0.689559	3.41334	3.24026	2.05967	3.27966	3.12542	4.0299	3.61084	3.8185	3.50434	4.65212	3.65602	3.75651	2.84762	4.72966	4.0038	3.67795	4.53309	4.07295	3.10873	3.33788	2.99715	2.40577	3.80642	1.64346	2.52006	2.36741	1.99198	3.5437
ABHD17C	2.40699	3.52127	4.02835	3.17146	3.46042	5.6948	3.80567	3.24527	3.35971	3.32057	4.16157	4.64782	4.16171	3.82047	3.19828	3.40542	4.22898	3.79352	2.76596	1.59134	1.75452	3.15583	3.87027	2.92959	3.5324	3.89909	3.70261	3.7584	4.31451	3.46844	3.59285	4.51201	3.96288	3.44144	2.69072	5.21473	2.99097	3.37405	2.50843	2.35991	6.15629	3.40863	1.97963	4.30459	2.24429	3.01438	2.96334	3.02212	4.06109
ABHD18	0.00196593	1.3403	2.97482	1.65894	2.28709	2.81774	3.67718	0.757666	0.664406	2.1378	2.62347	2.13275	1.56508	2.6254	3.05652	2.78639	3.21025	0.461644	2.4737	1.65062	0.189369	2.59554	2.87632	0.912524	3.72065	2.77496	2.21553	3.37875	3.7776	2.96847	3.55135	2.77062	3.42899	4.27045	4.16451	1.26494	2.93334	3.30682	2.49001	4.39044	2.65759	1.13829	2.21781	3.20397	1.12806	0.802142	1.59484	1.71754	1.98202
ABHD2	3.82652	2.25411	7.5187	3.59453	4.14425	6.54876	5.47423	3.40121	5.82104	4.82994	5.40312	4.04459	3.89918	6.28985	5.65092	4.10607	5.01362	3.20801	4.23155	2.88337	2.35863	4.52433	4.65419	5.09591	6.31081	3.69409	4.55943	5.06298	4.56755	5.08698	5.16777	5.67674	6.36785	2.83806	6.71518	5.52471	5.84321	4.59812	4.27602	6.02242	5.43293	4.24146	5.82282	7.22873	2.70832	4.23336	6.02132	4.43602	4.32411
ABHD3	1.8395	4.61681	3.8643	2.44085	2.71612	3.98204	4.11036	2.72492	2.57556	2.8185	3.27646	4.17713	2.25524	4.00438	3.47855	2.94221	3.87813	3.69663	3.20848	2.21951	2.22629	3.10734	3.34618	1.3859	5.70641	2.8958	2.75611	3.0991	3.92257	2.6375	4.52398	4.08951	4.76631	3.94249	4.57241	4.10105	3.77889	4.49914	3.76479	5.20618	3.674	2.59937	4.33194	3.38143	2.24729	3.06551	2.54588	3.46618	2.30601
ABHD4	4.06021	2.52147	4.52602	4.83317	4.01746	3.96505	3.95026	4.31337	3.93697	4.27117	2.85249	3.67129	3.82537	4.1397	3.19608	3.06855	3.46543	5.28229	4.37083	2.85288	2.75294	4.0043	4.10311	3.76918	3.75098	3.26093	3.01701	4.72561	3.56838	4.503	2.82848	4.33823	3.10254	2.12374	4.27767	3.44009	3.32626	4.57111	3.85464	4.22295	3.62748	2.16113	4.15996	3.64601	2.97577	4.20848	4.6711	5.01492	3.36082
ABHD5	1.38638	2.38789	3.57661	2.82174	4.02862	3.53188	4.40872	2.75876	2.10272	2.53055	3.19018	2.7793	2.27454	3.11621	3.06917	3.78695	3.93945	3.11399	2.81634	2.57973	1.18218	4.60195	3.39873	2.10638	3.2574	3.97878	3.22217	2.33092	5.43129	4.31037	3.21801	3.53762	2.81521	4.32085	3.20822	3.28097	2.9551	4.16349	3.33289	4.41996	3.75623	2.80719	3.82321	3.64107	2.36803	2.40905	2.34143	2.29554	3.49294
ABHD6	3.12605	3.41826	2.55613	3.9665	3.2694	3.68978	3.50355	1.67972	3.60035	3.41445	3.17786	1.9825	3.35323	4.11897	4.01302	4.26623	3.51538	1.7678	3.2054	3.77712	2.83525	3.46571	2.70033	5.57377	3.82897	3.79352	3.24059	2.9261	4.75418	3.77652	2.71772	3.78132	4.71665	6.01988	5.55702	4.81043	1.6895	3.33328	4.49069	6.41588	4.2829	1.81212	4.17532	3.67455	1.25077	3.18429	4.06312	3.39549	4.63391
ABHD8	2.28437	2.89468	4.23925	1.81207	2.99746	3.49345	2.47539	3.02748	3.03413	3.29055	2.65696	2.86181	2.13823	3.75091	1.81688	1.66709	2.58643	1.5633	2.78703	2.15459	4.0832	3.08502	2.49781	2.29108	3.30812	1.97652	2.94074	3.82937	2.15476	3.34581	3.05673	3.04681	4.03574	3.25017	3.18499	3.52936	3.22861	1.27965	2.12194	1.48715	3.5634	3.48036	4.02618	2.72906	1.51175	2.54601	3.56719	3.00572	5.21832
ABI1	1.53704	2.12737	5.40216	4.32818	5.05822	4.55292	5.36242	4.54528	3.51705	4.44979	5.10639	5.1169	3.92993	5.52831	6.00958	6.12461	4.77823	3.38909	4.90325	4.01518	1.21573	4.91704	5.47163	3.33589	5.92035	5.45186	5.61682	4.47098	6.09201	5.52464	4.95017	4.94824	5.13076	5.25402	5.74609	5.97521	3.97068	6.58385	5.76485	6.37541	5.0621	4.77198	5.09189	5.26972	3.66428	3.70844	4.28871	4.03859	3.38903
ABI1P1	0	0	0.324374	0	0.0976958	0.410575	0.614095	0	0.0741881	0.222165	0.270133	0	0	0.0895517	0.431389	0.560592	0.178922	0	0.377068	0.0946456	0	0.17134	0.0972135	0	0.0260198	0.116987	0.594682	0.154019	0.771876	0.360021	0.0737278	0.369913	0.0963419	0.610317	0.283985	0.283985	0.283985	0.283985	0.116293	0	0	0.282559	0	0.35588	0	0	0	0	0
ABI2	1.12996	2.9498	5.5874	2.65301	3.38795	5.49939	4.09229	4.1382	2.33494	3.28004	4.23703	4.35162	3.0342	4.18464	4.06812	3.79759	4.16086	3.32861	3.44485	2.1956	1.25868	4.13216	3.98305	1.61063	3.89964	3.02771	3.71622	4.49527	4.10781	4.44254	4.23541	5.59977	3.43909	4.10535	3.72123	4.50584	4.01168	4.68933	3.72641	4.74672	4.40341	4.0021	2.90675	4.73659	1.86376	2.76485	3.2398	2.96049	5.08374
ABI3	4.43408	2.41262	2.52437	3.24502	3.81165	0.770018	3.74036	1.96174	1.50974	4.02061	0.920245	3.262	3.62082	3.85389	1.54164	2.51158	2.87648	2.48983	3.35593	2.70139	4.32075	2.14709	3.72832	3.8223	5.53383	4.49061	3.7593	2.40274	3.27971	3.19656	4.19284	2.52243	5.99557	1.15055	2.25731	2.26248	3.20283	0.9055	3.32491	4.04405	3.09664	1.76191	4.95782	2.31832	2.26716	2.09431	4.1126	4.9145	2.43032
ABI3BP	0	0	4.7019	1.84267	4.87265	2.74883	5.83014	0	0.484295	3.86402	0.512078	2.10529	1.86972	1.53526	2.13934	3.24804	4.33778	0.144392	4.00746	1.97723	0	5.12618	3.95956	1.44616	4.24275	4.74247	2.32154	2.65783	3.94843	6.75094	1.9574	2.39035	4.34906	2.81461	1.82692	0.94021	3.43719	2.8189	1.1193	5.43707	1.81627	0.550134	2.64625	3.63798	1.11712	0.761096	3.05928	2.7742	0.193998
ABITRAM	0.957566	1.47243	4.07097	2.18811	3.38459	3.6192	3.69441	3.27093	0.796648	1.66616	3.12583	3.69938	1.78193	2.65037	3.12198	3.57757	3.35462	1.82686	2.84599	1.15853	0.651542	3.46385	3.18295	0.851717	3.18476	3.60056	3.54703	3.64192	4.38687	4.18859	3.41037	3.83333	2.4947	4.67921	4.13197	1.88848	2.96708	4.59717	2.7132	4.33278	3.39794	2.86613	2.56208	3.30789	0.900262	2.09085	1.72634	1.74646	3.48546
ABL1	4.69687	4.5109	6.71039	4.42097	4.1609	6.36399	5.36828	6.234	6.7095	4.67586	4.82934	5.33471	4.72684	3.89631	3.64026	5.23211	5.3394	7.54186	5.93573	3.99099	4.75219	4.65546	5.81824	3.8523	4.44301	3.33845	4.33521	5.13434	4.88624	5.71414	4.24814	6.28613	4.75865	4.88389	7.04722	5.40644	5.53462	6.54543	6.79392	5.82343	5.18607	4.84559	4.80884	4.81601	6.44564	5.7267	5.79981	6.61679	5.3295
ABL2	1.82142	4.77131	4.87413	3.61432	3.03259	5.91452	4.65976	5.31076	4.04556	3.81502	6.28826	6.39316	5.06717	5.34985	6.03152	5.36949	5.64662	3.53429	4.73274	5.24778	2.17127	3.09897	5.49928	4.69367	4.78299	3.69385	5.37073	6.96427	3.79769	3.77016	4.29469	5.99605	3.40195	5.03444	6.54434	5.88156	5.36126	6.67009	6.21708	6.98272	5.26083	5.21096	4.33061	4.51455	3.80365	4.90208	3.76978	5.09404	4.88242
ABLIM1	0.489948	3.80982	4.00552	5.50285	5.3031	1.50613	5.88179	4.10658	3.10134	3.82243	3.0374	2.61573	3.03956	5.04823	3.21863	5.36238	5.08612	3.45357	3.68388	2.87077	1.18136	5.94062	4.76862	1.79102	4.61229	5.83906	4.68344	3.87642	6.86817	6.14774	6.1255	4.19137	6.08127	1.75106	4.36516	2.24097	3.36779	1.60388	5.66349	5.85159	3.45357	2.65258	2.88867	2.54779	3.30226	4.41381	3.02494	4.13374	4.20269
ABLIM2	0.553729	0.844447	1.88102	0.849678	2.32047	4.21065	2.35936	0.186776	0.726841	1.13423	1.38073	1.20477	1.63819	1.74664	0.901584	1.88249	2.82853	0.245005	1.67039	1.08089	0.927056	1.99291	2.42436	1.96612	1.72115	2.26485	1.24315	2.4514	3.56952	3.03985	1.36466	1.33584	2.03138	0.558208	1.22117	0	1.66303	0.131282	1.40324	2.05629	0.946598	1.54069	1.60654	1.78038	0.780438	0.658803	2.32648	2.99245	2.16596
ABLIM3	1.24424	2.68466	3.52201	4.20707	3.52708	1.80164	4.3204	1.09633	3.7913	4.94431	3.00501	2.43492	4.17446	3.54379	5.65671	4.18447	4.20914	1.81287	3.53923	2.2117	1.082	3.66894	3.66203	4.15529	4.20552	2.56121	2.45505	3.61824	3.26309	4.80616	4.34127	4.11237	3.81503	2.29765	1.52413	4.72365	5.6242	6.17303	3.27655	4.9485	4.14301	1.32496	3.5557	4.15309	2.37871	2.64526	4.69623	4.35434	2.76759
ABO	0.0202858	0.349789	0.817409	0.0627455	1.54958	0	1.93595	0	0	0.716	0.0296478	0.173701	0.325779	0.0610862	0.13832	0.641355	1.85222	0.0144841	1.36357	0.0478827	0.0153645	1.23545	2.20126	0.0227138	0.143982	0.428849	0.576222	1.29723	1.73971	2.60545	0.0642426	0.125977	1.46557	2.32072	0	0	0.0245135	0	0.483719	0.497026	0.813921	0.372551	0.115602	0.0647036	0.0262061	0.0365907	0.740721	0.47789	0.188267
ABR	5.90836	7.92752	6.08259	7.52613	5.39175	5.93085	6.23975	7.64684	7.24055	6.69843	6.075	7.01475	6.34188	8.03986	7.74958	7.12965	6.22123	7.58234	6.86621	5.57357	5.63748	6.94815	6.10011	6.09779	6.7561	5.48586	6.41372	6.02833	5.77213	5.51109	6.98004	7.37329	6.49505	8.1451	8.02265	6.63151	6.94148	7.03367	7.25508	7.33656	6.14009	6.39532	7.47172	7.82673	7.24236	6.19299	7.07314	7.7502	6.53393
ABRA	0	0	0.448241	0	0.00200321	0.115136	0.284326	0	0	0	0.296758	0.0311625	0	0	0.0801726	0.131332	0.313939	0	0.0952924	0	0	0.16146	0.244458	0	0.0396005	0.0231804	0.179679	0.0046962	0.966021	0.508546	0	0.511465	0.0672215	0.0933058	0.206246	0.206246	0.206246	0.206246	0.0302254	0	0	0.290264	0	0.00920317	0	0	0	0	0
ABRACL	2.1394	2.56846	3.89618	3.56361	5.30621	5.61835	4.55603	4.75153	2.90887	3.87357	3.53568	4.76364	4.33882	5.92472	5.6516	4.4734	5.09889	3.94474	4.46586	2.73003	2.09393	4.75588	4.55985	3.61327	5.57919	5.13516	4.3205	4.83348	5.1653	4.11448	4.21979	4.50195	5.94495	4.56614	4.08732	5.76162	4.80334	5.30343	4.75444	3.86351	4.90171	3.60851	6.0522	4.49018	3.00664	4.5665	3.77818	3.79311	5.46034
ABRAXAS1	0.234347	1.28096	3.66693	1.71546	2.47233	3.11659	3.71203	2.58123	0.857822	2.0168	3.76338	3.11106	2.12499	3.28757	3.00869	3.14415	3.20443	1.1731	3.03498	2.02624	0.354325	3.24128	3.2062	1.12532	3.22104	2.64074	2.75434	3.83298	3.81755	3.77292	3.60453	3.6813	3.20413	3.91792	3.72332	2.82622	3.12361	3.55373	2.36435	3.37718	3.16336	3.34455	2.16349	3.7529	1.1868	1.18607	1.66662	1.82396	1.63936
ABRAXAS2	0.620142	1.90915	3.86345	2.03461	3.29551	3.66699	3.47167	3.14414	0.72912	1.8433	3.30031	3.24949	1.7401	4.05511	2.98832	2.99668	2.9893	1.55015	2.74513	1.27124	0.657743	3.334	3.43259	1.16875	3.46587	3.39313	2.78359	4.02302	3.95361	3.80937	4.04385	3.56492	3.11685	3.31768	3.83085	3.53919	3.17644	4.64866	3.2546	4.0999	3.3566	3.38999	2.94535	3.45687	1.11925	1.40165	1.49389	1.63488	3.61407
ABT1	2.65454	3.37691	3.52974	3.86524	3.85343	3.8654	3.33035	6.61078	3.45975	3.10039	4.88595	4.63342	3.90307	4.44376	5.12193	3.90606	3.85714	5.34522	3.84439	4.02651	3.95922	4.1158	3.82405	4.13144	4.00436	3.39722	3.95791	4.13692	4.22039	3.92511	3.97256	3.83158	4.39819	3.37808	5.16772	4.76795	4.24646	5.68065	4.8502	1.23932	4.96668	5.64122	3.69209	5.58465	3.09408	6.02809	3.61504	3.35886	4.52012
ABT1P1	0	0	0.0659527	0.111227	0.426948	0.409999	0.372905	0.980084	0	0.636813	0.598746	0.048987	0.048711	0	0.692506	1.55782	1.05851	0	0.811007	0.456806	0	0.202491	0.427574	0	0.903544	0.380535	0.572141	0.231228	1.8396	0.808662	1.13157	1.08387	1.26679	0.829751	0.574126	0.574126	0.574126	0.574126	0	1.28468	0.00539215	0.259834	0.0502642	0.544032	0	0.135502	0	1.14129	0
ABTB1	3.5006	6.26424	4.93738	4.26909	4.17881	4.17799	4.91358	2.87352	3.94235	4.32907	3.97581	3.66802	4.3914	4.72016	3.56131	3.48054	4.95988	5.85985	3.88856	5.07222	4.79153	4.34374	4.24796	3.44845	4.73697	3.34647	3.52028	5.04515	4.30384	4.75498	3.70726	4.25896	5.63856	4.22923	5.49287	4.19013	4.39201	4.08718	3.16082	4.32528	4.73588	3.66029	4.92232	4.35555	3.02815	4.21684	4.86587	5.24738	2.86127
ABTB2	3.43519	6.53646	4.18041	4.40278	2.40261	4.95986	2.13081	4.9662	4.40395	4.68403	3.82662	3.52113	3.86051	3.57304	4.34174	3.19249	3.58791	4.45606	2.14755	3.95531	1.66821	3.01321	2.93335	3.14362	2.78222	1.78304	4.38042	5.28814	1.98254	2.7237	3.56748	4.34267	3.10789	2.3496	4.68525	3.43236	3.4513	5.63025	4.02736	2.33376	4.59862	3.79531	0.706617	4.02671	4.46107	5.13429	4.90358	3.12789	2.58767
AC000036.4	0	0	0.0746924	0	0.0491707	0	1.08036	0.225506	0	0.132315	0.163305	0	0.110545	0	0.131174	0.165992	0.791866	0	0.0551405	0	0	0.444099	0.252608	0	0	0.12985	0.140338	0	0.653348	0.610111	0	0	0.057439	0	0.909115	0.17873	0.17873	0.312013	0.0287466	0	0	0.0891595	0.0532622	1.2667	0	0	0	0.241772	0
AC000041.8	0.0175968	1.06568	0	0	1.9574	0	1.71746	0.749138	1.63471	0.530798	0.34316	0.21171	0.412043	1.66831	0.0767043	0.280831	0	2.10777	1.42259	0.095833	1.49199	0.146603	0.313643	2.20713	1.49718	2.47327	0.420706	0.0207763	1.60643	0	0	0	1.37559	1.95512	0.203807	1.52752	0.203807	0.203807	1.69547	3.59883	0.116364	1.00731	1.93808	0	0.263193	1.6215	0.336155	2.41659	1.10787
AC000050.1	0.630576	1.9342	0.531498	0	1.46362	0	2.37089	0.826013	0	1.46831	0	0	1.9003	0	1.54968	0.0232007	2.11599	0	1.30104	0.653601	0	1.85942	1.81153	0.562847	0.457068	1.5372	0.502162	0.820419	0.908044	2.38509	0	0	1.47735	1.0417	0.453239	0.453239	0.453239	0.453239	0.552631	0.668322	0.0884916	0	0.437185	0.301868	0	0	0	2.6736	0
AC000068.10	0	1.75254	0.673359	1.73758	0.177146	1.11557	1.36491	0.428054	0	0.339321	0.781367	0.40955	0.547526	0.449987	0.992071	0.471573	1.40112	0	0.484388	0.86748	0	0.959761	1.4788	0.629313	1.16544	1.34574	1.02514	0.455379	1.30511	1.41491	1.06554	0.697447	0.821131	0.232762	0.780002	0.293643	0.116705	1.39481	0.644471	3.83011	0.0613122	0	0.0108385	0.906598	0	0.587441	0.359282	0.715873	0.734445
AC000068.5	0	1.27903	0.64956	2.23138	0.317595	0.239479	1.18173	1.44379	0.217814	0.328535	0.646919	0.718172	0.767781	0.916009	1.53035	0.76797	1.27548	1.40904	0.682884	1.10424	0	0.596981	1.4312	0.725428	0.637568	0.415484	0.71918	0.344693	1.30891	0.941149	0.77808	0.859798	1.15843	0.613767	0.862936	0.67516	0.615658	3.33789	0.518395	0.983218	0.479895	0.206783	0.217283	1.17431	0	0.605868	0.245989	0.305622	0.373062
AC000078.5	0	2.63102	1.93558	1.38102	0.116141	1.44158	2.11672	1.05975	0.35693	1.16131	1.32857	1.2376	0.440595	1.15382	3.25806	0.715176	2.13851	0.881564	0.449646	1.64831	0	0.525641	1.57907	0.6062	1.34329	0.200479	0.392272	1.47978	0.973479	1.42573	1.90575	1.74455	2.76505	0.536236	3.3514	1.59518	1.52659	2.10461	0.633174	1.20598	1.48399	0.241269	1.33367	1.61878	0.314571	1.20311	0.868881	1.36291	0.132838
AC000082.4	0	0	0.710886	0.0117351	0.707579	0	0.446781	1.02823	0.00891161	0	0.0743058	0	0.145032	0	0.116947	0	0.227165	0.166841	0	0	0.220108	0	0.276619	0.178144	0	0.0348504	0	0.296416	0	0.274698	0.23416	0	1.55138	0.241439	0.161033	0.161033	0.161033	0.161033	0.670469	0	0.261436	0	0	0	0	0	0.0195228	0.639447	0
AC000085.4	0	0.901208	0.739828	0.328262	0.400542	0.270988	0	0.145265	0.410781	0	0.286526	0.23811	0	0.279161	0.23655	0.475503	0	0.22477	0.206882	0.0751151	0	0.741023	0.141282	0.664515	0.674991	0.586704	0	0.38831	0.317006	0.0937639	0.825156	0.14319	0.280705	0.0617398	0.718084	0.298373	0.113329	0.339358	0.0366005	0	0.672959	0	0.0165975	1.14033	0.00033668	0.0344027	0.371037	0.266861	0.913972
AC000089.3	0.260977	0	2.37328	1.30887	2.44927	2.85125	3.69083	4.18299	2.44544	0.668983	1.81683	2.00131	1.59888	2.16065	3.48277	2.12484	2.67722	2.71396	1.87821	1.45024	0.348195	3.30351	1.5714	1.19025	1.97797	2.15661	1.34993	2.36078	2.73549	2.98646	2.49169	3.67828	2.6938	1.39439	1.99926	1.66182	2.87497	2.15615	1.87023	2.89755	2.40205	2.31502	2.82496	1.57044	1.07876	2.1366	1.91279	1.50286	1.81856
AC000120.7	0	1.18517	2.29163	0.525487	0.813448	1.63178	2.54941	0.676894	0.478092	1.17741	1.79288	0.263092	1.25957	0.370945	2.84806	1.79405	1.71393	0.156529	1.64737	1.13169	0	1.21747	1.40053	1.09001	2.2339	1.18306	1.5738	2.03841	2.22007	1.61504	2.25877	2.70366	1.6201	3.75504	4.29393	2.17585	1.56337	3.18991	0.660815	3.48905	0.575231	1.32258	0.422565	3.03716	0.306268	0.0479154	0.532437	1.73779	0.0273524
AC000123.2	0	1.23546	3.02929	0.751615	1.80788	2.46945	2.5783	1.41956	0.801368	1.88406	2.96374	1.3814	1.6118	1.93019	3.00552	2.54426	2.25744	0.656301	1.78628	1.72384	0.0421435	1.81162	2.07025	1.73632	3.11393	2.31166	1.89839	2.04532	3.50988	2.65681	3.18559	3.46116	2.38055	3.47711	3.04923	3.36727	2.58448	2.08079	1.85506	4.49174	1.5207	2.50259	1.24202	2.83735	0.875207	0.624246	1.06203	1.93635	1.06101
AC000123.3	0	2.6887	3.0459	0.483078	1.68271	1.56038	3.08861	1.72498	0.107404	1.39985	2.96096	1.15103	0.866678	2.1155	2.90321	2.52706	2.80913	0.0113141	1.73688	0.569508	0.0843013	1.70307	1.87302	0.852109	3.40439	2.19568	0.893449	2.05105	3.602	2.32595	3.29165	2.96634	2.18537	4.44914	3.06105	3.53766	2.31734	0.607263	1.31938	3.75964	1.62006	2.02868	0.779741	2.68469	0.0942168	0.89032	0.357558	0.465538	0.49927
AC000123.4	0	0	2.96773	0.458527	1.77743	2.40381	2.67685	1.59805	0.065936	1.03796	3.23104	1.07472	0.722384	1.73603	3.28502	2.61628	2.61215	0.165314	1.62594	0.78876	0	1.69518	2.01547	0.696529	3.21801	2.39671	1.29884	1.68281	3.49163	2.59295	2.77964	2.67864	2.66762	4.3475	2.6548	3.45562	2.44087	2.77292	1.9932	3.95011	1.84388	2.48305	0.441739	2.92579	0	0.248907	0.174468	0.662408	0.290549
AC000403.4	0	0	1.16	0	0.413903	1.6504	0.673819	0.0453695	0.181682	0.141005	0.163604	0.331686	0.172995	0.493689	0.16356	0.149137	0.315516	0.114382	0.380719	0	0	0.717612	0.746487	0.137322	0.516267	0.303691	0.339846	0.0426338	0.490719	1.07298	0.695592	0.443151	0.667695	0.0302767	0.236602	0.155178	1.16066	0.338472	0.0366515	0.381935	0.403624	1.02636	0.46026	1.52088	0.146993	0.097134	0.0839949	0.16769	0.0676617
AC001226.7	0	0.164955	1.09566	0	0.51719	0	0.176124	0	0	0	0.302562	0	0.0886496	0.160532	0.795633	0.188783	0.569952	0.0872136	0	0	0	0.646942	0.10555	0.0281444	0.0472878	0.897955	0	0.647027	0.872785	0.910161	0.198248	0.479719	1.28426	0.433763	0.0734781	0.460294	0.522179	0.458736	0	0	0.0405126	0.20941	0.0956783	0.140737	0.022186	0	0	0.0240013	0
AC001226.8	0.00174416	0.00821466	0.000532141	0.000438207	0.00080946	0.000245858	0.000916804	0.000348743	0.000733422	0.00116727	0.00113149	7.1396e-05	0.00124777	0.000111657	0.00230311	5.79756e-05	0.00195881	0.000187705	0.000406895	0.00371133	0.00349677	0.000657384	0.000715531	0.00342525	0.000254805	0.00217791	0.0010644	0.000706585	0	0.000380056	0.000393475	0.00102862	0.000693167	0.00147585	0	0.00262843	0.000247528	0.00444037	0.000518722	0	7.1396e-05	0.000715531	0.000465045	0.000335324	0.00131485	0.000822878	0	0.00199458	0.000263752
AC002044.1	0	0.442282	2.73405	0.0899813	0.27335	1.83971	1.53013	0.415311	0	1.05384	0.810923	0	0.469785	0.110786	2.02719	1.0772	1.49159	0	1.01164	0.496332	0	0.725367	0.936224	0.80893	1.28377	0.618261	0.468979	1.13914	0.886086	1.39142	1.27055	1.91123	0.754132	0.949907	0.622775	1.34713	0.622775	0.987808	0.824821	1.7522	0.593052	0.300612	0.483723	1.30722	0.24164	0	0.620294	0.915399	0
AC002044.3	0	0.617745	3.32586	0.261135	0.216566	1.9635	2.24794	0.579312	0	0.690297	0.926345	0	0.262729	0.159011	1.549	0.904342	1.6928	0	0.491524	0.280586	0	0.885556	1.05025	0.0664728	1.84607	0.406373	0.444743	1.28204	1.39449	1.07246	1.87478	1.66664	0.722461	0.761626	0.678674	2.01476	0.947262	0.678674	0.221398	2.77439	0.291475	0.292482	0	2.23762	0	0	0.467039	0.871832	0
AC002044.4	0	0.29022	2.81047	0	0.458262	1.28509	0.512282	0.116286	0	0.637539	0.390384	0	0.0559418	0	2.37987	0.268941	1.25417	0.0668575	0.482273	0.133733	0	0	0.741613	0.240227	1.28387	0	0.437067	0.963949	1.16328	0.808294	0.493884	1.36571	0.73162	0	0.316957	0.316957	1.45426	1.45098	0.00404669	2.4136	0.247758	0.114875	0.0224914	1.2056	0	0	0.320011	0.942319	0
AC002056.3	0.719262	1.65759	1.11857	1.00111	1.32577	1.80309	1.81247	2.22542	0.349624	0.674336	1.27446	2.30317	0.606828	1.33966	1.74172	0.280976	1.30861	0.983406	0.834342	0.659277	0.813228	1.06011	0.679921	0.424679	1.29959	0.582298	2.24027	1.40505	1.16017	1.25327	2.06379	1.22362	1.03855	1.31355	1.53371	1.67786	1.82937	1.58652	0.962775	0.132485	1.05267	1.50681	0.760677	1.367	0.400684	1.92121	0.132485	0.324303	1.88379
AC002059.10	0.00496339	2.34898	0.30815	0.607447	0.302157	0	1.71738	0	0	0.247899	0.212094	0.331226	0.11469	0.427467	0.851576	0.59789	0.760186	0.36168	0.198932	0.000989693	0.328315	0	0.520695	1.4087	0.790869	0	0	0	1.41661	0.222546	0	0.786583	1.24748	0.693211	0	0.119877	2.37872	0.803426	0.652886	3.26396	0.605678	0	1.36126	0	0	0	0.719628	0.613285	0.111755
AC002059.11	0	0.151749	0	0.040848	0.0875222	0	0.750058	0.545858	0	0.139391	0.0318676	0.112693	0.265548	0.0117544	0	0.0479968	0.547204	0	0	0	0.0280729	0.0555998	0	0.442775	0.952756	0.0293797	0.00965376	0.117597	0.282821	0.185172	0.6621	0.137685	1.01192	0.392608	0.409407	0.213788	0.368596	0.107493	0.601278	0.990901	0.0516466	0	0.853606	0.418663	0	0.000201488	0.576294	0.16434	0.0582058
AC002064.4	0	0	1.54259	0	0	0.761661	2.44253	0	0	0.156313	1.02706	0	0.357252	0.0883011	1.52154	1.19161	1.23873	0	0.520881	0	0	0.918426	1.99469	0	1.04259	1.01554	0	0.630688	1.5107	1.63805	1.50082	1.18078	0.0178163	1.60408	0.736125	0.736125	0.736125	0.736125	0	2.05757	0.216599	0.982972	0.0959281	2.17634	0	0	0	0.234791	0
AC002066.1	0	0.259747	1.97328	0.187789	0.272258	0.834219	0.643521	0	0.42084	0.603533	0.270564	0	0.864208	0	0.349926	0.409718	1.04223	0.278994	0.158656	0.22302	0	0.598276	0.655512	0.40885	0.873755	0.14392	0	0.913692	1.07585	1.4921	1.1131	1.44769	0.347845	0.574019	1.16304	0.780984	0.295874	0.295874	0.138607	0.934711	0	0.410326	0.0914897	1.06682	0.00674607	0.050279	0.683128	0	0
AC002075.4	0.0232294	0.0232294	0.075643	0.273817	0.276465	0.0323244	0.0323821	0.299271	0.0232294	0.0232294	0.049266	0.0596893	0.061313	0.0692301	0.03266	0.0316666	0.0232294	0.278102	0.0232294	0.031199	0.0232294	0.0584323	0.141596	0.0232294	0.0366114	0.0393598	0.673057	0.532879	0.0357755	0.177575	0.0696547	0.142213	0.0596217	0.0232294	0	0.944469	0.0837241	0	0.0299339	0.0232294	0.0539205	0.0482287	0.0288988	2.50638	0.0232294	0.0535456	0.029232	0.172742	0.0508817
AC002116.7	0.348682	1.88318	0.558461	0.0103533	0.338278	1.49335	1.31346	0.791095	0.301194	0.360847	0.468299	0.52988	0.273958	1.09641	1.19207	1.29123	1.24895	0.781029	0.597795	0.38979	0.217338	0.754544	0.531144	0.652932	1.00393	1.05427	0.431551	1.49844	1.14557	0.561459	1.24469	1.49926	0.975751	0.827928	1.71066	1.81768	0.576529	0.580308	0.1286	0	0.640863	0.469518	0.286801	1.71188	0	1.37878	0.515241	0.915814	0.777267
AC002117.1	0	0	1.91551	0.73253	0.0844843	1.92317	1.81326	1.54743	0.343067	0.933441	0.443196	0.0835518	0.816891	0.614293	0.9052	0.362129	1.57404	1.22072	1.08422	0.49452	0	0.517544	0.754461	0	2.06134	0.584219	0.705603	1.19507	0.800059	1.33286	0.955273	1.86544	2.50599	2.37358	2.6881	0.659346	1.80529	1.25577	0.335955	1.35849	1.21574	0.825197	0.0848752	2.18006	0.505614	0.874734	0	0.959511	0.667658
AC002128.5	0	0.688081	0.427523	0	0	0	0.993822	0	0	0.388021	0	0.513833	0	0.313245	0.0122046	0.678893	0.869903	0	0.0169179	0	0.013747	0.313455	0.777399	0.00561451	0.567663	0.66722	0.296314	1.98386	1.17359	0.188354	0.232557	0.0154064	1.73507	0	0.178091	0.178091	0.793006	0.178091	0	0.485778	1.15034	0.0581139	0.799413	0	0	0	0.240184	0.422247	0.185572
AC002306.1	0.102898	0	0.729487	0	0.269704	0.306012	0.989515	0	0	0.480136	0.212846	0.100048	0.29182	0.315468	0.174055	0.430624	0.52648	0	0.206334	0.202874	0.133476	0.173561	0.508869	0	0.989482	0.540334	0.934503	3.33318	0.742768	0.847196	0.59703	0.593528	1.46166	3.24593	0.271895	0.271895	0.271895	0.271895	0.146641	0	0	0.100154	0.305558	0	0.0119348	0	0.243204	0.318976	0.213578
AC002310.12	0.574181	1.61623	1.43525	0.262969	0.687467	1.6345	0.49533	1.64771	0.588132	0.840171	0.885484	1.24375	0.671032	1.84379	1.56354	0.857632	1.05078	2.59007	0.677175	1.03325	0.0938816	0.578527	0.962165	0.154954	1.64451	0.499958	0.746577	1.67872	1.27925	0.806375	2.65709	0.910639	2.06671	2.1303	1.33338	1.73726	1.2477	2.43956	0.676283	2.50806	1.75598	0.723718	0.387645	1.5099	0.416557	0.858013	0	0.600659	0.926379
AC002310.14	1.50784	2.45942	1.70538	1.4679	1.06359	1.5319	1.467	1.92829	1.2454	1.69356	1.32092	1.18546	1.11569	1.89497	2.53769	1.51953	1.06162	2.16713	1.13675	1.25546	1.06718	1.51354	0.861907	1.13004	1.04555	0.873773	0.800886	2.10332	1.41709	1.21891	2.05915	1.95169	0.85712	4.30127	2.05632	2.39451	1.01261	1.58707	1.36876	0.964321	0.700695	0.888728	0.049836	0.896061	0.714087	0.999869	1.50217	1.70278	1.81869
AC002310.17	0.402304	1.9322	0.334765	0	0.239168	1.39534	0.0279311	1.08887	0	0	0	0	0.337275	0	0.227822	0.492732	0.270918	0	0.312045	0.0239447	0	0.185556	0.556922	0	0.619671	0.477741	0.194849	0.791515	0	0.228749	1.0077	0.626427	0.703407	1.44434	0.121792	1.26617	1.10945	1.94923	0.236599	0	1.38372	0.370698	0	1.14375	0	0.271595	0.00902303	0.245551	0.478419
AC002310.7	0	0.383039	0.92913	0.333516	0.260739	0.358565	1.52056	0	0.626838	0.48823	1.25153	0.101609	0.458682	0.618298	1.06079	0.763917	0.333223	0.0862507	0.347496	0.290044	0.00868506	0.345333	0.402767	0.302491	0.965945	0.45712	0.385638	1.01913	1.15567	0.479565	0.261422	1.12053	0.414193	0.961497	0.652776	1.15641	1.87147	0.622352	0.337013	2.90529	0.0821127	0.209209	0.311752	0.171892	0	0	0.361554	0.889541	0.0496847
AC002398.11	0.0182777	1.19785	0.627344	0	0.0142236	0.869799	1.03113	0.848696	0	0.17499	0.251548	0.163192	0.276604	0.237921	1.16874	0.112735	1.29727	0.472861	0.466638	0.415511	0.0601909	0.319126	0.112282	0.719791	0.636328	0	0.639992	1.14834	0.528826	0	0.569526	0.571848	0.67531	1.47893	0.828591	1.11577	1.18789	1.31297	0.151299	3.13839	0.242205	0.147079	0.203829	0.73361	0.262188	0.288716	0.335946	0.928007	0.5129
AC002398.13	0.320393	1.10548	2.95148	0.534668	1.5884	2.76899	0.806798	2.31926	1.08591	1.54863	2.95252	1.32401	1.47136	1.98959	2.61817	1.13865	2.14386	2.45132	1.40318	2.07875	0.134538	1.07861	0.624456	0.645851	2.28311	1.16272	1.27878	3.72361	2.00017	1.4451	2.64211	2.11337	1.81114	2.86077	0.921618	2.67934	3.46754	2.14578	1.74935	4.6481	2.24928	1.74758	0.839807	2.81184	0.650042	2.63021	0.953596	1.54697	1.66323
AC002401.1	0	0.693288	0.528509	0.0834038	0.0432598	0.910714	0.8137	0.503922	0.76376	0.121023	0.0911636	0.37364	0	0	0	0.211117	1.15379	0.08162	0.154354	0.00923258	0	0	0.0474186	0.176535	1.51958	0.133134	1.00199	0.169679	0.323302	0.0748953	0.232768	0.118568	2.01435	0.744224	0.28039	0.28039	0.28039	0.28039	0.555344	0	0.427998	0	0.255364	1.1639	0	0.459873	0	0.506495	0
AC002451.3	0	1.41176	1.35688	0.176429	0.479958	0	0.777318	0	0	0	0	0	0	0.400717	0	0	0.757244	0.129199	0.112061	0	0	0.315047	0.562123	0.31603	0.194318	0	0	1.0404	0.499949	1.45872	0.539646	0.970885	1.08829	0.648484	1.40693	0	0	0	0	0	0.307739	0	0	0.864387	0	0	0	0.202423	0.19188
AC002456.2	0	0.0524965	1.83129	0	0.0183094	0	0.840105	0.335906	0	0	0.144299	0.0412802	0	0.434633	0	0	0.389867	0	0.184133	0.197145	0	0	0.393339	0	0.443296	0.236783	0.126634	0.434351	0.143965	0.822988	0.558831	0.221418	0.0937098	0.981061	0.173114	0.0766945	0.122878	0.37125	0.222343	1.36567	0.732865	0.000546506	0.536789	0.623382	0	0	0	0.149779	0
AC002463.3	0	0.162212	1.5297	0	0.46284	0.744835	1.33083	0	0	0.231943	1.00807	0.147242	0.10436	0.0771141	1.08242	1.18272	0.857993	0	0.457655	0.0487875	0	0.529823	0.787959	0.0341287	0.95367	1.03621	0.670789	1.25117	1.79428	1.20725	0.884812	0.986226	0.466643	2.18647	0.597972	0.597972	0.597972	0.597972	0.11641	1.06361	0	0.166888	0.1609	1.53622	0	0	0	0.578468	0
AC002467.7	0.870581	1.81138	1.47045	1.02824	0.78389	1.83065	0.474535	0.928778	1.14947	1.20593	2.0863	2.71813	1.96809	2.20405	2.23718	0.858113	1.96688	1.8855	0.634753	0.325882	1.11641	1.17813	1.24558	2.11666	1.08524	1.38392	0	2.64592	0.982163	0.703155	2.49707	1.57363	2.1079	1.42651	2.38239	2.819	1.28354	2.44286	0.51227	1.31102	1.91481	1.46233	2.35499	2.56796	0.534402	2.50605	1.46415	1.30662	2.34648
AC002480.3	0	0.395634	0.00244375	0	0.105628	0	0.277053	0.0277618	0	0.111667	0.101458	0.00545855	0.249858	0.037775	0.03556	0.134834	0.6664	0.0555232	0.122778	0.0689754	0	0.0467129	0.344838	0.0769376	0.167755	0.146571	0.255745	0.199808	0.316315	0.568275	0.0854309	0.148631	1.27024	0.550223	0.299456	0.427372	0.0156852	0.0156852	0.417207	1.25305	0.360243	0	0	0.16624	0	0	0.0412314	0.67996	0
AC002480.4	0	0	0.872689	0.0871276	0	0	0.426271	0	0	0	0.021281	0.0301297	0.0849029	0	0	0.347243	0.386828	0	0.0660517	0	0	0.0864438	0.302262	0.0858925	0.451958	0.198352	0.066941	0.0169982	0.0807009	0.921802	0.351174	0.238814	1.54959	0.272085	0.0738411	1.03022	0.313077	0.0738411	0.297101	1.23016	0.305487	0.252922	0.00121431	0	0	0	0.286387	0.506051	0
AC002519.8	0	0	0.873421	0	0.113779	0.123494	0.511804	0	0	0.034463	0.284634	0.0800127	0.192189	0.136542	0.20528	0.201201	0.187238	0	0.0252092	0	0	0.0346129	0.12213	0.0938759	0.168991	0.0902518	0.13655	0.541022	0.283643	0.349336	0.199657	0.199933	0.251915	1.09987	0.777492	0.0820904	0.219531	0.0820904	0.211395	0	0.0342591	0	0	0.143649	0	0	0.0673099	0.090982	0
AC002542.2	0	0.470374	1.25506	0.652981	0.96572	0.726184	1.20493	0.287125	0	0.376179	1.43831	0.459011	0.410798	0.190606	1.9844	1.46534	1.13814	0	1.21056	0.440321	0	0.965892	0.264747	0	1.17831	0.853961	0.105322	1.03627	2.52299	1.17476	1.78106	1.35757	0.326088	2.80581	2.13637	0.781002	0.781002	0.781002	0.387306	5.06506	0	0.3096	0.27032	1.44357	0.766555	0	0.494228	1.05669	0.292511
AC002543.2	0	0	1.25117	0.239367	0.384344	1.32118	2.02808	0.627877	0	0.648783	1.36269	0.498342	0.8509	0.510279	1.82877	1.16661	1.88017	0.184333	1.39482	0.58262	0	1.01063	1.11187	0.387695	2.38428	1.18154	1.464	1.18383	2.1857	1.30155	1.44627	1.70486	1.73426	1.74977	2.45954	1.1409	1.62143	1.1409	0.93752	2.36281	0.735473	1.36817	1.05378	2.07334	0.0478173	0	0.183864	0.943726	0.140792
AC002550.6	0	0	0.980978	0.690922	1.01967	2.01661	1.57659	1.38843	0	1.31065	1.53531	0.823598	0.380979	0.759551	2.45231	1.07258	1.78295	0.53566	1.50731	0.339116	0.363658	0.621181	1.04598	0.480055	1.1316	1.14268	1.05678	1.98661	2.05604	1.39156	2.80096	1.44311	1.63214	1.66027	3.19492	2.54588	1.83163	2.4287	1.053	4.31087	1.20375	0.159016	0.537187	2.84186	0.286671	0	0.633888	1.84399	0.541253
AC002551.1	0	0.324983	1.53902	0.455998	0.112175	0.71969	0.95103	0.342511	0	0.885412	0.471893	0.0742965	0.195675	0.516642	1.5138	0.880328	0.566536	0.0935387	1.06921	0.610736	0	0.20355	0.748483	0.105369	0.967467	0.573769	0.720276	0.953682	1.38471	0.533139	1.12751	0.958656	1.13711	1.44696	1.7335	0.478454	0.478454	0.478454	0.318503	2.32228	0.384409	0.072565	0.478266	0.706854	0	0.106223	0.336705	0.49191	0
AC002984.2	0	0	1.9452	0	0.387544	0.381905	0.467951	0	0	0.18978	0	0	0.043767	0	0	0	0.447282	0.000860514	0.155658	0	0	0.334181	0.188337	0	0.206502	0	0.0208171	0	0.414465	0.562664	0	0	0.734841	0.928897	0.279348	0.279348	0.279348	0.279348	0.378252	1.37887	0	0	0.292624	0.281341	0.00981221	0	0.0868742	0.0975738	0
AC003002.6	0	0.000884694	1.60956	0.290068	0.775536	1.43768	1.14948	0.0178111	0.587909	0.805742	0.739282	0.0363404	0.0138662	1.54995	0.140057	0.377798	1.55316	0	0.896144	0.542922	0	0.362142	0.413376	0.415067	0.615924	0.599977	0.470352	0	0.704112	0.932975	0.187114	1.46854	0.72081	1.8637	0.704351	0.483866	0.291645	1.23027	0	1.21759	0.174106	0	0.373599	0.799849	0	0	0.859179	1.09092	0.0673532
AC003005.4	0	0	1.40018	0.623372	0.44067	0	0.861367	0.433993	1.07157	0	0	0	0.353958	0.758586	0.416058	0.502339	1.39807	0	0.198451	1.04093	0.283894	0	0.662062	0.408296	0	0	0	0	0.235335	0.982952	0.571938	0	0	1.39072	1.74335	0.141732	0.648034	1.44726	0.433479	4.21727	0.478142	0.169115	0.536816	1.14665	0.315609	0.360751	0	1.37136	0.35366
AC003075.4	0.621211	0.289932	1.03273	0.316268	1.54112	1.48492	1.64507	1.09204	0.581126	0.815751	2.55151	0.98402	1.23627	0.858911	1.79883	1.9143	1.74784	1.75031	1.62165	1.94326	0	2.14132	1.92139	1.57035	2.4403	2.29606	1.55155	1.64414	2.56526	2.60999	1.32734	1.65993	2.01038	0.784263	1.24271	1.47066	1.76396	2.44072	1.93575	1.45567	1.97549	1.10787	1.95946	2.46704	0.220234	0.896202	0.624277	1.9645	0.358216
AC003080.4	0	2.65051	2.17674	0	0.791038	0.149353	2.21116	0.109389	0	0.922853	0.874615	0	0.950836	0.251416	1.61161	1.25515	1.64025	0.14872	1.3069	0.295054	0	0.541776	1.11042	0.518843	2.73868	1.63511	1.18255	0.621113	1.71403	2.07051	0.690265	2.038	0.917298	2.23357	2.75158	1.83308	1.16332	2.16184	0.862806	4.22374	0.782509	0.726394	1.37215	1.71634	0	0.0453221	0.486042	0.40965	0
AC003090.1	0	0	2.50972	0.496103	0	0.880985	0	0	0	0	0.256181	0	0	0	1.25635	0.204013	0.99265	0	0	0	0	0.952122	0.265425	0.217458	0.444295	0	0.237611	0	1.07691	3.89358	0.831796	0	1.0543	0.687968	3.2771	1.22023	0.61411	0.441991	0.632334	0.774743	0	0.0265122	0	1.39242	0	0	0.0132598	0	1.92131
AC003099.2	0.00454013	0.00631831	1.3187	0.0013838	0.0364752	0.0441691	0.192746	0	0.0224789	0.0705326	0.0332381	0	0.0740863	0.0113619	0.0778177	0.0423277	0.201004	0	0	0.0354174	0	0.313594	0.0167573	0.0132734	0.288785	0.0702334	0.0460575	0.033881	0.961865	0.470688	0.0281835	0.0422961	0.108026	0.265924	0.153059	0.153059	0.153059	0.153059	0.0896912	0.569671	0	0.00812145	0	0.216811	0	0	0.0698521	0.0721595	0
AC003101.1	0	0	0.724307	0	0	1.37715	1.97693	0.593444	0.214683	0.453677	0.751567	0.00353524	0.073225	1.30717	0.136871	1.11469	1.53976	0.335703	1.01821	0.249883	0	0.375604	0.445207	0.140428	0.740918	0.730067	0.798976	1.47502	1.64603	0.775632	0	0.761509	0.316969	3.64028	1.37452	0.756475	0.756475	0.756475	0.148285	0	0.902908	0.402078	0.305293	1.06712	0	0.069714	0.525207	0.863331	0.131551
AC003104.1	0	0.0127903	2.42249	0.89451	0.976157	1.47887	2.67099	1.0012	0	1.03656	0.534203	0.224533	0.740548	0.66109	1.68216	1.59798	2.23347	0.180369	1.36519	0.306026	0	1.18362	1.15565	0.337155	2.8475	1.36422	1.66998	1.66586	2.10341	1.64295	1.44554	1.54154	2.30685	4.66364	0.980244	1.92059	1.52853	2.86302	1.0615	3.64011	1.00521	0.946643	1.15136	2.06092	0.33468	0.280067	0.671854	0.832912	0
AC003973.3	0	0	0.612221	0	0.127257	1.09297	0.00789282	0	0	0.0566012	0	0.0979492	0.0481152	0	0	0.0670136	0.388293	0	0.0471229	0	0	0.383799	0.186414	0	0.409618	0.176334	0.204173	2.97752	0.0370326	0.222205	0.199603	0	0.170317	1.35943	0	0.0742917	0.0822046	0	0.0618046	0.525374	0.030232	0.31887	0	0.0310334	0	0	0	0	0
AC003986.6	0	0	0	0.645836	1.20365	3.02948	1.9626	1.5097	0	0.545847	0.584101	0	0.225708	0	1.48336	0.560731	1.18046	0.870349	0.881349	0	0	1.44243	1.25631	0	1.49452	0.96483	0.208565	0.110659	1.85145	1.46757	1.45421	2.2793	0	0.104353	0.0149175	0.0149175	1.07156	1.05669	1.39807	0.149047	0.747517	0.0999992	0.0243388	0.644215	0	0.258325	0.20847	0.807213	0
AC003989.3	0	4.0546	1.63866	0	0.75914	0.666212	1.56802	0.141471	0	0.68876	1.75693	0	0.787204	0.208016	1.72612	1.72361	1.81213	0	1.06224	0.00653361	0	1.24507	1.71974	0.117755	2.00305	1.41577	0.770832	1.51323	2.73668	2.48141	1.71768	3.26308	1.97154	3.4336	1.35832	1.86069	4.60941	1.35832	0.498752	3.5856	0.51954	1.74443	0.446048	1.69455	0.039322	0	0.674038	0.324646	0
AC003989.4	0	3.70718	2.25351	0	1.26014	0.811596	1.9717	1.08861	0.985916	1.41413	2.32702	0.257506	1.09941	0.459484	1.80369	1.71551	1.99278	0.608078	1.65481	1.37232	0	1.30593	1.8639	2.0192	2.01937	1.74098	0.151129	1.3844	2.77703	2.38935	2.53114	3.1661	2.3433	2.87768	1.54395	1.54395	1.54395	1.54395	1.20716	3.22508	0.66856	1.70002	0.313362	2.09496	1.22595	0.362966	0.96704	2.11925	0
AC003991.3	0	0	0.748629	0	0.536721	0	1.77648	0	0	0.393344	0.129561	0.391919	0.683877	0	0.984208	0.85794	3.06546	0	1.43986	0	0	1.06023	1.78275	0	0.846735	1.1268	1.27385	0.603588	1.72288	1.75612	0	0.253677	0	0.527178	0.667884	1.22685	1.94398	0.667884	0.0869641	1.30234	0.569905	0	0.390952	0	0	0	0.0929926	0.608502	0
AC004019.13	0	0.879967	0	0.0187416	0	0.0558736	0.158347	0	0.107413	0	0.569829	0.0313354	0	0.0462789	0.440922	0.0286049	0.253527	0.0813912	0	0.931742	0.273485	0	0	0.20903	0.0970147	0	0	0.00592818	0.394079	0.0525723	0.261767	0.000491031	0.333716	0.763675	0.989139	0.124443	0.281318	0.124443	0.200522	0.147735	0	0	0.0985513	0	0	0.0397133	0	0.86826	0.0763021
AC004057.1	3.63523	5.06902	5.3276	4.86953	4.53968	6.04942	5.60194	6.1069	3.1544	5.50795	4.75854	5.13832	3.6127	4.59819	4.67757	5.80847	5.15671	4.17732	4.75165	4.54875	2.8833	4.71987	2.78728	2.58799	5.08518	5.63011	3.60063	4.93849	4.58819	3.68568	5.70478	4.04599	4.50355	4.42225	5.47671	4.39559	4.94124	4.94548	6.4805	3.70093	4.93394	3.68006	4.91338	4.49294	1.37748	4.35493	4.33634	4.5337	3.69346
AC004067.5	0	0.302488	1.69552	0.203468	1.18658	0.70388	2.70715	0.611891	0.0464092	0.697592	1.09153	0.546651	0.212828	1.25582	1.28991	1.47262	1.40093	0	0.533097	0.406478	0	1.47946	1.72907	0.129575	1.8275	1.96646	1.5469	1.61455	2.43228	2.61118	1.93899	1.69571	2.1153	2.80693	1.43408	0.704531	1.04435	0.540686	0.921811	4.05759	1.00894	0.42023	0.571633	1.11234	0.0709266	0	0.353841	0.621994	0.219084
AC004069.2	0	0	1.3981	0.40999	0.900553	0.923692	1.18569	1.72373	0	0.113021	0.920209	0	0.164014	0	0	0.866817	1.16793	0	0.513201	0	0	0.615	0.649053	0	1.13985	1.2672	0	0.461836	0.804133	1.36055	1.23033	0.571211	0	2.47842	0.103059	0	1.09206	0	0	0	0.567966	0	0.715788	0.730112	0	0.378032	0.115574	0	0.0844873
AC004076.5	0	0.18976	1.77172	0.81202	0.471687	1.50122	2.19877	0.585414	0.17679	0.934255	2.83957	0.573666	0.213149	1.77908	0.516389	2.63933	2.59834	0	1.2659	3.08258	0	1.2839	1.94535	0.0479078	1.15564	0.765676	1.34755	1.32057	1.54427	1.37839	1.34613	2.16503	0.999512	2.19705	3.38341	2.21834	0.771643	2.47505	0.491137	5.18763	0.392477	1.20292	0.0268228	2.22041	1.16735	0.0174062	0.623457	1.15642	0.630749
AC004076.7	0.305166	0	0.509985	2.10315	0.71995	0.215134	0.630388	0.108052	0	0.530358	0.399534	0.0643579	0.00608973	0	0.153361	0	1.29242	0	0.400013	0	0	0.945225	1.65979	0.238799	0.491434	0	2.13743	2.02865	0.423012	0.227161	0.938363	0.698775	0.335946	0	3.53262	0.287579	0.370515	0.603072	0.0960514	5.28106	2.37656	2.68453	0.864356	1.58501	0	0	0.0569957	0.371895	3.7073
AC004076.9	0	2.07483	0.563099	0	0.284582	0.0771953	0.896776	0.385985	0.34806	0	0.532984	0.204299	0	0.574268	0.245221	1.40555	1.29628	0	0.549898	1.2708	0	0.299832	0.445517	0	0.122508	0	0.683922	0.970823	0.137705	0.513275	0	0.778857	0.245017	0.959225	1.4681	0.95798	0.360981	1.62179	0.0757104	2.61564	0.236085	0.387255	0.441298	0.630094	0.536574	0	0.433156	0.269	0.331586
AC004112.4	0	0	1.62716	0.0652899	0.347873	0.849468	0.864892	0	0	0.285929	1.01586	0.845988	0.0242484	0.613894	0.996025	0.311365	0.364704	0	0.551776	0	0	0.139095	0.799312	0	1.68908	0.414688	0.703316	0.549394	1.37697	1.6956	1.87578	0.433366	0.823928	0.865797	0.407964	0.407964	1.66353	0.407964	0.0763488	0.852295	0.382656	0.639142	0.0990291	1.24795	0	0	0	0	0
AC004156.3	0	0.647789	0.890246	0.00303015	0	0.13874	0.0901925	0.0602901	0.371094	0.271392	0.410471	0.277715	0.0762696	0.16057	0.0488288	0.0193945	0.445097	0.062148	0.105315	0.243734	0.108665	0.0309475	0.1398	0.109467	0	0	0	0.0982892	0	0.0778159	0.288376	0.630557	0.0459328	0.244445	0.210261	0.67737	0.180691	1.03606	0.156992	1.00606	0.268577	0.200125	0	0.664641	0.340528	0.346425	0.111736	0.0705886	0.506565
AC004158.3	0	0.795575	1.14016	0	0.188336	0.364842	0.977489	0.00642083	0.188492	0	0.276835	0	0.215261	0.0525328	0.59059	0.495248	0.193418	0.0960561	0.38367	0.0688849	0	0.0705388	0.307076	0.0604685	0.525044	0.271159	0.158581	0.416918	0.516736	0.48468	0.501189	0.576577	0.190966	1.23152	1.27819	0.615879	0.195598	0.195598	0.170315	1.70202	0.126065	0.165993	0.0914846	0.827834	0	0.00643357	0.0879665	0.297554	0
AC004160.4	0	0	1.10649	0	0.53395	0	1.02291	0	0	0.0348718	0	0	0.139577	0	0	0.0791707	0.869394	0	0.498387	0	0	0.208722	0.507704	0	0.592327	0.40606	0.0195837	0	0.205068	1.24298	0	0	0	0.649859	0.162904	0.162904	0.162904	0.162904	0.0653983	1.08257	0.0543452	0.138918	0	0.178822	0	0	0	0.258205	0
AC004231.2	0	0.201191	0.212366	0	0.125486	0.149018	0.522772	0	0	0	0	0	0.0173978	0	0.185005	0.345061	0.376752	0	0.0574754	0	0	0.469567	0.19118	0.10526	0	0.444185	0.00252934	0.127257	1.80518	1.05415	0	0	0.0844135	0.282096	0	0.420773	0	0.118256	0	0	0	0	0	0	0	0	0	0.0765769	0
AC004237.1	0	0.387637	2.19879	0.403317	0.70221	1.73864	2.74455	0.978514	0	0.655353	1.94935	0.157494	0.853739	0.469204	2.0979	2.28712	2.06153	0	1.76889	1.44259	0	1.04754	1.38447	1.32254	2.24259	0.594743	2.01097	1.16749	1.90898	1.35061	1.6228	2.18298	1.033	3.14434	2.78743	1.20689	1.70613	2.02155	1.50028	4.54362	0.865022	1.64154	0.316838	2.24621	1.14319	0	0.370815	0.957327	0.351085
AC004381.7	0	0	0	0	0.143391	0	0.422819	0	0.25234	0.164555	0	0.142311	0.0834568	0.34009	0.306438	0.034326	1.00044	0	0.292325	0	0	0.293931	0.0594685	0	0.681539	0.761231	0	0	0.358151	0	0	0	0.176945	0.398149	0.114634	0.114634	0.114634	0.114634	0	2.1679	0	0	0.0781788	0.257628	0	0	0.0293798	0.327822	0
AC004381.8	0	0.615965	0.307653	0.0101948	0.192422	0.233219	0.845397	0	0	0.13722	0.0920609	0.265755	0	0	0.348487	0.0659858	0.226263	0	0.104626	0	0	0.311946	0.00599591	0	0.632773	0.0538011	0.241197	0	0.730666	0.604926	0.179925	0.117058	0.528653	0.764604	1.47009	0.18143	0.18143	0.18143	0	0	0	0	0	0.326194	0	0	0.0542568	0.0431201	0
AC004381.9	0	0.174779	0.167673	0	0	0.105333	0.379258	0	0	0.0010158	0	0.231592	0	0.0953114	0	0.236414	0.0934574	0	0.0002407	0	0	0	0	0	0.646925	0.264027	0	0	0.246857	0.326096	0.0120315	0	0.100318	0.188492	0.081018	0.081018	0.081018	0.081018	0	2.23717	0.120579	0	0	0.189633	0	0	0.057821	0	0
AC004448.5	0	0	0	0.443518	0.150726	0	1.53235	0.00889522	0.218345	0.184994	0.053011	0	0.0792734	0	0	0	0.845291	0.0459828	0.0233694	0	0	0.733076	0.272975	0.272645	0	0	0.525177	0.129118	0.480983	1.24989	0	0.114695	0	0.587378	1.75557	0	0.171169	0	0.159025	0	0	0.254311	0.403487	0.153184	1.23202	0	0.46252	0.0700191	0
AC004449.6	0.236133	0.769379	0	0.619137	0	0.0738372	0.0625925	0	0.200124	0.330216	0.965354	0.163144	0	0.292958	0.558758	0.247788	0.608783	0.0971494	0.59721	0.0161248	0.0656618	0.251612	0.808229	0.00211014	0.487116	0.232715	0.318504	0	0.181474	0.562186	1.14053	0.951139	0.195445	0.964683	0	0.273994	0.784279	1.25473	0.524038	0	0.479598	0	0.113198	0.328092	0.0975932	0.570037	0.140803	0.671608	0.194606
AC004461.4	0	0	1.06558	0	0.268175	0.309279	1.31725	0.553949	0.243507	0.190938	1.17091	0.125713	0.400672	0.0870678	0.656504	1.18792	1.10225	0.415382	0.0936411	1.33367	0	0.246408	0.467537	0.454884	0.960724	1.16271	0.641638	0.215806	1.90164	0.0539218	0.435329	0.832546	2.16008	0.448114	1.59821	1.0071	0.472704	2.30218	0.267905	0.12424	0	0.160361	0.324921	1.5446	0.025505	0.0598683	0.738618	1.01853	0.0533136
AC004471.10	0.0781489	0.357825	0.220287	0.25231	0.0720278	0	0.0468974	0.215404	0.00574556	0.0392114	0.0279753	0.0989339	0.0916951	0.105786	0	0.210896	0.211577	0.319109	0.0237961	0.225358	0.0406462	0.414193	0.166497	0	0	0.406614	0	0	0.763363	0.192622	0.161433	0.135341	0.0551203	0	0	0.179839	0.0337577	0.0937921	0.386385	0	0.0184476	0	0	0.24984	0	0.294076	0	0	0.0818709
AC004471.9	0	1.276	1.1183	0.479382	0.174653	1.41669	1.80391	1.88053	0.460909	0.867954	0.924082	0.148625	0.978881	1.02183	1.8233	0.846529	1.43395	1.51232	0.931239	2.34782	0.428166	1.79062	1.47647	1.0899	1.41444	1.19456	0.38964	0.334721	1.82574	1.46757	0.674537	0.97591	2.53347	0.853363	1.02927	1.73172	1.41489	5.24443	1.21247	2.28296	0.291031	0.595455	0.292876	0.859271	0.23609	1.17835	0.579309	1.76054	0.313067
AC004490.1	0.00855358	0.483853	0.904214	0.309235	0.24545	0.680375	0.459325	0.526865	0.273548	0.261785	0.730807	0.24765	0.180989	0.146979	0.804047	0.404086	0.611393	0.396125	0.0822002	0.61394	0.197493	0.344278	0.0672004	0.148171	0.294104	0.360834	0.40469	0.0541523	0.401595	0.309182	0.17215	0.215838	0.738455	0.652764	0.984684	0.437064	0.26523	1.05143	0.243076	0.0222829	0.486528	0.339057	0.281569	0.37847	0.136168	0.249085	0.0564708	0.717863	0
AC004538.3	0	0.396673	1.77165	0.1246	1.53174	0.380519	2.24609	0.0634762	0	0.502141	0.0598849	0.0863171	0.759937	0.372824	0.104106	0.387202	2.0504	0	1.19534	0.0501223	0	0.646541	2.13771	0.0932567	1.63701	0.726737	0.0355465	0.508359	1.50596	2.74431	0	0.766486	0.475312	2.44227	0.489762	0.489762	0.782313	0.489762	0.0248666	3.64641	0.210388	0.0986346	0.0614556	0.986275	0	0.0302978	0.405489	1.72486	0.0417899
AC004540.4	0	0.597262	0.645097	0.848091	1.86566	1.4959	1.5582	0.87554	1.59438	1.96831	3.25706	1.59618	1.71143	1.14955	2.60563	2.18208	1.79336	0.382243	1.50715	1.0558	0	0.655054	1.53452	0.903991	5.14413	1.14447	2.16693	3.76832	1.2587	0.741758	3.83759	5.06563	2.54883	0.386197	5.80609	2.07411	1.65266	1.17926	1.37391	3.32354	2.02523	0.318413	1.49781	1.43691	0	0.427226	1.12411	0.110313	0.474401
AC004540.5	1.3063	3.11478	1.60043	1.06876	2.29882	0.44363	2.4437	1.00278	2.24098	3.4407	1.42023	1.85713	0.944165	1.39128	0.253919	0.275067	1.63499	2.265	0.520278	0.633208	0	2.24126	2.2981	2.52273	1.55098	1.01747	1.46701	2.66981	1.35377	2.69668	3.176	4.06473	1.77698	1.10439	5.92505	2.61489	3.765	2.1155	1.19508	1.87076	1.75418	0.493841	2.86817	4.6624	0.982376	0.0390326	2.09208	2.78353	1.8867
AC004623.3	0	0	3.1968	1.01837	0.962986	0.939072	2.27334	0.960483	0.793304	1.19138	2.77368	0.661194	0.708547	0.413815	3.52551	1.48979	2.34156	0.463867	1.23909	1.59912	0.17151	1.10853	0.829726	1.30726	1.97072	0.887539	1.73547	0.58183	1.79903	0.987797	1.60438	1.87092	1.44413	3.11279	3.41719	2.38672	2.98425	3.28566	0.332741	2.55589	0	2.16827	0.408289	2.39059	0.464734	0.565059	0.960639	2.1248	0
AC004637.1	0	0.469669	2.51764	0.2399	0.758355	1.88531	2.27847	0.0145671	0.357428	0.711674	0.482261	2.48599	0.118929	0.414998	0.652934	0.687183	1.91771	0.413276	0.375381	0.493565	0.0487824	0.572347	0.27136	0	1.71261	0	0.921872	1.04	0.87897	0.681886	0.769365	0.88621	1.36466	1.64769	1.34678	0.562985	0.284313	0.332419	0.55559	3.00836	0	0.0410941	0.753935	0.862144	0.0910155	0.426234	0.321823	0.393313	0
AC004691.5	0	0	1.6367	0	0	0.671165	0.979156	0.471371	0	0.197178	0.348634	0	0	0	0.615555	0.536613	1.43098	0	0.0835596	0.102757	0	0.441655	0.483088	0	0.439362	0.162212	0.517675	0.779847	0.642846	1.15472	0.835242	1.08682	0.365566	1.00786	0.459321	0.459321	0.459321	3.22627	0.282019	2.403	0.0724356	0.584531	0	0.907203	0	0	0	0.391785	0
AC004702.2	0	0	0.681904	0.0606172	0.367934	0.489757	0.996519	0	0	0.374569	0.299798	0.130419	0.645251	0	0.88266	0.65182	0.554425	0.0560041	0.771326	0.218213	0	0.351729	0.156422	0.538521	0.865908	0.152186	0.070986	0.351473	0.389456	0.183361	0.156048	0.313264	0.487179	2.54875	0.500191	0.500191	0.500191	0.500191	0.760551	3.22899	0.100085	0.0329732	0.0874362	0	0.219584	0	0.859272	0.936962	0
AC004800.1	0	0	0.373633	0.0923411	0	0.314495	0.050117	0.462005	0.044734	0	0.540354	0.540261	0.268703	0.144846	0.571418	0.0429343	0.230742	0.116395	0.00227518	0.317587	0	0.129081	0.163033	0.592315	0.117713	0	0.42495	0.0608084	0	0.0764609	0.203501	0.138349	0.092143	3.26633	0.000883234	0.430378	0.533871	0.000883234	0.220009	0	0.258064	0.125932	0	0.295684	0	0.0198999	0	0.143781	0.131606
AC004837.3	0	0	0.268863	0	0.0635278	0.146534	0.0786571	0.217488	0.17094	0.39783	0.342862	0	0	0	0.704294	0.177847	0.101667	0	0.0802606	0.0319976	0	0.00807479	0.044727	0.275984	0.212117	0.256475	0.124407	0.974198	0.13229	0.807171	0.0585104	0.140922	0	0	0.329492	0.205329	0.27618	0.0118121	0	0	0.544792	0.0734114	0.109579	0.585344	0	0	0.676951	1.08036	0.0376829
AC004837.5	0	0	1.41913	0.072424	0.6349	1.35592	1.90294	0.943667	0	0.674307	1.21257	0.151544	0.41031	0.959959	1.91893	1.18381	1.46601	0	1.08061	0	0	1.03257	1.3205	0	2.11968	1.22635	1.47248	0.719565	1.67473	1.35924	0.871368	1.79376	1.04266	2.72234	0.677118	0.677118	0.677118	2.06567	0.861275	3.7954	0.603909	0.962522	0.289112	1.75533	0	0	0.0278149	0.915449	0.0530063
AC004854.5	0	1.17077	0.68424	0	0	0.54874	1.66422	0	0	0.288299	0.169299	0.220003	0	0.31501	1.14358	0.130198	0.802106	0	0.212239	0	0	0.0769727	0.212131	0.0365318	0.28778	0	0.821168	1.12614	0.669601	0.522369	0.49096	1.06201	0.910871	1.97143	1.72042	1.10192	0.751847	0.843685	0	0	0	0.222104	0.271678	1.89204	0	0	0	0.594245	0
AC004878.2	0.0683006	0.224408	1.5099	0.076963	0.00848391	0.670197	0.654201	0.661981	0.143279	0.369972	0.544697	0.0745519	0.376325	0.330279	0.585914	0.377134	0.661651	0.1942	0.141647	0.252424	0.226705	0.251491	0.484959	0.282757	0.764404	0.652511	0.62182	1.43226	0.66967	0.267151	0.981298	0.715194	0.615609	4.04838	0.847497	1.32974	0.497203	0.429813	0.0868581	1.30094	0.178113	0.288389	0.179351	0.948488	0.0691672	0.291735	0.225974	0.76673	0.0265699
AC004878.8	0.0714462	0.907094	1.50339	0.0891718	0	0.550834	0.602021	0.287027	0.124098	0.355167	0.28347	0.0498932	0.32798	0.293644	0.618934	0.302449	0.281645	0	0.452234	0.298739	0	0.217254	0.672343	0.288081	0.562994	0	0.445474	1.42215	0.99774	0.51009	0.86389	1.10586	0.480808	3.90126	0.49508	0.418856	1.16935	0.418856	0.0657842	1.42263	0.0703419	0.194839	0	0.755196	0.117746	0.0377308	0.11253	0.626967	0.00102354
AC004895.4	0.0210532	0.576789	0.201316	0.184689	0.0166121	0.0157424	0.306592	0.699163	0.239497	0.0535912	0.217478	0.389036	0.280834	0.0297432	0.0599574	0	0.32461	0.835037	0.329616	0.322023	0.196325	0.2019	0.0147738	0	0.486825	0	0.58044	0.0501219	0.540487	0.21287	0.309752	0.260561	0.30997	1.10809	0.983762	0.531526	0.224637	1.0623	0.353068	0	0.232944	0.0342616	0.00905609	0.396795	0	0.81157	0	0.464109	0.342635
AC004945.1	0.0208307	4.66854	1.79855	0.137979	0.721539	1.2092	1.16095	1.64403	0.916627	1.39257	1.19935	0.175652	0	0.951863	2.03464	1.71372	1.55902	0.434241	1.34712	1.21591	0.219967	1.16593	1.32316	1.4179	0.685775	0.394327	0.772002	2.13482	0.818123	1.58091	1.44145	2.40609	0.435239	2.40047	1.06199	1.06199	1.06199	1.06199	0.691152	4.02203	0.40158	2.10869	0.178723	1.95251	1.02778	0.0852817	0.358583	1.85357	0
AC004947.2	0	0	0.814632	0	0.70137	0	0.5116	0	0	0.0263516	0	0	0.0309078	0	0.0131162	0.0118656	0.554436	0	0.148513	0.00504522	0	0.755163	0.521713	0.173359	0.0268141	0.106914	0	0.892701	0.63492	0.798254	0	0	0.244467	0.0850026	1.38509	0	0	0	0	0	0	0	0	0.0884126	0	0	0	0.0695542	0.0162694
AC004951.5	0	2.77356	2.62094	1.74685	0.661809	1.51846	2.04274	1.06308	1.80704	1.56854	1.85447	0.962831	0.786519	1.21685	2.56128	1.94988	1.06551	1.22178	1.20411	0.803907	0.507158	1.23199	1.23913	2.00401	1.93352	0.176077	1.82196	1.60576	2.49162	1.94949	3.05841	2.54575	1.60033	1.99587	2.06623	2.25502	3.05372	2.73682	0.736931	0	0.800307	2.43836	0.866978	3.5548	0.353673	1.46178	1.05729	1.85471	0.339516
AC004951.6	0	3.17948	2.64913	0.594984	0.497743	2.08001	2.48252	0.986679	0.375177	1.34115	2.11681	0.373797	0.822413	0.85386	2.06882	1.80238	1.70631	0.386035	1.49434	0.934819	0	0.979816	1.45393	0.599838	2.31139	1.11626	1.77549	2.15127	2.10927	1.84195	2.78331	2.76472	1.8273	2.9398	3.83779	2.89051	2.71636	3.28139	0.752234	3.89631	0.688647	2.14321	0.806724	3.21558	0.0334529	0.287638	0.748028	1.73403	0.753958
AC004967.7	0.695547	1.18131	0.633798	1.3499	1.71857	0.636861	1.1091	1.94102	3.13355	1.12172	2.23941	2.43886	3.00804	1.42101	2.74321	0.950839	1.33179	1.57679	1.05395	1.42582	2.43203	1.21545	1.04586	1.11678	1.08962	1.36179	2.52134	2.30985	1.16778	0.763675	1.7579	2.72813	1.92811	1.26301	1.69458	2.85542	2.74738	1.42755	0.695056	1.07983	2.70979	2.00473	1.96845	2.65205	3.08362	2.29071	1.81963	1.17018	4.18127
AC004980.10	0.0344235	1.65722	2.87595	0.298386	0.711994	3.52743	3.14778	0.022425	0.892849	0.38194	1.17911	0.231646	0.74976	0.682624	1.34007	1.41409	1.9719	0.321941	1.64903	0.164853	0.0823265	1.18544	0.969875	0.806809	1.18981	1.05966	0.878338	0.225173	2.56453	1.97756	2.15894	3.39892	0.825068	5.21592	4.3626	0.797688	1.74211	2.06265	0.608362	5.11365	0.494573	0.561325	0.538702	2.75733	0.774783	0.0205516	0.589054	0.30973	0.204386
AC004980.7	1.22744	5.87624	4.89985	1.19436	2.43434	6.49515	4.33489	3.05908	3.60544	3.0276	4.62135	2.59592	4.20058	2.72539	4.53216	2.94621	4.12599	2.71945	3.77954	2.74118	1.34373	3.05804	2.77181	3.71913	3.561	2.94777	3.8775	3.41321	3.73982	3.76427	4.46951	7.39039	3.88742	6.49247	5.26473	4.10242	4.75433	4.99338	1.34836	5.20869	2.68784	3.4892	2.51595	4.96782	2.09081	3.09314	2.59917	3.70575	2.55012
AC004980.9	0.0416747	1.10139	0.911491	0	0.0570104	0.556331	1.86707	0	0.0365818	0.33752	0.52421	0	0.440549	0.319594	1.14761	0	0.629358	0	0.741251	0.549006	0	0	0.0316644	0	0.408107	0.0922868	0.395682	0.666989	0.766091	1.95703	0.640892	1.48962	0.550979	1.99184	1.53118	0.733278	1.33568	1.00558	0	2.69144	0	0.22634	0.319256	0.970971	0	0.774209	0.646797	0.728553	0
AC004985.12	0	0.735975	1.75576	0.166365	0.649145	0.604886	1.61269	0.145947	0.319152	0.62135	0.753435	0.234235	0.450118	0.0798121	0.797791	0.994146	1.35068	0.46819	0.640169	0.00759798	0.128212	0.331673	0.812083	0.0554963	0.716751	0.678308	0.822043	0.391946	1.03049	0.708394	0.918038	0.474014	0.792633	1.10402	2.09518	1.04246	2.38507	0.093988	0.0128304	0	0.342432	0.6967	0.18856	1.66023	0	0.447093	0.571216	1.36537	0.0833052
AC005014.5	0	0.302034	0.266805	0.00565273	0.060324	0.272719	0.253401	0	0.0388632	0.0211072	0.108909	0.0345343	0.0418103	0.23433	0.260995	0	0.086059	0	0.101949	0	0	0.047167	0.0360492	0	0	0	0.000974868	0	0.191061	0.210787	0.0392862	0.0306255	0	0.380276	0.736284	0.0159868	0.0159868	0.0159868	0.0982533	0	0	0.0130444	0	0.151244	0	0	0.00898392	0.052297	0
AC005037.3	0	0.163606	0.559243	0	0.520791	0.671703	1.25389	0.243259	0	0.51068	0.20524	0	0.336158	0.0440347	1.03419	0.527533	1.22542	0	0.18184	0	0	1.03683	0.323806	0	0.901373	1.0378	0.852563	0.669327	1.33353	0.776443	0.0286876	1.01572	1.02967	1.88671	0.902235	0.389713	0.876227	1.27607	0.278038	0	0.0448235	0	0.244967	0.75533	0.492887	0	0.209606	0.920571	0
AC005062.2	2.0226	1.81648	1.63892	1.35751	2.19199	1.72628	2.76871	1.68413	1.56809	1.36081	2.46808	2.40858	2.0689	1.64128	1.94682	2.57861	2.25522	1.6297	1.19325	1.27672	1.05146	2.21666	2.1313	1.46831	2.89845	3.80332	1.77863	2.39091	4.20525	4.55248	1.46643	2.58987	2.38133	2.19984	2.6143	3.58853	3.75048	3.97285	1.58438	1.28954	2.82763	1.81882	2.61457	1.86	1.10715	1.43572	2.23243	1.48053	1.42979
AC005076.5	0.252725	1.67542	0.946028	0.684171	0.582651	1.59485	0.630642	1.03426	1.22434	0.419648	1.15952	1.06394	0.683685	0.484574	1.02864	0.124155	0.980332	1.61504	0.360395	0.657392	0.26829	0.992709	0.641084	0.613075	0.262593	0.189075	0.0884824	0.926938	0.354483	1.0215	1.14257	1.67217	1.30418	0.398794	0.820532	0.704348	1.81617	1.24828	0.230517	1.12882	0.915427	0.917202	0.305656	0.909199	0.0846226	1.01657	0.401048	1.06809	1.46969
AC005077.14	0.0804562	2.38822	0.215426	0.0776725	0.353746	0.334576	0.478898	0.132032	0.102135	0.366609	0.374333	0.0670591	0.306593	0.127369	0.588924	0.256855	0.445895	0.218561	0.147482	0.903153	0.108481	0.293196	0.360925	0.270806	0.0368308	0.588138	0.384271	1.23771	0.32384	0.939373	0.491278	0.134461	0.0591368	1.17603	0.338769	0.888423	0.225562	1.39798	0.147813	0.0368308	0.0396276	0.0620005	0.185382	0.258952	0.19056	0.275929	0.274362	0.18605	0.0514648
AC005082.12	0.0881758	0	0	0.18875	0.397735	0	0.498999	0	0	0.122059	0.0657692	0.146745	0.0918454	0.135993	0.0099782	0.109843	0.554813	0	0.109301	0	0.0105278	0.309401	0.379072	0.280685	0.987663	0.389992	0.354682	0.0472199	0.574907	0.532895	0.0574701	0.0729934	0.544552	0.148469	0.174141	0.0751245	0.892943	0.0458792	0.242175	0	0.122424	0.0848049	1.43601	0.176325	0.145695	0.0190083	0.516332	0.223134	0.0863071
AC005083.1	0	0	0.760631	0.582757	0.678727	0.430412	1.03477	0.277556	0.236127	1.01517	1.63478	1.06126	0.11701	0.396492	0	0.586101	0.921266	0.331077	0.0239928	0.129087	0.0996272	0.758428	0.763872	0.936267	2.29992	0.846555	0.148318	0	0.926766	1.62966	0.677029	0.479135	1.13406	0	0	0	0.000925118	0.060595	0.320058	0	0.7909	1.32387	1.88168	0.51272	0	0	0.601433	0.467061	0.28697
AC005104.3	0	0	3.14745	0.151616	0.911438	2.12718	2.69033	0.737026	0.284957	0.785229	1.50522	0.727366	0.82463	0.370826	1.83055	1.26936	2.45226	0	1.07124	0	0	1.57522	1.04686	0.16829	2.34792	1.86131	0.713892	0.622544	2.71682	1.03272	0.443215	2.33153	1.51259	2.877	2.65758	2.17803	1.16424	1.88235	1.63104	3.64877	0.902855	1.20623	0.297492	1.20667	0	1.30665	0.674316	0.919256	0.397887
AC005154.7	0	4.16885	2.56321	0.459392	1.23652	1.87429	3.11216	0.619017	0.523332	1.40593	2.86082	0.815838	1.13921	0.798212	3.18047	2.05659	2.85459	0.265702	1.51529	1.72723	0.193325	1.86868	2.18118	1.64454	2.85586	1.71601	2.13887	2.71975	2.75099	2.20466	3.62463	2.51981	2.21193	3.54356	4.30348	3.24266	3.1931	4.33298	1.20472	3.02339	0.826457	1.85562	0.442977	2.54553	0.365447	0.377425	0.397549	2.265	1.27598
AC005154.8	0	3.52409	2.00292	0	1.16304	2.27943	2.38613	0.893287	0.836126	1.60403	1.87374	0.0338539	1.40296	0.604877	2.81569	1.41666	2.29262	0.0365911	1.61596	1.27652	0	1.19679	1.23576	0.871793	2.78875	1.1652	1.70201	2.62277	2.30356	2.01097	2.84453	2.79517	2.07168	3.29842	4.03499	1.93096	1.036	4.1123	1.36146	4.21835	0.755565	1.60172	1.30694	2.20433	0.522239	0.372681	0.544589	1.57449	0.411016
AC005162.5	0	0	1.44343	0	0.511324	1.13127	0.584195	0.624477	0	0.0320886	0.315771	0	0	0	0.0725129	0.726226	0.260338	0.124689	0	0	0	0.452657	0.125244	0	0.928068	1.35436	0	0.073229	0.949631	0.11766	0.569311	0.163796	0.139205	0.105412	0.145836	0.145836	0.145836	0.145836	0	0	0.282535	0.126999	0	0	0	0	0	0.062901	0
AC005189.6	0	1.56791	0.623656	0.0566461	0	0	0.825485	0	0	0	0.863038	0	0.487781	0.277943	0.353546	0.511495	0.620283	0	0.663942	0	0	0.100512	0.13646	0.0181295	1.45164	0.0704555	0.655254	0.338894	0.592951	1.16597	0.756935	0.391515	1.08959	0.537211	0.268994	0.268994	0.268994	1.06614	0.343458	1.15481	0.600762	0.967763	0	0.631843	0	0	0.0342456	0	0.31964
AC005253.2	0	1.34532	3.12211	0.835459	1.08046	2.50103	3.54	2.01512	0.660091	1.43119	1.31749	1.0197	1.21366	1.41831	1.54455	1.43676	2.52924	2.14735	1.79316	1.96779	0.854318	1.30975	1.45787	0.99908	2.72638	1.506	2.1876	3.03433	2.35052	1.11942	1.24264	1.91126	3.41316	2.32901	3.50805	3.04826	2.42026	3.18005	1.42176	3.49355	2.49655	2.42058	1.12203	2.75535	0.171909	0.906872	1.47229	2.12278	1.17532
AC005262.2	0.0150491	0.0316071	0.0150491	0.0210652	0.10451	0.0150491	0.104533	0.0150491	0.0150491	0.0150491	0.0150491	0.0150491	0.0541604	0.0150491	0.0150491	0.17493	0.0150491	0.0150491	0.0313883	0.0150491	0.0150491	0.101083	0.0342895	0.0150491	0.0150491	0.437032	0.11713	0.0150491	0.244154	0.160392	0.0150491	0.0150491	0.0633686	0.0150491	0	0	0	0	0.0150491	0.0150491	0.0150491	0.05574	0.0150491	0.0150491	0.0150491	0.0150491	0.0160353	0.0150491	0.0150491
AC005281.1	0	0.36969	1.21666	0.629752	0.0108273	0.867385	0.0761774	0.259287	0.518137	0.0177028	2.01511	0.107413	0.469418	0.0519429	0.110937	0.0802719	1.2069	0.0305115	1.60373	0.37844	0	0	0.143823	0.169972	0.411664	0	1.11739	1.70217	0	0	1.71557	2.00892	0.0100902	0	0.178291	0.319263	0.373921	0.252142	1.10607	0.0170095	0.0932325	0.162148	0.43705	2.84353	0.18219	0.0214642	0	0	0.262015
AC005301.9	0.266899	0.377357	1.52493	0.19185	2.74066	0.166125	1.57495	0.166125	0.166125	1.00411	0.232456	0.19462	1.0812	0.269322	0.276771	3.03213	2.26902	0.166125	0.844367	0.444448	0.182188	1.77357	1.83598	0.240025	0.644392	3.79752	0.442166	1.5118	2.9402	2.96752	0.166125	0.332825	0.326351	3.11502	0.316245	0.270589	0.778494	0	0.343528	2.55934	0.174356	1.32752	2.04205	0.342398	0.290906	0.166125	0.656568	1.0108	3.01416
AC005306.3	0.0580586	1.06929	1.26767	0.610167	0.363923	0.721861	2.18475	1.14032	0.178997	0.969326	0.730778	0.325196	0.628059	0.429918	1.69124	0.346832	1.75013	1.34882	0.444586	0.790088	0	0.440675	0.394794	0.0840295	0.879875	0.270493	0.82166	0.119381	1.045	1.00568	1.42543	0.998366	1.67096	2.33207	0.83845	1.60373	1.03085	0.500605	0.741477	0	0.122737	0.473962	0.238203	0.889973	0	0.240485	0.338131	0.899712	0
AC005324.8	0	0	0.421504	0.233302	0.14221	0	0.569322	0	0.0412577	0.0450134	0	0.119766	0	0.087925	0.0584864	0.0325031	0	0	0	0	0	0.0871533	0.0739667	0	0.0758929	0.0612321	0.153168	0.172123	0.127102	0.0141087	0.17694	0	0.156694	1.07555	0.121621	0	0	0	0.0578075	0	0.132732	0	0	0.374669	0	0.017129	0	0.0875668	0
AC005329.7	0	0.636709	0.303547	0.0417128	0.251054	0.600834	0.607091	0.337777	0.512782	0.0647206	0.386587	0	0.0169058	0.0530291	0.118975	0.288097	0.410884	0.446001	0.230151	0.0722423	0	0.386039	0.263584	0	0.344424	0.379327	0.0612519	0.061335	0.0696627	0.270308	0.492233	0.694531	0.403522	0.441246	0.791369	0.582248	1.13316	0.104412	0	0	0	0.145378	0	0.803753	0	0.527743	0.0495009	0.25177	0.0565707
AC005330.2	0.049415	0.644694	1.06995	0.10545	0	0	0	0	1.26356	0.344465	0.664576	0	0.242293	0.451764	0.368499	1.15193	0.590528	1.76222	1.35437	0.178794	0.252831	1.21698	1.24619	0.00547591	0.484581	0.297905	0	0.865591	0.138797	1.29411	0	1.15415	0	0.473828	0.45202	0.276014	1.11376	0.146398	0.455404	0	0.281945	2.26033	0	2.02506	0	0.575894	0.0553216	1.01918	1.84189
AC005336.4	0	0	0	0	0.117809	0	0.60918	0.266126	0	0.019429	0	0.168321	0	0.129006	0	0.236175	0.0815271	0	0	0	0	0	0.115681	0	0.00465464	0.240693	0.279857	0.00763455	0.438472	0	0	0	1.20621	0.184725	0.286915	0.0815268	0.0815268	0.0815268	0.0825273	0.0156937	0.500961	0.0322112	0	0.0942259	0.0413487	0	0	0	0
AC005363.9	0.0531346	0.53536	0.143701	0.0592848	0.0685939	0.0682538	0.0798848	0.114137	0.056162	0.0580158	0.0659281	0.065053	0.0720572	0.0662031	0.0969145	0.458137	0.0754345	0.191281	0.0669132	0.0557113	0.053715	0.0592984	0.0658469	0.0538057	0.0668478	0.0825925	0.0648997	0.122189	0.67156	0.100519	0.569704	0.0783538	0.0589003	0.786126	0.0514946	0.0645703	0.0614367	2.14158	0.0692131	5.11492	0.107437	0.289481	0.0603904	0.109064	0.0583552	0.134934	0.0769316	0.0563318	0.115093
AC005387.2	0.0401965	2.045	1.69952	0.682876	0.282943	0.554371	1.04228	0.873927	0	0.327546	0.590699	0	0.194438	0.209102	0.0028198	0.930591	0.805846	0.875898	0.358637	0.97697	0.479977	0.364111	0.632096	0	0.776708	0.309081	1.70566	1.1973	0.673193	0.173679	0.853267	0.785681	1.34907	1.12956	1.18987	1.07062	1.51634	1.56169	0.422926	0	0.219914	1.01307	0.719495	1.14346	0.496746	0.00626522	0.476511	0.71435	0.416966
AC005387.3	0.171718	0	2.43601	0.317375	0.816008	0.671232	1.77825	0	0.724209	0.739918	1.35762	0.47173	0	0	0	0	0.974346	0.572033	0	0.703786	0.75904	0.717761	0	0.423902	0.939101	0.296959	0	0.753799	0	0	1.08097	0	0.851592	1.54657	1.55332	2.80994	0	1.2756	0	0	0.708228	0	0.182078	0.913635	0.0954129	1.16194	0.607969	0	0.352871
AC005481.5	0	0.125682	1.63231	0	0.0800313	0.00812566	0.243255	0	0	0.0408816	0	0.0368124	0.149033	0.00800226	0	0.269096	0.238309	0.0585857	0	0	0	0.209057	0.043372	0	0.0549702	0.247733	0.0231692	1.90468	0.0924073	0.115231	0.00290473	0	0.360986	4.04881	0.0543324	0.0543324	0.0543324	0.0543324	0.0033368	0.594083	0.0155841	0.175968	0	0	0	0	0	0.166419	0.0306701
AC005488.11	0	0.00135618	1.75854	0.457076	0.257556	1.74743	1.68207	0	0	0.877955	0.75665	0.0053649	0.187778	0.563069	0.985978	1.71668	2.13386	0.266447	0.730917	0	0.00255616	1.51594	1.56795	0.0101193	1.20709	1.11726	2.39226	0.161842	2.24296	2.19516	1.11419	1.6613	1.91306	2.93832	1.85577	0.721385	2.35573	1.81914	0.257872	3.08986	0.312522	0.21227	0.906292	2.18632	0	0.204886	1.3026	2.01196	0.179078
AC005514.2	0	0	0.611639	0	0	1.91234	0.561147	0.259301	0	0	0	0.390494	0.126484	0.0125529	0	0.519204	0.704516	0.134256	0.326198	0	0	0.0454611	0.0602789	0	0.421047	0.312092	0.54	0.447924	0.774845	0.591069	0.10815	0.502605	0.748101	0.0845166	0.345114	0.345114	0.345114	0.345114	0.417687	2.47498	0	0.475098	0.487122	0.909359	0.144684	0.220654	0.0151278	0.345974	0
AC005519.4	0.0457373	0.851428	3.09516	0.329268	1.03668	1.46696	3.35612	2.21612	0.337343	1.46301	1.24032	0.639382	1.08495	0.564166	2.60737	1.24148	2.40221	0.690113	1.56505	1.75304	0	1.78022	1.41746	0.350053	2.10877	0.693268	1.16467	2.35966	2.12621	1.77573	1.90806	2.1049	2.53572	3.80435	3.56584	2.60478	3.04692	3.72295	0.816438	5.173	1.10795	0.884093	0.642745	2.81885	0	1.2824	0.853045	2.07216	0
AC005522.7	0	0.404915	1.57055	0	0.237397	1.16334	1.37738	0.485623	0.219554	1.16588	0.757502	0.0511412	1.11772	0.178799	1.55973	1.2891	1.45185	0.816586	1.01224	1.38504	0	0.222282	0.579751	0.412854	2.66787	1.64008	1.28725	0.839606	2.53785	1.69119	1.49787	2.6357	1.93528	2.59043	1.74638	1.68405	2.05328	1.50868	0.198372	2.16935	0.0194125	0.917991	0.918875	1.31289	0.26386	0.459707	0.235172	1.18582	0
AC005532.5	0	0.397788	0.486087	0.106319	0.158192	0.0483888	0.451921	0.295381	0	0.180477	0.348327	0.467377	0.250561	0	0.859684	0.608251	0.725367	0	0.104867	0.0744438	0	0.34806	0.894385	0	0.827835	0.20553	0.0958738	0.448164	1.03351	0.131631	0.940942	0.184057	1.2663	0.709899	0.116792	0.354323	0.327229	0.299857	0.518907	0.843331	0.956419	0.233941	0	0.253643	0	0	0	0	0
AC005534.6	0	0	1.02799	0	0.154304	0.998074	1.53186	0	0	0.345557	1.88395	0.306004	0.36413	0.948736	0.0672585	1.07017	1.14616	0	0.860459	1.01974	0	0.31251	0.279531	0	0.414484	0.793882	0.319519	1.13379	1.17664	0.457014	0.783466	2.63634	1.12719	1.80289	0.297156	1.73561	0.777635	1.65015	0.275476	2.26063	0	0	0	0.427376	0.00250465	0	0.224405	0.312536	0.0841207
AC005537.2	0	0	0.191644	0	0.157065	0	0.700568	1.25251	0	0.253083	0	0	0.254235	0	0	0	0.149187	0.0559646	0	0	0.3777	0.268229	0.279491	0	0.366546	0.554532	0.945669	0.108652	1.19813	0.404612	0.0558573	0	0.132117	0	0	0	0	0	0.00956135	0.778062	0	0.0838587	0.178927	1.15788	0	0	0	0.0347737	0.0499645
AC005538.3	0.308717	2.50419	0.96321	0.455983	0.625555	1.121	1.45949	2.61911	0.51804	0.415533	0.758883	0.279346	0.576196	0.199274	0.08817	0.15683	0.966088	0.169109	1.46226	0.997099	0.761272	1.70515	1.23098	0.278019	0.730276	0.491125	0.276344	0.179696	0.771331	0.778303	0.934668	1.18053	0.167194	0.08817	0.693153	0	1.15067	0	0.647786	0.08817	2.43858	0.783301	1.45145	0.435242	1.29689	1.45145	1.06406	0.48829	0.2216
AC005540.3	1.7276	6.25176	2.25973	0.955716	2.20586	2.9622	2.92595	2.12265	2.87541	2.3274	2.12523	0.695402	2.81463	1.0604	2.52716	0.740479	3.6006	1.93951	1.4089	3.27202	1.36047	2.4419	2.27675	3.55176	2.23437	1.64976	2.57992	1.63414	1.38051	2.09982	1.55791	1.36245	2.73971	2.04779	1.96813	2.09828	1.44559	3.06564	2.2205	2.62398	0.977677	1.66938	1.90056	1.3759	2.78937	1.65454	1.11697	3.04853	0.62892
AC005546.2	0	0.514815	0.743851	0.579708	0.564391	1.88742	0.855793	1.11292	0.121879	0.553589	0.65009	0.626267	0.450438	0.796266	1.15203	1.27308	1.46018	0.846557	1.30615	0.568144	0.0914927	0	0.394451	0.423362	1.75195	0.0151008	0.839305	1.20164	0.968106	0.75807	0.558409	1.27413	0.522566	1.92713	0.446008	1.15405	0.617957	2.12526	0.677896	2.92539	0.712633	0.532754	0.295934	0.843031	0	0.603326	0.436562	1.09104	0
AC005550.3	0	0	2.3097	0	0.243149	3.79302	1.88215	0	0	0.0264607	0.317727	0	0	0	0	0	1.02188	0	0.891862	0	0	0.869475	0.757058	0	0	0.407059	0	0.080009	1.69714	1.79645	0	1.01335	0.209776	0.154945	0.534396	0.534396	0.534396	0.534396	0	0.0621095	1.08128	0	0	3.7675	0	0	0	0	0
AC005562.1	0	1.78882	3.78164	1.6976	2.47072	4.35149	3.32817	2.65954	1.07449	2.06217	2.57068	1.97826	2.12585	3.20901	4.2999	2.60003	3.15747	2.36104	2.62635	1.11072	0	2.76076	2.66706	0.696044	3.24612	2.19624	2.8318	3.88179	3.02963	3.18686	2.95128	3.63474	2.85416	4.0129	4.1341	3.02519	3.64536	3.98795	2.60578	4.11332	4.74643	2.87568	2.1244	3.7686	0.541038	1.56986	1.80212	2.10679	2.93953
AC005578.3	0	0.00925096	0.0483895	0.174429	0	0.149472	0	0.177604	0	0.188304	0.106707	0	0.0679119	0.206586	0.324803	0	0.869377	0.244792	0	0.00303964	0	0.0956708	0	0.0654472	0.0853795	0.0944752	0.7689	0.168955	0.187037	0.0215498	0	0	0.101312	0.474932	0.0311023	0.0311023	0.0311023	0.0959333	0.163651	0	0.171424	0.00884588	0	0	0.00947168	0.146641	0.0230727	0	0.0187752
AC005592.3	0	0.0287185	1.33864	0	0.0256317	1.33476	0.268764	0.943809	0.0868817	0.116471	1.22101	0.086231	0.12108	0	0.0739252	0.0661758	0.0962806	0.325683	0.368881	0.18681	0	0.0366171	0.134216	0.00940887	0.0559882	0	0.191125	0.292949	0.199187	0.147063	1.0059	3.61567	0.00896548	1.63648	0.47984	0.461029	0.235732	0.129922	0.101715	2.53919	0.127305	0.0203591	0.000753441	0.936028	0.1229	0.236002	0.465803	0.228833	0
AC005593.2	0	0	0.734211	0.0318166	0	0	0.346413	0.883821	0	0	0.385137	0.194063	0	0	0.168677	0	0.335836	0.134129	0.199261	0.0790532	0	0.196612	0	0.285849	0.0235461	0	0.0702332	0.139876	0.13438	0	0.240107	0.0609684	0	0.307271	0.766184	0.051769	0.051769	0.243405	0	0.589534	0.158274	0.139918	0	0	0	0.651522	0	0.51217	1.02194
AC005599.3	0	0	0.0745821	0.13491	0.123554	0.336274	0.917213	0	0	0.159711	0.0123749	0.0470893	0.136362	0.111704	0	0.0862077	0.780801	0	0.179641	0.0616583	0	0.153347	0.888727	0	1.72892	0.62636	0.478233	0.73229	0.0984683	0.841704	0.778311	0.270136	1.58348	0.523512	0.111432	0.111432	0.397442	0.237169	0.290006	0	0.498641	0	0	0.705404	0	0	0	0.510326	0.457439
AC005606.14	0.226793	1.03405	1.02266	0.714697	0.612487	0.821619	1.71051	1.31193	0.438549	0.509596	0.0771865	0.698257	0.532116	0	0.391262	0.0396668	1.48098	0.966554	0.776739	0.265677	0.0736424	1.11498	0.991389	0.376079	1.22129	0.893118	0.47612	0.218636	1.31857	1.21149	0.906758	0.333913	1.92313	0.282026	1.50633	0.385585	2.06096	0.5876	0.685574	0	0	0.0134081	1.04044	0.401961	0.414949	1.16719	0.592635	1.81156	0.868699
AC005614.3	0	0.0639633	0.0448255	0	0.0334224	0	0.0801439	0.0131137	0.0606381	0.0956173	0.180706	0	0.0524713	0.0220846	0.083496	0	0.319099	0.034927	0.124154	0.0073047	0.00797639	0.146942	0.186359	0.0273243	0.0560713	0.0596399	0.152162	0	0.0746768	0.00713588	0.0888742	0.236301	0.284014	0.0270934	0.0370541	0.639941	0.0370541	0.199471	0.134266	0.778432	0	0.0593765	0	0.189173	0.115038	0	0.0687415	0.0721214	0.0700413
AC005618.10	0	0	0.531018	0.00636461	0.0688639	0.916272	0.112677	0	0	0.0412498	0.905982	0.295678	0	0.837542	0.202493	0.022851	0.380433	0	0.301365	0.135469	0	0.273934	0.18833	0.0764488	0.373193	0	0	1.3832	0.136135	0.404032	0.11681	0.533415	0.345534	0.988407	0.0254483	0.258277	0.457466	1.94403	0	1.26847	0.892515	0.423498	0.0670343	0.59846	0.00103032	0.0867306	0.0432476	0.0440953	0.395074
AC005618.6	0	0.111658	1.01847	0	0.179268	0.201365	0.0805171	0.137248	0.107229	0.179028	2.51658	0.460698	0.00869045	2.46186	0.887124	0.0877315	0.521777	0.364577	0.179905	1.02295	0.0132917	0.166506	0.486391	0.0906498	0.185518	0.0670758	0.100973	2.81167	0.266891	0.337895	0.0405187	0.173295	0.416676	0.980292	0.535257	0.222026	0.208511	3.9801	0.0145893	1.12616	0.832583	0.163662	0.046655	0.199188	0.18175	0	0.056882	0.122638	0.0107777
AC005682.6	0	0.297616	1.51828	1.32011	1.02514	1.03467	1.49912	0.284207	0.31217	0.521641	2.72369	0.47987	0.704892	0.23452	0.893963	1.3048	1.39422	0.446029	0.895523	0.89592	0.0121223	0.605789	1.28715	3.18026	1.26658	1.58604	1.66606	0.104282	1.86465	1.77174	1.39686	1.42923	0.972113	1.07176	1.40756	1.09096	2.62294	2.26202	0.851096	1.70583	0.646521	0.300605	0.471023	1.16991	0.727252	0.270657	0.224832	0.544318	0.171468
AC005740.3	0.0510978	0	1.53224	0	0.195685	0	0	1.56247	0.455034	0	0.172758	0	0.448952	0.343204	1.10241	0.64392	0.694357	0	1.2909	1.96293	0	0.293266	1.50836	0.217148	1.90631	0	0.457601	2.14193	0.209347	0	0	0.411014	0	1.65482	0.0565016	0.0565016	3.67878	0.316754	0.58484	1.43757	0.708847	0.494754	0	1.9377	0.0279606	0.0726244	0.857061	0.68408	1.04799
AC005740.5	0	0	1.56942	0.582452	0.748867	0.869779	1.64752	0.794068	0	0.276075	1.26224	0	0.347438	0.294511	1.29041	1.19139	1.94587	0	0.453697	0.0120467	0	0.708546	0.77487	0	0.79578	0.0538254	1.37594	1.34851	1.38643	1.11342	0.652922	1.3882	0.682128	2.67908	2.84795	0.882066	0.514	1.33684	1.31069	3.48252	0.502446	0.6592	0.121329	1.65187	0	0	0	0.0572631	0.151635
AC005740.6	0	0.265858	2.62333	0.107088	0.735946	0.570143	2.49217	0.87351	0	1.19862	1.22878	0.219886	0.436902	0.269828	1.22511	1.09269	1.54577	0.327683	1.08315	0.621347	0	1.1186	1.41137	0.358829	1.16009	1.16459	1.87197	0.598715	1.5606	1.32924	0.421305	1.27806	1.47437	1.96594	2.437	1.82522	0.953832	1.40552	0.745962	1.87483	0.918354	0.197713	0.232006	1.37922	0	0.477257	0.769367	1.29263	0
AC005740.7	0.436968	0.61937	1.38688	0.566259	0	0	0.243461	1.85532	0.531619	0.385773	0.368515	0	0.706724	0.272087	0.606992	0.387448	0.620436	0.0226221	0.724307	2.2571	0	0.178255	0.625891	0.959199	0.528319	0	0.169558	1.62346	0.120199	0.0402841	0.291645	0.617863	0	0.641722	0.388726	0.189245	2.26558	0.553673	0.655233	0	0.47841	0	0	1.29553	0.187724	0.602668	1.2495	0.595793	1.0063
AC005752.10	0	0	1.73714	0	0.184094	0.182672	1.00519	0	0	0.0652023	0.821795	0	0.119142	0.221087	0.00969101	0.185561	0.345338	0	0.043233	0	0	0.273119	0.460026	0	0.0864721	0.0957955	0	0.4521	0.506601	0.467099	0.227438	1.03156	0.221316	0.884981	0.125408	0.125408	0.125408	0.822457	0	0	0.168276	0.555687	0.103149	0.845686	0	0	0	0	0
AC005753.1	0	0	2.42648	0.305637	0.553551	0	3.02963	0.34686	0.436354	1.23487	0.641298	0.0433449	0.537483	0.598238	1.78542	0.596324	1.75696	0.1455	0.739935	0	0	1.15065	1.33188	0.000741201	0.949765	0.641042	0.882932	0.346498	1.21503	2.41481	0	0.619843	0.403991	0.694075	0.276548	0.276548	3.8777	0.276548	0.408986	2.56298	0.148068	0	0	1.88416	0	0.412153	0.552562	0.964722	0
AC005753.3	0	0	2.34586	0.208797	0.884919	0.0340252	3.03022	0.21336	0.556113	1.0138	0.620693	0	0.752353	0.140087	1.74817	0.407734	2.11845	0	0.951172	0.178912	0	1.10475	1.20577	0.105766	0.596771	0.316788	0.64905	0.276654	1.2871	2.24127	0.548546	0.612967	0.269343	1.18591	0.334984	0.134083	3.62698	0.25684	0.380991	1.11501	0.283017	0.0795373	0.0421994	1.98469	0	0.0939494	0.461731	1.51685	0
AC005754.8	0.0164816	0	2.97785	0	0.121338	2.67139	0.512356	0	0	0.175378	1.60924	0	0.101842	0.695215	0	0.307892	0.401147	0.0103776	0.181492	0	0	0.289258	0.378652	0.0864479	0.272321	0.00626599	0	0.944607	0.360837	0.498978	0	1.41106	0.01383	0.852366	0	0	0.620266	0	0	0.438782	0.388212	0.022907	0.130227	0.198432	0	0	0.027182	0.0649979	0
AC005757.6	0.190584	1.80732	1.37053	0.0940751	0.116581	1.42913	1.4405	1.32087	0.970889	0.9609	1.34593	0.231581	0.430177	0.0615526	1.65204	1.26745	1.47997	0.495243	1.1191	1.857	0.442265	0.374964	0.517486	0.34777	1.03291	0.174992	1.40616	0.447324	1.37058	0.847012	1.24788	2.28926	0.600154	2.98013	3.53404	1.24182	2.20211	2.68978	0.601964	3.42305	0.154251	0.497695	0.592063	1.80525	0.262351	0.0849951	1.48919	0.728751	1.28887
AC005776.1	0	0.37829	2.42419	0.140831	0.184197	1.45148	1.52409	0.00672801	0	1.08434	0.667822	0.628891	0.613345	0.745895	0.593533	0.891578	1.79093	0.433597	1.2922	0.421476	0	0	0.628047	0	0.901309	0	1.07734	2.12736	1.14759	0.207473	1.07615	0.893072	1.39498	1.42733	1.47056	0.381561	1.18267	0.822139	0.426562	4.02561	0.397741	1.17564	0.164327	1.22031	0.838596	0.0186872	0.619264	1.21821	0.920729
AC005785.2	0	2.14013	1.42386	0.587403	1.15646	1.25697	2.13212	1.33598	1.02545	0.930489	2.11734	0.93043	1.1599	0.862616	2.00625	0.326144	2.37979	1.38359	1.04028	1.29502	0.528607	1.35534	1.03114	1.00366	0.996019	1.27758	1.56462	2.69159	0.827521	1.35523	0.719755	1.10365	1.84595	2.26992	1.48787	2.06457	2.00775	1.68522	1.18849	0.930571	0.848496	1.38224	0.380784	1.7064	0.141576	0.890623	0.246126	1.84176	0.94837
AC005785.5	0	0.155726	2.54422	0.313015	0.916181	1.85511	2.89564	1.04312	0	0.974852	1.65573	0.58533	0.557476	1.04171	1.6338	1.14039	1.88236	0	1.43911	0.235571	0	0.686877	1.00709	0	1.7431	1.3487	1.78182	2.30381	2.37915	1.88056	1.18778	1.8368	1.74184	3.13504	4.08543	2.06063	2.10569	2.77012	0.446666	3.11462	0.593572	0.783305	0.447074	2.88338	0	0	0.242356	1.16874	0.106321
AC005786.3	0.228329	0	0.142957	0.258518	0.617642	1.21745	0.41203	0.814232	0.757972	0.888422	0.75956	0.203346	0.529304	0.00867754	1.37041	1.32708	0.104083	1.92753	0.830337	0.434426	0.746403	0.4637	0	0.113737	0	0	1.05659	0	0	0	0.633439	0.343886	0.038086	1.20228	0.777373	1.1235	0.635896	0.0527977	0.359898	0	0.559701	0.0331786	0	1.12998	0.604998	0.819418	1.13974	0	0.767465
AC005786.6	0.261179	0	0.586503	0.881574	0	0.969042	0.0920108	1.81976	0.437317	0.548987	1.37876	0.126833	0.531729	0.357466	1.14955	0.838743	0.407825	1.1477	1.57446	0.408978	0.359878	0	0.218916	0.0244723	0.428368	0.12169	0.796996	0.0015177	0.0475915	0.16637	0.969358	0	0.130621	1.05475	0.185642	0.161026	0.831146	1.60067	0.344671	2.56006	0.40213	0.439129	0.0110178	0.0721698	0.314134	0.766172	0.425643	0.503534	0.107038
AC005786.7	0.0806684	0.117302	2.30664	0.0806684	1.78719	0.0806684	0.137787	0.0806684	4.36973	0.0806684	0.0806684	0.0806684	0.0806684	0.0806684	0.0806684	0.0806684	0.0806684	0.0806684	0.254396	0.0806684	2.32749	1.70427	0.0806684	3.87389	3.17309	1.19728	0.153826	0.0806684	1.26954	0.0806684	0.0806684	0.205163	1.97813	4.19631	3.14844	0	1.9519	0	4.45919	0.0806684	0.0806684	0.0806684	0.0806684	1.38024	0.0806684	0.0806684	0.0806684	0.0806684	0.114435
AC005795.1	0.0487993	0.0560685	0.0546888	0.0909747	0.991037	0.356159	0.485338	0	0	0.166633	1.54532	0.653489	0.349501	0.381042	1.12588	1.03098	0.367622	0.0817582	0.0474633	0.107233	0	0.194284	0.537083	0.319936	0.92035	1.30706	0.619222	0.685699	0.163162	0.790982	0.7265	0.360832	0.21667	1.09127	1.26971	1.71749	1.2585	1.18679	0.685793	1.86663	0.220519	0.356582	0.349528	0.258383	0.15288	0.43901	0.227629	0.724189	0.677723
AC005914.1	0	0	0.136923	0	0	0.474324	0.170835	0.241029	0	0.149293	0.423498	0	0	0.351924	0.929697	0	0.487201	0.0491888	0.213081	0	0	0.173743	0.22442	0	0.40042	0	0.579567	0.780729	0.148071	0	0	0	0	0.176764	0	0.298658	0.456221	1.42285	0.157594	0	0.823102	0	0.104141	0.360561	0	0.828136	0	0.227461	0.0364718
AC005954.3	0	0	0.921517	0.470907	0.00733313	0	0.0891175	0.34265	0.063885	0.698166	0.485769	0.362648	0	0.040343	0.159483	0.0501892	0.612424	0.687063	0.149191	0.66411	0.360366	0.087873	0.409446	0	0.309047	0.157508	0.835613	0.14205	0.025078	0	0.0453847	0.0486771	0.501818	2.10496	1.23826	0.731104	0.760944	0.825994	0.167207	1.16818	0.50101	0.31793	0.461716	1.13422	0.166278	0	0	0.323704	0.17187
AC006014.7	0.243608	1.78413	0.824942	0	0	0.710733	1.08082	0	0	0.600442	0.880231	0.211992	0.489201	0.612566	1.23628	0	0.982772	0.730813	0.602022	0.0197439	0.0635567	0.328565	0.401751	0.746863	0.548387	0.264795	0.697128	1.00192	0.558627	0.260993	1.00982	1.23709	1.01097	1.82123	1.44867	0.233888	0.233888	0.233888	0	0	0	0.764165	0.282282	1.30158	0.299405	1.03096	0.726576	0.990683	0.488333
AC006014.8	0	0.797269	1.72011	0.308305	0.610487	1.95509	1.92641	0.0797613	0.425399	0.885023	0.756273	0.300697	0.441612	0.658953	1.16658	1.35436	0.865763	0.507337	0.891515	0	0.400661	1.01337	1.2647	0.0248363	1.83448	0.966749	2.31655	0.320902	1.68527	1.77346	1.38194	1.31361	2.05236	2.00317	2.15648	1.48274	2.8124	1.32891	0.577844	2.40403	0.254746	0.796381	1.13398	1.68769	0	0.462768	0.545641	1.60082	0.0580754
AC006026.9	0	0	0.0147013	0	0.182927	0.178131	0	0.104455	0	0	0.0686465	0.112899	0	0	0.0094509	0.319821	0.0719528	0	0.056633	0	0	0.161132	0.00727923	0	0.192062	0.114049	0.382682	0.121978	0.46962	0.332548	0.571177	0.133529	0	0.217246	0.228823	0.0154693	0.19284	0.166638	0.127688	0.0410932	0.094986	0.102153	0.0395536	0.460181	0	0	0	0	0.210386
AC006028.11	0	1.09728	1.24335	0	0.127675	1.02752	0.930639	0.474603	0	0.539869	0.302085	0	0.5563	0.412554	1.23761	0.729734	1.05413	0	0	0.251361	0	0	0.538641	0.0428724	1.26902	0.526168	1.40341	0.849894	0.453612	0.00563306	1.30687	0.945988	2.03029	2.39167	0.563087	0.563087	0.563087	0.563087	0.984655	3.03151	0.528373	0.461859	0.906332	0.955055	0	0	0.656772	1.13727	0
AC006042.6	0	0	1.73951	0.143901	1.70474	2.10337	2.65236	0	0.578237	1.05998	2.08058	0.452566	2.44508	1.53252	2.39687	1.52591	2.74454	0	1.38811	0.616273	0	1.25145	1.56204	0.148398	2.39849	0.882729	1.11517	2.1142	2.01015	2.21428	1.44534	3.24129	3.37893	0.227696	1.88729	3.94519	1.06634	2.40254	1.79885	2.56561	1.37618	1.11075	0.234993	3.03573	0.329531	0.733641	0.562447	2.39544	0.0314041
AC006042.8	0	0.700985	1.58565	0	0.817164	1.42298	2.04563	0	0	0.662975	0.736748	0.606041	0.138214	0.565971	0.779816	1.15483	1.87366	0	0.615469	0	0	0.69133	1.71638	0	2.57374	1.31625	1.4001	0.244201	2.30103	1.43254	1.63489	0.749429	1.76728	2.14599	0.745247	1.85978	1.60406	1.4731	0.345131	1.84906	0.500703	0.486813	0.327611	1.07788	0	0	0.0122401	0.35372	0
AC006077.3	0.323338	0.715879	1.2942	1.6036	1.7948	0.607464	2.44471	1.0392	0.0862772	1.07027	2.55723	0.440757	1.05912	0.735176	3.02285	1.54137	2.65385	1.27293	1.14714	1.37659	1.21135	2.33615	1.82111	1.16613	1.507	2.30885	1.17526	2.09977	2.12773	1.98987	1.5011	1.71876	2.29284	3.63243	0.483406	0.712976	2.64429	1.85658	0.81161	0	1.24958	1.17082	0.872585	0.929859	1.59771	0	1.5024	1.99878	1.28586
AC006115.7	0	0	1.95128	0	0.294011	0	0.698891	0	0	0.18044	0.0530762	0.0182912	0	0.0592056	0.0467499	0	0.45318	0	0.148606	0.261444	0	0.327322	0.365174	0.0244204	0.385211	0.410633	0.0763485	0.724805	0.0787778	0.488146	0.0652893	0.253997	0.756568	1.91864	0.0270469	0.147537	0.13498	0.289246	0.114337	2.80156	0.417394	0.857588	0.389683	0.599986	0.00148613	0	0.261081	0.119792	0.140429
AC006116.12	0	0	1.25746	0	0	0.752916	0.68662	0	0	0.310408	0	0	0.0279945	0	0	0	0.370367	0	0.155052	0	0	0	0.592069	0	0.387065	0	0	0.724518	0.658954	0.515934	0.385445	0	0.564033	0.720472	0.10092	0.860441	0.598666	1.77943	0.0214873	1.24633	0.289174	0.319076	0.234944	0	0	0	0	0	0
AC006116.13	0	0	0.796092	0	0.359687	0.285277	0.587222	0	0	0.0177492	0.0371358	0	0	0.0311903	0.224942	0.211013	0.47304	0	0	0	0	0.387161	0.348539	0.0166583	0.253597	0.109881	0	0	0.573659	0.125128	0.019091	0.0990384	0	1.8197	1.19433	0.0976847	0.250481	0.859618	0.0669005	1.32017	0.0469658	0.139153	0.234299	0.043094	0	0	0	0.0867642	0
AC006116.15	0	0	0.779531	0	0.00195055	0.326693	0.363129	0.300647	0	0	0.296273	0	0.0577087	0	0	0.0466735	0.0893641	0	0.0140084	0.0538064	0	0	0	0.0216594	0	0.0377245	0	0.122516	0.254606	0.553064	0	0.0466096	0	0.79719	0.0572522	0.192241	0.190269	1.39631	0.441622	0.914762	0	0.183218	0	0	0	0	0	0.0295301	0
AC006116.19	0	0.112594	2.11918	0.455305	0.405742	2.1929	1.91136	0.966417	0	1.07031	0.94532	0.137078	0.0765214	0.40239	1.61796	0.980727	1.63001	0	0.995613	0.442793	0	0.416249	0.846971	0	1.83654	1.02023	0.395936	0.724092	2.00829	1.1263	0.182536	1.80166	1.5355	3.41663	1.78921	0.644926	0.644926	1.38566	1.17141	3.13369	0.277226	0.772391	0.677864	1.05089	0	0.12211	0.0602158	0.429639	0
AC006116.21	0	0	1.06771	0	0	1.02194	0.989845	0.0608126	0.0223212	0.187126	0.01445	0	0.152459	0.0115213	0	0	1.28112	0	0.338861	0	0	0.0974283	0.32306	0	0.191268	0	0.460905	0.141108	0.881187	0.287323	0	0	0.557671	1.99518	0.208423	0.208423	0.208423	0.488195	0.213528	0	0	0.67873	0.268501	0	0	0	0.105053	0	0
AC006116.22	0	0.105423	0.668819	0	0.15173	0.105465	0.604868	0	0	0	0.216369	0.00860226	0.0197101	0	0	0	0.657888	0	0.00693526	0	0	0	0.050167	0	0.589289	0	0	0.257489	0.435922	0.2518	0	0.199709	0.628184	2.15802	0.0239571	0.600483	0.0434905	1.21009	0.279497	2.55041	0	0.0774966	0.016917	0.258734	0	0	0	0	0
AC006116.28	0	0	1.46661	0	0.132288	0.714766	0.954545	0.152865	0	0.25896	0.520189	0.177809	0.0809952	0.00924325	0	0.195686	0.523131	0	0.372194	0.0713283	0	0.157264	0.475427	0	0.628262	0.18018	0.468304	0.300671	0.796103	0.677022	0.160625	0	0.545874	0.80482	0.311384	0.397688	0.519183	1.06795	0.255902	1.18572	0.205577	0.194962	0.145128	0.0668868	0	0	0	0	0
AC006129.1	0	3.82348	0.910862	0.23267	0.00225597	1.15702	2.08128	0	0	0.660561	0.735253	0	1.21985	0.440708	2.60568	0.802257	1.69731	0.306207	0.98203	0.271928	0	1.79255	1.17476	0	1.45541	0.0603912	1.58469	0.652311	0.597753	1.45794	1.49714	0.71856	1.92729	1.03652	0.385866	0.836151	0.855482	4.18977	1.05085	3.43664	1.32421	0	2.89277	0.239288	0	0	0.858712	0.115541	0.0254799
AC006129.2	0	0	1.30555	0.816608	1.73715	0.396903	2.59309	0	0.367591	1.32612	0.310645	2.5326	0.239553	2.47523	0	0.18681	2.42038	0	1.9559	0.0186698	0	0.860122	2.98934	0.130499	3.85453	2.05987	2.26899	0.471651	0.723576	1.05624	2.69657	0.426064	4.97567	0.868167	0	0.967266	1.37555	0	1.18077	1.99791	2.71497	0.577681	2.41788	1.52719	0.0198674	0	0.056918	1.06837	0.0792238
AC006130.5	0	0.103051	1.4029	0.0169812	0.258616	0.0816414	0.88793	0	0.144522	0	0.678694	0.618287	0.274107	1.24858	0.55466	0.103611	0.666231	0	0.314502	0	0	0.601495	0.559714	0.687942	0.399787	0.0267803	0.275647	0.0362796	0.325796	0.258984	0.381221	0.185691	0.410884	1.00997	0.806431	0.514212	0.243871	0.370902	0.111432	1.69168	0.0765686	0.482975	0.085098	0.953099	0	0	0.0971832	0.383734	0
AC006159.5	0	0	1.87453	0.379375	0.708877	1.32485	1.83983	0.103626	0	1.01872	1.84645	0.16424	0.992053	0	2.45225	1.81882	1.83883	0	0.887235	0.641155	0	0.576502	1.11591	0	1.442	1.0712	1.2714	1.72735	1.86413	2.25038	1.53604	2.22649	0.274634	0	1.28071	1.28071	1.28071	1.28071	0.654077	2.60811	0.960791	1.05059	0.603642	1.93556	0	0	0	0.49374	0
AC006160.5	0	0.60768	1.58271	0.978857	0.666373	1.21852	1.80715	1.10556	0.0993251	1.11608	0.90085	0.707784	0.117532	0.917879	0.726157	0.976987	1.68903	0.478405	1.10699	0.421256	0.234882	0.270774	1.67451	0.176847	3.67753	2.27773	1.831	2.55403	1.28412	0.803399	2.92124	0.51666	2.55128	2.24158	2.70487	1.02294	0.706686	1.72454	1.585	3.42382	1.0423	1.10439	0.857381	1.68635	0	0.426268	0.465744	0.661408	1.18356
AC006195.2	0	1.1133	1.16134	0.160339	0.0905405	1.24492	0.466464	0	0	0.739686	0.879935	0	0.281697	0	1.2795	0.691598	0.631982	0.176318	0.40325	0.734541	0	0.707506	0.659667	1.0442	0.852646	0.717379	0.44269	0.894706	1.23614	1.73519	1.1018	1.69359	0.721728	1.43041	1.51056	0.906954	0.760594	3.42515	0.319379	2.67776	0.0555581	0.711737	0.0942206	0.986536	0	0	0.675201	0.180266	0
AC006262.4	0.292839	1.48237	0.527602	0.613754	1.55943	0.500007	2.4613	0.292839	0.292839	0.362427	0.292839	0.391453	0.386774	0.292839	0.612133	2.86686	1.17312	0.292839	0.395475	0.292839	0.292839	3.55372	0.758786	0.292839	0.292839	3.41457	1.49009	0.374485	5.48148	3.92884	0.366271	0.378577	0.406539	1.02015	0	0	0	0	0.292839	0.292839	0.292839	0.292839	0.332974	2.75624	0.292839	0.292839	0.320764	0.355772	0.933029
AC006262.6	0.279897	6.15646	1.98332	0.355507	1.3034	0.24869	2.00857	0.219233	0.219233	0.428072	0.291707	0.229309	0.321213	0.219233	1.34478	3.11038	1.33134	0.219233	0.397359	0.398399	0.481054	1.85133	0.812123	1.3496	0.336622	2.2477	2.10439	0.219233	2.84017	2.96433	0.585113	0.548891	0.303533	4.79096	0	0	1.6257	0	0.219233	0.668579	0.219233	0.234876	0.237155	5.70161	0.321358	0.219233	0.293634	0.377991	2.32595
AC006273.4	0.0727802	0.275845	0.0789216	0	0.16611	0	0.526661	0.0340326	0	0.0200518	0	0	0.0721042	0	0.194637	0	0.00284098	0	0.228698	0.08414	0	0.191729	0.11773	0	0.0998309	0	0.111373	0.223882	0.0590652	0.265478	0	0.168845	0	1.18785	0	0	0	0	0.0339013	0	0	0	0	0	0	0	0.207541	0.303107	0
AC006277.2	0.0622086	1.85433	2.32758	0.571512	1.33009	1.70914	2.05514	0.362162	0.194031	0.432006	1.09562	0.738975	0.200795	0.796248	0.625311	1.04729	1.8384	0.557006	0.930442	0.36331	0.412476	0.75491	0.633087	0.183038	1.29576	0.662366	1.7161	0.675673	2.86811	2.27158	1.36656	0.836088	1.13339	2.59674	1.74848	1.00942	0.919543	1.51373	0.313903	4.59212	1.02362	0.741415	0.315632	1.03148	0.16081	0.0899152	0.5405	0.634761	0.668974
AC006277.3	0	0	1.61291	1.15271	0.583956	1.1788	1.28966	1.59373	0.450041	0.977692	0.787328	1.13727	0.37817	1.04414	0.60964	0.771702	1.90243	1.40058	0.698799	0.907097	0.0925461	0.660862	0.731746	0.748371	1.30185	0.127707	1.03713	0.716626	1.04532	0.437941	0.921405	1.1732	2.02249	1.26343	0.86505	1.1995	0.537329	1.04316	0.645424	2.47977	1.07381	1.59863	0.66183	1.69988	0.566815	1.01223	0.537786	1.48017	0.75963
AC006355.3	0	1.01438	1.05776	0.0806589	0.196228	0.827063	0.264411	0.781201	0.14694	0.564563	0.349532	0.320105	0.0300133	0.260491	0.836274	0.838237	1.0238	0	0.442255	0.248343	0.0405978	0.465004	0.51513	0.644846	0.245152	0.228456	1.11329	1.59829	0.338907	0.923271	0.866197	1.53783	0	1.94872	0.468009	1.14446	0.468009	0.468009	0.256435	4.79848	0.175582	0.805389	0	1.32099	0.0161881	0.141468	0.230181	0.383746	0.0722039
AC006369.2	0	0.564459	0.528544	0.624671	1.09861	0.276844	1.87405	0	0.225895	1.15033	0	0.461996	0.120075	0.113675	1.43083	0.855572	1.1095	0.0957192	1.32614	1.23839	0	0	1.12355	0	3.56535	1.30483	1.77497	0.142145	1.2194	0.466552	1.30092	0.101575	1.66381	0.196938	1.71571	0.100124	0.363409	0.594089	1.35774	3.58025	0.317978	0.318798	0.737051	0.604732	0	0.30438	0	0	0.309737
AC006460.2	0	0.771534	0.866812	0.315959	0.481918	1.62339	1.80633	0.178021	0	0.442387	0.792848	0.127239	0.565958	0.183262	0.757237	0.991213	1.73766	0.347564	0.552467	0	0	0.597887	0.895564	0	2.2859	1.50355	0.904669	0.946082	3.00521	2.32927	0.979918	0.867932	0.734837	1.95948	0.459435	0.459435	2.2422	0.459435	0.291125	4.30045	0.655649	0.353078	0.218785	0.967565	0	0.037068	0.275295	0.136655	0.18859
AC006486.10	0.0349564	0.875741	0.227346	0.279684	0	0.831863	1.43634	0.782767	0.751341	0.528772	1.07745	0.80479	0.248259	0.41044	0.57966	0.228083	1.10951	0.482084	0.602367	0.314609	0.939127	0.306173	0.427548	0.0225503	0.104951	0.0962228	0.225271	0	1.02945	0.576973	0.228457	1.30565	0.61332	0.203441	0.701294	0.681645	0.596301	1.92084	0.62277	1.05051	0.546555	0.214028	0.32358	0.951106	0.595761	1.2045	0.25661	0.661936	0.762027
AC006486.9	0.159403	0.0334701	0.0314325	0.0640431	0.100664	0.164722	0.0171286	0.0467804	0.0412623	0.185638	0.244362	0.0389672	0.00110191	0.013778	0	0	0.160456	0.113941	0	0.101961	0.00606431	0	0.0693402	0	0	0.0543538	0	0.0588886	0	0.0618665	0.0696685	0.0490204	0.0347903	0.126245	0.166252	0.278963	0.219854	0.220376	0	0	0.0201431	0	0.092956	0.0308781	0.00672273	0.162974	0	0.0442251	0.0462228
AC006538.1	0.614156	1.5829	1.47133	1.35785	0.141247	0.827572	0.328699	0.358378	1.31764	0.570963	1.83199	1.20959	0.326732	1.89134	0.466541	0.115407	0.496964	0.586394	0.802134	0.381544	1.32703	0.602349	0.760138	1.74902	0.481421	0.375484	1.23664	0.117504	0.0966252	0.43108	1.49369	0.780562	1.49281	2.66043	1.27222	0.687246	1.71594	0.2038	0.544517	0	0.270188	1.66635	0.648298	1.93123	0.243085	1.76664	1.34384	0.868219	0.435242
AC006538.4	0.926198	0	0.334542	0.714544	0.66975	0.144803	0.357405	0.564015	0.756643	1.00013	0.463035	0.397096	0.688028	0.175204	0.372866	0.355827	0.467194	1.08592	0.139039	0.463214	0.696622	0.632037	0.858732	1.00324	0.285535	0.250983	0.685086	0.189763	0.135117	0.480956	0.465006	0.148153	0.578874	0.707547	1.07155	0.25868	0.694077	0.714037	0.479204	3.19975	0.744902	0.603239	0.712371	0.544426	0.417673	0.403162	0.540992	1.09317	0.102278
AC006538.8	0.10579	0.259662	2.18516	0.096175	0.137637	2.67578	0.216471	1.45798	0.23711	0.63357	1.0438	0.31973	0.420928	0.582825	0.0736757	0.969398	0.945764	0.603888	1.05039	0.544459	0.45912	0.250405	0.384079	0.0960434	1.29448	0.0970417	1.70725	1.46082	0	0.135126	1.04532	1.22583	1.62909	3.71426	0.295842	3.19415	0.746596	0.295842	0.597666	2.61811	0.247208	1.00104	0.603437	2.35924	0.00187411	0.730524	0.506477	0.517305	0
AC006539.3	0	0.259522	1.25489	0	0.384831	0	1.6995	0.0734365	0	0.475403	1.1425	0	0.30503	0.111024	0.330072	0.697224	1.36786	0	0.928216	0	0	0.959862	0.45144	0.0535856	0.712848	0.431577	1.4353	1.91112	1.98326	0.645632	0.551188	0.279065	1.52248	2.17411	1.40324	0.563538	1.14676	0.563538	0.582134	1.92379	0.445256	0.93184	0.275365	0.205832	0	0	0.360097	1.00551	0.216333
AC006547.13	0.914783	3.19975	2.9657	5.0686	1.7544	1.38701	4.3719	2.95405	1.4468	2.01916	1.27786	0.662096	1.61491	2.15355	4.16566	2.42783	2.12059	3.37552	2.03364	3.78509	0.575733	1.6709	2.47739	4.89238	4.08602	1.77987	2.9223	1.45741	2.67636	2.31774	3.00265	2.81317	3.34131	5.08731	5.42168	3.90279	3.65292	5.58995	2.43539	8.12248	0.914501	0.838883	2.60581	3.31294	0.639781	1.69649	3.06056	3.99784	1.73597
AC006547.8	0.00155655	0	0	0.29385	0	0.274876	0.022039	0.343482	0	0.0528623	0.195863	0	0	0.153085	0.177475	0	0.111264	0.104005	0.0668876	0.0980205	0	0	0.222581	0	0.100661	0.0119047	0	0	0.0217228	0	0.606873	0.00102915	0.0335961	0.0620634	0.164939	0.0210461	0.0161774	0.917978	0.0367586	0	0.0460565	0	0.025726	0.450715	0	0.179452	0.0101267	0	0.0600709
AC006942.4	0.479245	2.69451	2.06337	0.463696	0.818815	1.10765	1.05849	1.45476	1.33173	1.32522	0.743705	0.816023	0.944719	0.996672	1.51767	0.396156	1.64679	3.24932	0.437978	1.71525	1.45264	0.959208	0.944523	1.12876	0.83756	0.802135	0.824796	1.14335	1.23846	1.02601	1.79628	2.45976	0.928448	1.9166	2.82265	1.88255	2.16337	3.127	0.304597	2.49795	0.47977	1.087	1.51016	1.44625	1.05925	1.39197	0.779073	1.10017	2.63316
AC006946.12	0	0	2.10244	0.52863	0.717521	0.824946	2.01761	0.194208	0.33502	0.635434	1.22217	0.661227	0.468776	0.667451	1.79802	1.17732	1.32424	0.479132	0.232507	2.41959	0.0311976	0.421251	0.746691	0.983922	2.69305	0.487622	0.661976	0.891536	1.42949	0.699562	1.35821	0.837304	2.52467	1.67064	2.50295	1.94892	0.639692	1.60645	1.03449	4.03841	0.637869	0.688539	0.519083	1.57004	0	0.0564807	0.120376	1.40859	0.292946
AC006946.16	0.297262	1.38337	0.236089	1.86303	0.909446	3.26237	1.60698	2.45356	0.170331	0.437316	2.47262	0.15873	1.59973	0.932411	4.26502	2.493	0.691959	0.837542	1.28937	3.58072	0.211314	0.731145	0.722609	1.49944	1.28246	0.610318	1.79534	2.09368	1.26312	1.59845	1.64538	0	0.705251	3.77606	3.93035	3.18268	1.99342	3.00147	1.91819	2.29288	0.591965	1.18	0.143122	3.10842	0.63924	0.618015	0.128159	0.564558	1.55042
AC006946.17	0.0546451	0.0546451	0.125118	1.56517	0.895673	3.41234	1.90183	1.84716	0.475567	0.631646	2.06592	0.13274	1.37589	0.207865	4.47277	2.59525	0.533298	0.390188	1.28977	2.79278	0.0546451	0.438772	1.09987	0.819607	1.01139	0.602533	1.91857	1.89553	1.32572	1.99298	1.50056	0.0546451	0.55244	3.40703	4.0275	3.15438	1.38538	2.28469	1.34523	2.03462	0.372947	0.783563	0.154253	3.33814	0.518807	0.389979	0.124283	0.693098	0.629193
AC006947.1	0	0.122483	2.96447	0	0	1.35427	0.530232	0.168161	0	0.439133	0.492114	0.37854	0.0891858	0.139281	0.985062	0	0.717086	0.0889185	0	0	0	0.961615	0.274598	0.0769186	1.09891	0.415215	0.149326	0	0.591082	0.35033	0.259139	0.903696	0.935044	0.686012	1.91894	0.321677	0.321677	0.321677	0.409323	0.377958	0.602867	0.422507	0.0204707	1.2386	0	0	0.227419	0.223401	0
AC006978.6	0.622897	3.67127	3.75648	2.26842	3.28164	3.29086	4.72266	2.35646	1.41275	2.72085	3.63848	2.03796	2.49254	2.70182	3.7274	3.80655	3.76976	1.73299	2.58839	1.79388	0.775309	3.24294	3.54257	2.64303	4.71596	4.14973	4.04618	3.15394	4.94553	4.36484	4.19115	3.99043	4.14277	4.21541	3.73097	3.42847	5.61684	4.8046	3.11419	4.42199	2.96147	3.45086	2.69163	3.48076	1.14511	1.35579	1.89444	2.68885	2.1717
AC006994.2	0	0.332401	0	0	0.0278671	0	0	0	0.192553	0.418919	0.249934	0.12254	0.0178407	0	0.992629	0	0.348735	0	0.120464	0.0572066	0.0646429	0.733882	0.159695	0	0	0	0	0.0157248	0.0720831	0.523307	0	0.278779	0.0470944	0	1.1544	0.673419	0.0481232	0.609887	0.0721253	0	0	0	0	0.681054	0	0.228532	0.223594	0.121053	0.257513
AC007000.10	0	0	2.70368	0.105387	0.701934	2.33929	2.27144	0.431947	1.01658	1.14677	1.69607	0.386913	1.39072	0.442662	1.48012	1.89196	1.98955	0.287317	1.25553	0.845822	0.149174	1.32327	0.700787	0.856538	2.71949	1.81287	1.02058	1.98366	3.37151	2.75889	1.91102	2.53385	1.7699	2.71295	2.389	1.63427	1.23068	2.13794	0.69206	3.92453	0.0893464	0.898143	0.506136	1.64593	0.930248	0	0.691084	1.66553	0.0736064
AC007009.1	1.72972	2.96081	0.106492	0.106492	1.46667	1.99317	0.764474	0.9491	1.92896	1.15379	1.33501	0.969152	4.94962	0.73153	0.883422	0.106492	0.410826	0.106492	0.544108	0.322428	0.342878	0.475025	0.827974	0.587473	0.816129	0.921588	0.106492	1.69037	0.106492	0.874732	1.314	2.53542	0.106492	0.380223	0	3.64362	0	1.44562	1.16796	0.106492	1.73135	1.14266	0.106492	1.93196	0.286871	3.38369	0.106492	0.106492	0.474915
AC007016.3	0	0	0.446929	0	0	1.76671	1.33158	0	0	0	0.0543587	0.0346072	0	0	0.724145	0.740168	1.20785	0.0623943	0.731696	0	0	0	0.621293	0	0.813265	0.633598	0.295715	0.925111	1.38886	0.811447	0.779216	0.756307	0	1.72501	0.460217	2.69555	0.460217	0.460217	0.30742	2.68199	0.118276	0.267932	0.436095	1.84168	0	0	0.0240763	0.0441075	0
AC007036.4	0	0.811763	1.64017	0	0.632189	0.812098	1.76997	2.27429	0	0.409013	0.0354061	0	0.652536	0.0929302	1.16221	1.17091	2.17226	0.00578847	0.578486	0.98128	0.170861	0.733529	1.09003	1.39768	1.35499	1.04588	1.24197	0.814972	2.16135	1.3821	0.671859	2.03333	1.26346	1.19899	2.05288	0.833034	0.833034	0.833034	0.819191	2.63767	0.159618	0.749045	0.0496805	0.578505	0.0532938	0	0.134235	2.48431	0
AC007036.5	0	0.228327	0.468701	0.0456054	0	0.413439	0.283685	1.61287	0	0.156215	0.349504	0.182823	0.332299	0.234977	0	0.185316	0.157046	0.258517	0	0.0218028	0	0.284554	0.263838	0	0.0328811	0.173799	0.244588	0.0508015	0.0426297	0.269252	0.23689	0.240195	0.202586	0	1.13199	0.0937056	0.214086	0.406581	0.681571	0.218043	0.0151399	0.224717	0.0334454	0.105624	0.0399396	0.636763	0.0945621	0.282324	0.380881
AC007036.6	0	0	1.89296	0.400867	0.398979	1.26782	1.77287	1.41323	0	0.886412	0.551936	0	0.312846	0	0	1.16641	1.21708	0	0.386949	0.894763	0	1.15941	0.831273	1.57517	1.45702	0.272027	0.415394	0.303861	2.13559	1.88475	0.998218	2.4225	0.55188	1.26779	1.55719	0.859833	0.859833	1.01819	0.26702	2.09133	0	0.183683	0.158921	0.705617	0	0	0.0770723	1.2655	0
AC007040.11	0.105786	2.48835	0	0.845725	0.403238	0.711037	1.35004	1.77731	1.08616	0.436462	0.452968	1.004	0.422792	0.579845	0.723339	0.552401	1.53021	2.66265	1.57687	0.76879	0.76839	0.863853	0.509054	1.56472	0.363061	0	1.16618	1.90689	0.304189	1.32914	2.61528	3.77374	0.0711809	1.00561	0.833809	1.30928	1.64712	0.576694	1.19329	0.0337958	0.6714	1.00217	0	1.57911	1.23376	2.09406	0.685603	0.711976	1.79883
AC007040.6	0	0	0.273922	0.105655	0	1.31511	1.37762	0.14727	0.404058	0	0.295923	0	0.204545	0	1.07165	0	1.0709	0.425331	0.189294	0.644812	0.0267571	0.614706	0.603692	0.663356	0.124849	0.109778	1.50768	0.512138	0.447222	0.421067	0.103802	0	0.866581	0.684019	1.78252	0.184968	0.341935	1.07949	0.536422	0	0.436764	0.209696	0.213529	0.183706	0.342497	0.726443	0.200043	0.983676	0.594855
AC007050.17	0	1.24247	1.58054	1.40599	0.160097	2.03664	1.6505	1.74555	0.469	1.03987	1.69532	0.467826	1.53401	0.373886	3.4709	1.6008	2.12692	0.206096	1.5665	3.20663	0.334677	0.912938	1.80001	1.02905	2.08565	1.61238	1.06618	1.30986	1.77871	0.803747	1.59702	0.968385	1.39983	3.0557	3.62546	2.67422	0.925652	3.77799	1.38782	2.27331	0.72579	0.153003	0.649526	1.84308	0.126704	0.99925	0.778038	1.76777	0.394222
AC007078.4	0	0.380234	1.24022	0	0.403191	0.934348	2.16475	0.730657	0.22929	0.883344	0.676543	0	0.728943	0.198028	1.56009	1.443	1.09552	0.129253	0.69364	0.36742	0	0	0.700574	0.175719	2.19415	0.750674	0.305051	1.17171	1.95385	1.06959	0.85011	1.40829	1.80106	1.7272	1.42388	0.655888	1.71678	2.07272	0.539762	2.4581	0.29415	0.260172	0.624618	0.971464	0.351444	0.166131	0.281472	1.17435	0.461776
AC007126.1	0.0126576	0.26117	0.0126576	0.0126576	0.0780172	0.569062	0.0408472	0.0324685	0.0126576	0.0594124	0.0310699	0.0469326	0.139359	0.0126576	1.39465	0.0514079	0.113301	0.0126576	0.328066	0.185316	0.015937	0.0690814	0.0975449	0.0588945	0.017646	0.0407386	0.0433756	0.26901	0.0302818	0.0547195	0.218214	0.158022	0.0772313	0.153836	0.21415	0.201343	0.0285217	0.643041	0.214063	1.21928	0.270477	0.0931315	0.0300288	0.218845	0.0452055	0.032823	0.250136	0.131503	0.0801248
AC007161.5	0	0.316307	1.88647	0.0312595	0.783336	1.67113	2.2238	0.229574	0	1.30424	1.4558	0	0.720281	0.695374	2.09766	1.37071	2.06819	0.299811	1.07479	0.507579	0	0.967242	1.15535	0.200324	2.28941	1.55925	1.24524	1.5178	2.104	1.79648	1.40118	2.48708	1.50841	2.59331	0.996224	1.23223	0.996224	0.996224	1.27559	3.34018	0.574221	0.517643	0.473374	1.7992	0.0302198	0.028239	0.339523	0.99875	0
AC007182.6	0.0810249	1.48147	0.131227	0.05021	0.247231	0	0.106299	0.0187099	0	0	0	0	0.0196613	0	0	0.790198	0.0820274	0.0788566	0.0685496	0.0179853	0	0.231587	0.00172284	0.0998514	0.329523	0.302389	0.206844	0	0.227885	0.293768	0.0371379	0	0	0	0	0	0	0	0.0649994	0.618138	0.0201429	0	0.192859	0	0.0448941	0	0	0.0327846	0
AC007191.4	0	0.775793	2.29124	0.62453	0.455461	2.38792	1.78079	1.90619	0.489308	0.535975	1.39285	0.910631	0.521182	0.896281	0.742972	1.90793	2.3584	1.48219	1.24474	1.17694	0.464732	0.344941	1.75768	0.97081	1.34216	1.41107	1.55697	1.22554	1.78764	0.791773	1.02021	2.97502	2.67222	2.145	2.92188	2.34229	1.35105	2.37594	0.704161	3.95056	1.37664	1.55849	1.18254	1.83791	0.0653233	1.30761	0.773136	1.31444	0.491647
AC007192.4	0.916156	0.969572	1.28555	0.681595	0.457142	0.500008	1.81579	1.52117	0.911994	0.969771	0.556592	0.502672	0.401025	2.36218	1.11812	8.34053	1.07039	0.900821	0.495813	0.794305	1.64443	0.523379	0.515399	1.44106	0.4135	2.32327	0.600264	0.740456	0.51614	0.626761	0.76347	0.455826	0.539376	0.556905	0.437304	0.266824	0.746838	0.288002	0.385627	6.99316	0.385627	0.529506	0.421515	0.845854	0.431	1.0003	0.632014	0.686795	0.452703
AC007193.10	0	0.277921	0.418112	0	0.370063	0	0.618328	0.800518	0	0	0	0	0	0	0	0	0	0	0.338641	0	0	0.214922	0.480948	0	0	0	0.256822	0.0777869	0.0481002	0.790128	0	0.381354	0	0	0.0348996	0.0348996	0.654043	0.0348996	0	2.1681	0	0	0	2.03392	0	0	0	0	0
AC007193.6	0	4.57002	0.41397	0.0980893	0.407502	0	1.50432	0	0	0.23168	0	0	0	0	0	1.9902	0.288931	0	0	0.124491	0.311102	0.671249	0.317845	1.07407	0.106761	1.41041	1.16498	0	1.57414	1.91793	0.155579	0	0	3.20661	0	0	0	0.197304	0	2.1836	0	0	0.11617	3.80476	0	0	0	0	0.931997
AC007238.1	0.188755	0.04919	0.690404	0.29478	0.189851	0.256793	0.04919	0.201816	0.14635	0.23334	0.256168	0.252746	0.0717696	0.17364	0.360339	0.137509	0.340089	0.124584	0.177322	0.16723	0.096574	0.124644	0.295366	0.104516	0.553794	0.260963	0.402651	0.279915	0.150943	0.626762	0.157863	0.279508	0.45347	0.389269	0.247908	0.438579	0.433886	0.183207	0.117417	1.01392	0.465705	0.04919	0.0900467	0.445721	0.04919	0.314143	0.139544	0.228124	0.114512
AC007255.8	0	0.682042	1.65339	0.840916	0.431039	0.765515	0.727904	1.06144	0.0881255	0.0798787	0.293082	0	0.158799	0.0885511	1.21543	0.303855	0.249313	0.50037	0.752211	0.0876591	0	0.141683	0.0600418	0.437837	0.532993	0.084619	0.766322	0.412762	0.0374685	0.371228	0.286603	0.717603	0.017071	1.35646	1.62878	0.377037	1.1107	0.617358	0.0115092	1.00171	0	0.143602	0.234411	2.7263	0.241273	0	0.0660255	0.0252	0.0175646
AC007278.3	0	0	0.0427574	0	0.169332	0	1.25133	0	0	0	0	0	0	0.0116308	0.00161921	0.0158248	0.377846	0	0	0	0	0.114658	0.265035	0	1.57096	0.456896	0.158533	0.0403817	0.114505	0.187924	0.152135	0	0	0.197927	0.0643791	0.0643791	0.0643791	0.0643791	0.0697441	1.76495	0	0	0.100704	0.280417	0	0	0.0191508	0.100689	0
AC007285.7	0	0.000611068	1.65377	0.234276	0.28029	0.87685	1.54267	1.10738	0.0220071	0.480754	0.903721	0	0.265053	0	2.04253	1.40848	1.17202	0	0.979666	0.658711	0.0415663	0.477264	1.13228	0.941317	1.47944	0.998175	1.80617	0.318852	1.37277	1.45888	0.887496	1.34659	0.60592	2.72726	1.24428	0.482352	0.841776	2.60386	1.02166	3.10383	0.65116	0.827094	0.230706	1.67494	0.0288056	0.00243085	0.193087	0.720716	0
AC007292.3	0.432563	0	2.06452	1.45039	0.463808	1.72801	1.85663	0.698998	1.06563	1.16429	0.768853	0.788044	0.912807	1.24225	1.13376	1.39394	1.46304	1.87296	0.828881	1.08644	0.807928	1.0629	0.878358	0.851574	1.66919	1.07352	1.28058	0.912342	2.25772	1.584	1.25867	1.45627	2.35024	1.48568	0.990084	1.79089	1.47731	1.65332	0.974889	0	0.736151	1.10487	0.957554	1.52047	0.430945	0.841868	1.12135	1.85292	0
AC007292.4	0.0354104	0	0.466463	0.288289	0.158955	0.542046	0.0626604	0	0.3015	0	0.228799	0.415102	0.147798	0.00176711	0.013809	0.361127	0.282682	0.0933514	0.0132465	0.107137	0	0	0.350021	0.26869	0.712675	0	0.138717	0.0892569	0.418131	0.222825	1.00062	0.37947	1.14467	1.24335	0.12037	0.12037	0.12037	0.683226	0	0	0.250362	0.275435	0.494816	0.945855	0	0	0	1.0158	0.0830542
AC007292.6	0	2.30202	2.02242	0.97346	0.318795	1.58056	2.69954	1.41889	0.88255	0.25381	0.985218	0.450946	0.453219	1.04618	0.832654	1.25414	1.89687	1.15479	0.860347	0.448162	0.812437	1.26105	0.742431	0.592715	1.64319	1.1541	0.62806	0.345062	2.24779	0.772359	1.98301	0.675876	1.63101	2.13071	1.07637	1.73629	2.09969	1.57169	0.476265	1.80179	0.881976	1.31591	1.12765	1.70313	0.0330365	0.716348	0.677043	1.67112	0.526298
AC007312.3	0	0	2.0617	0.404969	0.442136	0.616535	1.49908	0.156671	0.177398	0.949965	0	0	0.746776	0.0732277	0.997858	0.869163	0.77185	0	1.10252	0.403433	0	0.722222	0.905262	1.17314	0	0.386401	0.328417	1.52288	1.30987	1.08995	1.65024	1.52841	0.405034	1.19593	0.728625	0.728625	0.728625	0.728625	1.01242	2.44502	0.619459	0.652801	0.0787332	1.56218	0	0	0	0.114941	0
AC007319.1	0	0	1.8576	0	1.05179	0.571261	2.77575	0	0	1.50708	1.13831	0.687483	0.302632	0.485426	0.353432	0.503976	2.52165	0.152512	1.08487	0.00773387	0	1.91643	1.89946	0	1.37789	1.29014	0.570017	1.01058	2.98994	3.55076	0	1.30681	1.9985	1.47589	0.961319	0.488315	1.42926	0.488315	0.349535	4.58672	0.492402	0.376525	0.6215	2.43601	0	0	0.624762	0.051929	0
AC007326.11	0	1.57138	0.00250518	0	0	1.29181	0.78319	0.0617093	0	0	1.90855	0	0.0197819	0.267662	0	2.93896	1.27222	0.817149	1.75093	2.07297	0	0.225611	0.643317	0	1.76963	0.711139	0.0211659	0.278319	1.31377	1.12694	0.294716	0.0890265	0.498362	0.854342	0.232149	0.232149	0.271296	0.467679	0.149815	0	0.589239	0.812731	0.0960927	0.00299432	0.399582	0	0	3.5808	0.791191
AC007326.13	0.266474	1.99236	1.19691	1.30301	0.313968	0	0	0.472133	0.219886	1.13034	0	0.243501	0.950922	0	1.25093	0	0	0	3.10009	0	1.28113	0.492538	0	0.948848	0	0	1.263	0.99618	0	0	2.27686	2.01034	0	0	0.501889	0.181851	0.945292	0	1.80087	2.74254	0	0	0	1.5709	1.90682	0.125208	0.385065	0	0
AC007362.3	0	0.822162	3.46889	2.13071	1.28467	4.25361	3.37961	2.36091	0.929511	2.5595	2.66784	1.38841	2.03774	1.18468	2.91246	2.72798	3.07623	1.11115	3.60339	2.6038	0	1.74592	2.16909	1.71259	3.90891	1.84848	2.50155	4.25896	2.08911	2.01248	2.73465	4.5062	1.73253	1.53798	6.34058	2.86643	1.61644	3.00721	2.71375	5.48639	0.986099	2.09716	2.44881	2.32897	2.15254	1.40056	1.78932	0.979991	1.73105
AC007365.3	0	0	0.608583	0	0.116802	1.31411	1.78847	0.275076	0	0.635153	0.797331	0	0.137922	0.234416	0.886349	1.07008	1.41711	0.0458425	0.901786	0.02069	0	0.745127	0.379193	0.163998	1.52057	0.812956	1.5779	1.59046	1.49623	0.693036	0.0868969	0.388649	1.89749	0.292229	0.549035	0.549035	0.549035	0.549035	0.639249	1.97457	0.815324	0.431462	0.643473	1.23119	0.286257	0.0991462	0.890691	0.409553	0.470616
AC007383.3	2.27447	6.40055	2.41542	1.54014	2.20884	3.95652	2.99129	1.67867	3.4418	2.73567	3.82913	3.47917	4.94065	2.36523	5.51919	1.54124	3.72767	2.90929	1.66382	2.16459	0	3.73791	2.99043	2.30828	2.69939	2.67326	2.66944	5.40935	2.09425	1.78756	2.98166	4.59053	2.61965	2.388	2.57359	4.32284	3.0289	3.95199	3.03422	0.683078	3.85171	2.44103	2.27314	3.56116	2.16424	2.84841	3.00324	2.43529	1.30835
AC007389.3	0.000161269	0.140534	0.504417	0.0363834	0	0.508213	0.372526	0	0.0418139	0.0949168	0.128606	0	0.169807	0.134397	0.579791	0.220185	0.149268	0	0.403292	0.0843658	0.0235358	0.0650958	0.0392276	0.494195	0.103676	0.24804	0	1.35697	0.838801	0.49622	0.037939	0.456195	0.0124627	0	0.0643911	0.207695	0.0643911	0.695726	0.321771	2.29925	0.0507978	0	0	0.171138	0	0	0.527812	0.0528422	0.109329
AC007405.4	0.095532	0	0.330522	0	0.00162549	1.21809	0.0441389	0	0	0	0.0945516	0.103798	0.0107189	0.0214754	0	0.0136668	0.0993396	0.105721	0.122889	0.369087	0.0335445	0.362337	0.207699	0	0	0	0	0.580841	0.124346	0.799408	0.170316	0	0	1.17712	0.183113	0.0164904	0.0164904	0.0325663	0	0.101914	0.148749	0.0685543	0	0.709951	0	0	0	0.00668407	0.107767
AC007405.6	0.324005	1.41163	0.583925	0.037637	0.19036	2.22501	1.03382	0.152535	0	0	0.388518	0.494801	0.00446603	0.514315	0	0	0.473383	0.266639	1.12089	0.240935	0.423513	1.26178	0.528412	0	0	0	0.0827759	1.3367	0.6442	1.14971	1.31786	0.092252	0.343244	1.95674	0	0.157369	0	0.174698	0.502358	0	0.765758	0.464754	0.00468489	0.84989	0.396061	0	1.34173	0.321511	2.3883
AC007560.1	0.0182944	0.414579	4.50531	0	0.124771	0	0.659513	0.119869	0.15421	0.347941	0.252527	0.060476	0	0.0369619	0	0	0.646245	0.0807047	0.243904	0.402777	0.115781	0.198236	0.150387	0.391971	0.066119	1.01921	0.106405	0.0540514	0.0636038	1.57828	0.688654	0.346136	0.0585834	0.249805	0.534342	0.820957	0.780085	0.738184	0	1.55918	0.0791649	0	0.221925	0	0.162124	0.196968	0.909141	0	0.286629
AC007563.1	0	0.30655	0.153821	0	0.0402139	0.124814	1.35576	0	0	0	0	0	0	0	0	0	0.739433	0	0	0	0	0.363201	0	0	0	0.364043	0	0	0.691938	1.29718	0	0	0	0.240331	0.328262	0.328262	0.328262	0.328262	0	0	0	0	0	0.0631674	0	0	0	0.0110078	0
AC007566.10	0	0.688719	2.3734	0.988889	1.26571	2.33391	2.73185	0.485071	0.179633	1.09438	1.58018	0.949258	0.787218	1.75449	2.46082	1.88773	2.14204	0.814083	0.964328	0.383184	0.0293825	1.83206	1.95872	0.269771	2.70815	1.76118	1.67873	2.28872	2.36001	2.51841	1.96769	2.05391	1.72597	4.53197	2.52562	2.63903	3.03859	1.86735	0.593584	4.07128	1.49297	0.691224	1.23713	2.39373	0.141347	0.239784	0.763114	0.904109	0.412587
AC007743.1	0	0.467669	0.168622	0	0.731699	0.105821	0.833656	0.106364	0	0.229268	0.0352808	0.126889	0.169171	0.247577	0.395484	0.232406	1.01896	0	0.413333	0.00160111	0	0.41075	0.965107	0	0.290452	0.290479	0	0.538091	0.970501	1.08776	0	0.200313	0.124781	0.247301	0.48073	0	0.539908	0.233775	0.0705382	1.62419	0.28299	0.0773469	0.0227743	0.558646	0	0	0.129552	0.455076	0.0759067
AC007750.5	0	0	1.53148	0	0.752734	1.1025	1.89472	0.155342	0	0.274481	1.10168	0.0425142	0.261787	0.750165	0.685887	0.0359862	1.62607	0.0112143	0.499214	0	0	0.362324	0.458752	0.118774	0.845077	0.188201	0.277648	0.36729	0.58344	0.598436	0.183327	0.334467	0.15879	0.55292	0.880754	0.750599	0.995912	1.36154	0.212973	2.32256	0.264921	0.210689	0.266949	0.382927	0	0.056769	0.0640523	0.330303	0
AC007787.2	0	0	1.84361	0.25645	0.314733	1.0533	1.35542	0	0	0.698659	0.365184	0	0.0788586	0	0.484639	0.707073	0.38685	0.529528	0.599944	0.116085	0	0.360596	0.290805	0.155706	0.285716	0.256707	0.483178	0.416361	1.60137	1.00491	0.448524	0.760723	0	0.725467	0.419964	0.419964	0.419964	1.19071	0.141708	0	0.0585211	0	0	1.04884	0.0265078	0	0.137484	0.388739	0
AC007787.3	0	0	2.86167	1.0043	0.640323	1.29413	1.98611	0	0.159899	1.13423	0.982021	0.0542569	0.485269	0.251014	0.82283	1.70976	0.786354	0.962484	1.13392	0.194493	0.179183	1.12719	0.316039	0.330796	1.29539	0.940439	0.500177	0.867319	2.12583	2.27852	0.272066	1.29125	0.332862	1.17058	1.20777	1.92743	1.25579	1.93156	0.462319	0	0.122394	0.502458	0.0117377	1.62545	0	0	0.412217	1.27558	0
AC007792.1	0	0.208683	0.259254	0.0266637	0.0153205	1.372	0	0.201835	0	0	0.726805	0	0	0	0.0129699	0.430766	0.504312	1.0215	0.325204	0	0	0.0560019	0	0	0.408224	0	0.128514	0.0173434	0.199659	0.801266	0.100999	0.534656	0.227974	0.506234	1.27874	0.655524	0.0519513	0.4725	0.0289983	0.724201	0	0.0986297	0	0.596006	0	0	0	0	0.109304
AC007875.2	0	0	1.3869	0	0.762438	0	0.842125	0	0	0.17111	0.309541	0.061152	0	0.297518	0	0.265016	1.01345	0	0.159492	0.0684421	0	0.727805	0.163696	0.927172	2.00448	0.875952	0	0.619481	1.29276	0.578007	1.0985	1.13516	0.749452	2.58868	0.435853	0.435853	0.435853	0.435853	0.365689	0	0	0.440351	0	1.17829	0	0	0	0	0.0882798
AC007879.2	0	1.09878	0.286993	0	0.0469928	0	1.27426	0	0	0.296002	0.00119259	0.21679	0.317729	0	0.877431	0	0.874159	0.524822	0.204913	0	0	0.865111	0.597432	0	0.834017	0.896554	1.01325	0.393163	0.343958	1.23211	0	0.527386	0.904349	1.19553	1.51975	0.124129	0.124129	1.07871	0	3.02683	0.596508	0	0	0.369004	0	0	0.101803	0.138939	0.583968
AC007879.5	0	0.481655	0.00607846	0.0233835	0.382268	0	1.34107	0	0	0.306008	0	0.308474	0	0	0.676862	0.0769195	0.693424	0.15137	0.849729	0	0	1.26129	0.843965	0.0740674	0.93057	0.356872	0.609734	1.0001	0.910149	1.22472	0	0.76432	1.24103	2.16729	0.733899	0.477127	0.743718	1.83517	0.276709	1.61229	0.621841	0.0903371	0.693828	0.588643	0	0.0164521	0.181245	0	0.579698
AC007881.4	1.04833	0.182553	2.17108	2.26828	1.318	2.2835	1.56467	1.20835	0.998369	1.40866	1.46852	1.87225	1.30127	2.5541	1.20669	1.77836	0.926252	2.81039	1.81019	1.35099	0.853044	2.20466	1.77726	1.17966	2.29137	1.37061	1.46733	1.32545	1.76787	1.21942	3.26478	1.4071	2.88219	0.707159	1.30803	1.12571	2.14765	1.32832	2.37375	0.182553	1.74426	1.84151	2.55078	0.708362	0.763071	1.62945	1.44793	1.27334	2.14646
AC007919.18	0	0	1.25794	0	1.30161	0	1.8946	0	0	0.524067	0	0.0291461	0.286905	0	0	1.50666	1.33154	0	0	0	0	0.867473	1.43311	0	3.15713	2.89272	0.827653	1.13982	2.49306	0.939206	1.7342	0	1.95331	1.06907	0.893453	1.14325	0.893453	0.893453	0.972591	0.350921	0.360676	0.0431307	0	0.134241	0	0	0	0.712134	0
AC007919.19	0.0769184	0	0.976527	0.0137377	0.240574	0.809934	1.38624	0	0.372562	0.540398	0.137401	0	0.0971325	0.228971	1.23966	0.385038	0.692558	0.548768	0.344284	0.482092	0.284114	0.143629	0.450492	0.557645	2.22612	0.903781	0.345886	0.571629	1.10525	0.441139	0.603204	0.0954011	1.42875	1.41252	0.641194	0.641194	0.641194	0.641194	0	3.84464	0	0	0.732458	0.300656	0.337442	0.011964	0.722226	0.26209	0
AC007950.2	0	0.0390979	0.819381	0.344552	0.00329239	0.313899	0.469973	0.350724	0.101255	0.211619	0.101097	0	0.00428386	0.237758	0.0623131	0.218033	0.598303	0.211663	0.129454	0	0	0.47546	0.215812	0.0275711	0.394324	0.0906547	0.0799038	0.644597	0.165249	0.299076	0.260668	0.35356	0.711282	0.437646	0.100041	0.17874	0.227955	0.265304	0.0928912	0	0.104947	0.211915	0.0316178	1.02208	0	0.187694	0.151246	0.232209	0.217984
AC007952.5	0	1.79861	1.01986	0.148795	0.393256	0	1.24894	0.329181	1.36453	0.707894	0.111745	0	0.253081	0.80326	0.147855	0	0.433987	0.251686	0.559191	0	0.184943	0.55452	1.32385	0.256355	1.46483	0.224045	0.832228	1.74488	0.983085	0.133486	1.36904	0.874152	2.92293	0.295426	0.111563	0.111563	1.27043	0.177915	0.560843	2.11214	1.7811	0.372239	0	0.897678	0.767577	1.13434	0.552371	0.422465	0
AC007952.6	0	0.683044	0.202159	0	0.155588	0	1.02678	0	1.13191	0.248093	0.054995	0	0	0.36998	0	0	0.375343	0.634054	1.04465	0	0.0507039	0.297922	0.610593	0.180128	0.976008	0	0.0426246	1.44016	0.582505	0.169011	0.833752	1.80094	1.49014	0.0797875	0.0896427	0.0896427	0.911908	0.247778	0.278581	1.64163	1.15808	0.38825	0	0.565372	0.400147	0.815576	0.494751	0.320625	0
AC008073.7	0	0.319379	1.55816	0.150706	0.21146	0.565599	1.24823	0	0.231354	0.133763	0.608489	0	0	0	0.894415	0.190379	0.991977	0	0.314023	0.0161137	0	0.196559	0.233916	0	0.467603	0.192514	0.61242	0.305257	0.519512	0.579138	0.452288	0.763789	0.280653	1.04405	0.495921	0.32127	1.68799	0.818308	0.351264	0	0	0.197181	0	0.843093	0.032223	0	0.14837	0.532389	0
AC008073.9	0	0	0.849962	0.195346	0	0.193109	1.06944	0	0	0.154127	0.0999578	0	0.332112	0	0.645995	0.512458	1.44185	0	0.122234	0.0378582	0	0.897077	0.0269677	0.0526153	0.110641	0.185575	0	0.467449	0.813643	1.00981	0.209276	0.307278	0.0920956	0.809231	2.17997	0.205314	0.205314	0.205314	0.251184	0	0	0	0	0.363755	0	0	0.0525314	0.364045	0
AC008074.5	0	1.02832	0.638844	0	0.182988	0	0.631803	0.194489	0	0.0270241	0	0	0.0370549	0	0.17178	0.495769	0.858943	0	0.0940678	0	0	0.506983	0.446377	0.0206794	0.233604	1.0344	0.192432	0.650932	1.18753	1.38474	0	0.484833	0	0.423338	1.22162	1.17034	2.57227	0.319455	0	0	0.185191	0.0779852	0.0074092	0.643816	0	0	0.406392	0.275799	0.252433
AC008079.10	0.401243	1.06822	1.00534	0.195438	0.267533	0.644814	0.806239	0.287755	0.284012	0.314604	0.269828	0.240405	0.185096	0.923745	0.937585	0.420333	0.937555	0.189768	0.498678	0.548223	0.191747	0.318673	0.381523	0.572075	0.697649	0.281314	0.507565	0.827586	0.532602	0.518105	0.915434	0.481833	0.819405	0.905933	1.64724	0.777512	0.645174	1.208	0.472279	0.731862	0.737869	0.19982	0.176462	0.719733	0.407313	0.260293	0.620144	0.717829	0.500831
AC008088.4	0.239225	0.622295	0.666956	0.00208041	0.295704	0.00208041	0.00208041	0.672251	0.188751	0.244006	0.534748	1.69627	0.0744856	0.33682	0.520635	0.435467	0.499618	0.712666	0.659875	0.0722659	0.0133696	0.0541941	0.126111	0.0852801	0.11289	0.00208041	0.00208041	0.690334	0.495227	0.135111	1.58626	0.83892	0.0501078	4.62209	0.648571	1.42432	0	0.500471	0.371676	0.00208041	0.640972	0.23713	0.00208041	0.0776359	0.434622	0.598279	0.0299388	0.0394411	0.00208041
AC008132.13	0.0992854	0.465344	0.0206611	0.789731	0.00244225	0.493591	0.141267	1.33294	0	0.343205	0	0.740037	0.400057	0.750918	0.443785	0.164458	0.402111	0	0.0175318	0.0358394	0.771177	0.587894	1.02219	0.327922	0.51742	0	0.448073	0.131719	0.0366494	0.853437	0.782499	0.0243104	0.897973	0.483507	0.177152	0.0774137	0.144973	0.193809	0.341326	0.578215	0.270604	0.280926	0.205854	0.0255739	0	0.0180335	0	0.792935	0.113189
AC008132.14	0.138918	0.0214765	0.0831806	0.0490701	0.174125	0.0214765	0.634417	0.0558112	0.0345143	0.0914093	0.065494	0.0451776	0.0385672	0.0243227	0.139697	0.0406155	0.208745	0.0292438	0.0214765	0.0342696	0.0460695	0.274432	0.130678	0.0586688	0.0462623	0.0214765	0.0653478	0.0214765	0.0214765	0.230878	0.0303326	0.112067	0.0214765	0.0214765	0.0250375	0.0250375	0.0250375	0.0250375	0.0214765	0.0214765	0.0229877	0.0991181	0.0214765	0.129286	0.027785	0.0214765	0.0384857	0.0324718	0.0214765
AC008171.1	0	0	0.98598	0	0.265191	0.124095	1.10747	0	0.159612	0	0	0	0.479361	0	1.019	0.61083	0	0	0.563436	0	0	0.537864	0.371909	0	0.491739	0.854239	0.398981	0	1.5069	1.96861	0.512032	0.919002	0	0.00548403	0.525785	0.525785	0.525785	0.525785	0.419917	0.49477	0	0	0	1.19264	0	0	0	0.47464	0
AC008269.2	0	0	1.41444	0	0.438802	0.997295	1.83761	0	0	0.569494	0.475646	0	0.0757727	0.259812	1.13667	0.848312	1.73072	0	1.11738	0.0489788	0	0.665076	0.631841	1.1257	1.02758	0.951164	0.855983	1.07863	1.78937	1.71447	0.449431	0.530824	0.778666	2.61025	0.8445	0.913854	0.706387	0.876231	0.694753	2.51902	0.339605	0	1.06501	0.394495	0.178543	0	0.206111	0.636808	0.139185
AC008277.1	0	0	2.74208	0.471036	1.85521	2.10186	2.80945	0.161149	0	1.47725	1.51907	0.48967	0.449804	0.725493	1.57963	2.28123	2.57548	0	1.4644	0.478511	0	2.11943	1.88312	0	2.21464	2.04557	1.06468	2.39234	3.24728	3.02787	1.2663	2.68205	1.44141	2.33484	1.50268	1.50268	1.50268	1.50268	0.880966	2.72415	1.08635	0.624349	0.562491	2.11177	0.5199	0	0.944019	0.984227	0
AC008592.7	0	0	1.24057	0.25518	0.398128	0.432706	1.06107	0.132009	0	0	0	0	0	0	0.221666	0.39804	0.896946	0	0.0733861	0	0	0.212904	0.24188	0.0676008	0.660374	0.641695	0.628187	0.821376	1.36977	0.450392	0.173148	0.823283	0	0.298261	0.385191	0.385191	0.385191	0.385191	0.604779	1.74295	0.243396	0.121581	0.25201	0.236745	0	0	0.231409	0.120256	0
AC008592.8	0.0010914	0.0010914	0.270988	0.147583	0.839362	0.0010914	0.9615	0.0010914	0.0010914	0.239267	0.0010914	0.0010914	0.23484	0.165777	0.0010914	1.23894	0.447155	0.0010914	0.0950123	0.133393	0.0010914	0.773278	0.409347	0.0010914	0.149479	1.48098	0.27649	0.142806	1.47114	1.45039	0.0010914	0.0010914	0.0010914	0.450524	0.306791	0	0	0	0.0010914	2.82887	0.462158	0.0010914	0.0010914	0.283266	0.0010914	0.0010914	0.123007	0.610577	0.0010914
AC008697.1	0	1.22032	0	0.389227	0.428553	0.122883	1.20831	0	0	0.625969	0	0.312734	0.0204302	0.315746	2.18045	0.859935	0.953703	0	0.250937	0	0	0.489075	0.987131	0.464187	0.759911	0.928662	0.630362	1.35295	0.960336	1.17151	0	0	1.71996	2.28534	0.165518	0.165518	1.11252	0.567122	0.644608	0	0.3067	0	0.162958	0.754046	0	0	0.282547	0.0279863	0.16794
AC008746.12	0	1.4325	4.13675	1.34789	0.550312	2.40074	2.20804	1.46675	0.997147	1.84163	1.9033	1.21427	0.855255	1.15126	1.74907	2.06896	2.75445	1.33811	2.04199	1.90225	0.830924	1.15952	1.83192	1.10257	3.02785	1.09807	0.960676	1.61649	2.38003	1.78453	2.1284	3.65752	3.20607	3.47401	2.76877	3.04305	2.33308	2.61589	1.19462	3.8581	1.59632	1.21023	1.25282	2.34235	0.786772	1.12137	1.44201	2.42501	0.0742307
AC008746.3	0	4.65724	2.15831	0	0.189487	0.935399	1.86825	0.518045	0.809919	1.32498	1.19849	0.506533	0.35034	0.123777	1.2624	1.10766	2.03904	0	1.07708	0.737998	0.374711	0.981978	1.21051	0.406181	1.88429	1.65036	1.31988	0.561594	0.995277	0.797712	1.41929	2.46054	1.16255	1.75375	1.10858	1.24843	1.24694	2.19907	0.497088	0	0.298613	0.656201	0.115113	1.56706	0.0722849	0.312673	1.00429	0.654528	0
AC008746.5	0	0.0542489	3.69716	0.557433	1.16451	2.79241	2.98104	1.19325	0	2.17309	1.64296	1.28758	0.817462	1.33957	2.26936	2.91736	2.73157	1.2235	2.03523	2.09295	0.63517	0.819447	2.16291	0.0446588	2.8592	1.25716	0.605754	2.45043	2.83584	2.43121	2.06691	3.97531	2.50472	3.95377	3.65313	3.67105	1.68427	3.49844	0.49685	6.45462	1.39103	1.07889	1.33829	3.11912	0.841622	0.859691	1.93449	2.65892	0
AC008781.7	0	0.866173	0.284695	0	0.368453	0.83728	1.11276	0.175611	0	0.579944	0.51109	0.0326672	0.204563	0	1.24103	0.920722	1.0609	0	0.392887	0.455311	0	0.747785	0.433402	0.17318	0.897302	0.706495	0.439593	1.01212	1.4851	1.13857	0.0460409	0.534597	0.562502	1.50678	0.982433	1.0915	0.217052	1.05313	0.245471	2.63625	0.170174	0	0.347597	0.164835	0.135203	0.105726	0.0644201	0.560285	0
AC008850.3	0	0	0.341653	0.20063	0	0.0874628	1.17809	0	0	0	0	0	0.054224	0.579302	0.526296	0.829463	1.17093	0	0.27422	0	0	0.300644	0.960914	0	1.76131	1.18302	0.933463	0.606609	1.80727	0.379709	0.163923	0.310046	1.02083	0.969985	0.531157	0.908297	0.531157	0.531157	0.633209	0	0.638497	0	0.26374	0.431148	0	0	0	0.218404	0
AC008937.2	0	0.323149	2.5581	0.150765	1.12078	2.67143	2.52142	1.03303	0	1.46255	1.375	0.15945	0.783736	0.206325	2.40296	2.33753	1.79935	0	1.59708	0.798145	0	1.4601	1.72444	0	2.47548	2.52084	1.67712	1.84534	3.4033	2.43406	1.57663	2.15826	2.25475	1.79563	1.3106	1.3106	1.3106	1.3106	0.847375	3.29775	1.23558	0.663678	0.617396	1.79971	0.498482	0	0.819418	0.622274	0
AC008937.3	0	0	0.104961	0.562483	0.0431214	0.747509	0.335702	1.35416	0.20873	0.112363	0.460005	0	0	0.520794	0.806699	0.179308	0.948616	0.323401	0.375748	0.232749	0	0.151568	0.179782	0.161672	0.243141	0.0588427	0.57392	0.94448	0.155874	0	0.0832621	0.131983	0	0	0.903898	0.814816	0.138154	0.950166	0.969546	1.51694	0.272155	0	0.300503	0.403802	0.03536	0.367947	0.0794572	0	0.346172
AC008982.2	0.758282	1.03322	2.40384	1.56914	0.191052	2.74949	0.191052	0.191052	1.43682	0.191052	0.191052	0.191052	0.191052	1.54298	0.191052	0.191052	0.191052	0.191052	0.191052	0.191052	0.191052	2.45176	0.191052	0.191052	0.191052	0.191052	2.99236	2.39989	3.16319	2.29443	2.47483	0.191052	0.191052	2.95987	0.18564	0.18564	1.48549	0.18564	0.191052	4.2839	2.21241	0.191052	2.04643	0.191052	1.60184	0.191052	1.61674	2.34905	1.26388
AC008984.2	0	0	0.107631	0.10671	0.0501763	0	0.2657	0	0.0952446	0.100641	0.0648371	0	0.0703187	0	0	0.0102965	0.0286103	0	0	0.633835	0	0.0449114	0.134576	0.0548225	0.471101	0.213419	0.142878	0.145865	0	0	0.124891	0.0288927	0.885253	0.143233	1.15824	0.167491	0.141742	0.00592057	0.172364	0	0.222731	0	1.1166	0.0218782	0.0504937	0	0.331844	0.784016	0
AC008985.1	0	1.28992	1.40727	0.179366	0.156185	0.883504	1.51367	0.64879	0.327433	0.57857	0.695531	0.30921	0.454598	0.083242	0.929916	0.680502	1.1552	0.417912	0.603335	0.696566	0.0391957	0.22406	0.874943	0.267869	1.32471	0.431107	0.510855	0.560889	0.921312	0.514301	1.22552	1.39514	1.00414	2.72115	1.09368	1.73285	0.716606	1.34874	0.577477	2.98101	0.0590652	0.408785	0.349152	0.877927	0.0639704	0.372039	0.466235	0.700575	0
AC008991.1	0.45043	1.33258	0.0232699	4.39625	0.484365	0.0232699	1.4946	0.0232699	2.68611	1.71772	0.247496	0.24233	0.646572	1.54719	0.407185	6.17894	3.05655	1.28569	3.99398	0.379275	1.58283	2.98768	1.76142	3.23566	1.7263	0.0232699	1.15749	3.1451	1.28686	0.772338	1.52232	4.28717	0.0232699	2.04787	5.38453	0.983506	0.141096	4.07593	4.3815	5.77574	0.0232699	0.369698	0.36581	3.25728	0.203189	0.331713	4.14459	4.0154	3.85771
AC008993.2	0	0.290408	1.40685	0.607722	0.82193	0.927361	2.05857	1.12926	0	1.119	1.03086	0.429658	0.663919	0.240191	1.65571	0.835708	1.60114	0.103974	1.01299	0.692804	0	0.93733	1.32043	0.516056	1.01903	0.675171	1.83741	0.969549	1.46959	0.774982	0.534109	1.24595	1.53916	1.60005	2.56211	1.56984	1.01779	2.63232	0.993377	2.90732	0.655434	0.817802	0.586848	1.84329	0.0974844	0.192718	0.306536	1.12409	0.327788
AC008993.3	0	0	0.0257763	0.0853385	0.0522054	0.407249	0	0	0.0371506	0.189011	0.126024	0.166922	0	0	0.190404	0.0568343	0.438898	0.119036	0.0294227	0	0	0	0.120154	0.204796	0	0.0260565	0.0624237	0.28838	0.336459	0.148501	0.0291662	0.452233	0.0562351	0.219447	0.174888	0	0	0	0	0.808256	0.174068	0.0723668	0	0.248764	0	0.102945	0.0744018	0	0.106016
AC009052.12	0.0640444	0.676431	0.95734	0.242141	0.383198	0.551019	0.614762	0.670895	0.176721	0.134297	0.314529	0.317737	0.00156	0.255905	0.0447737	0.460943	0.320797	0.734182	0.483126	0.0223593	0.221086	0.183478	0.0430363	0.0837988	0.367871	0.3085	0.312269	0.382914	0.452605	0.410534	0.945075	1.10053	0.916632	2.89576	0.823099	0.668944	0.879763	0.440906	0.494481	2.01022	0.541711	0.160632	0	0.332007	0.10674	0.660983	0.475142	1.11705	0
AC009120.11	0	0.0702308	0.568821	0	0.0647118	0.260459	0.277627	0.00647972	0	0.247824	0.145424	0.163675	0	0.150954	0.459364	0.182724	0.121473	0.237768	0.134573	0	0	0	0.353802	0.167995	0.147086	0	0.120388	0.879477	0.132165	0.0724245	0.41252	0.55987	1.03969	0.781737	0.0978137	0.327279	0.0978137	0.769089	0.340539	2.16264	0.209034	0.157662	0.0188178	0.750005	0.000466702	0	0.0382607	0.422884	0
AC009120.3	0	1.3575	3.4439	0.369474	0.81605	1.50239	2.86332	0.441067	0	1.60201	1.68152	0.932124	0.589329	0.853195	2.05125	2.37004	2.64524	0.287759	1.52244	0.161583	0	1.14869	2.0012	0.182992	2.50755	1.85202	1.51747	2.41639	2.21589	2.496	1.9158	1.84204	2.25203	4.00477	4.16442	1.29197	2.67005	2.57486	0.847263	5.73686	1.48061	0.731991	1.32308	2.87009	0	0	0.554577	2.11858	0
AC009120.5	0	0	3.75963	0	0.677001	1.65363	3.1264	0.458413	0	1.22571	1.70799	0.884978	0.988498	0.770681	1.72838	2.01951	2.17915	0.0100538	1.60112	0.0631513	0	1.03188	1.60083	0	2.49127	1.88873	2.10554	2.72908	2.78213	2.60764	2.5836	2.66183	2.4107	2.5994	4.97806	0.873753	0.873753	2.18338	1.42109	5.98017	1.89781	0.985292	1.34555	3.47712	0.0136408	0	0.248539	1.26507	0.285309
AC009120.6	0.203536	1.80028	5.33382	1.11013	1.74103	2.92673	3.88458	1.64622	1.87784	2.91705	3.10286	2.32247	2.10377	1.68988	3.85003	3.26651	4.13136	2.28187	2.58848	1.29736	0.641451	2.94025	2.76106	1.82854	3.65332	2.61339	3.55119	3.63466	3.3767	3.20321	3.73539	3.74888	4.11514	4.94029	5.0732	2.75346	4.23873	2.90413	2.69887	6.18347	2.71768	2.05777	2.59128	5.04533	1.01976	0.619878	2.30242	3.56678	1.32887
AC009133.12	0.362454	2.28926	2.42139	3.8939	1.12308	3.37043	2.82245	4.8889	3.61501	2.26549	2.4067	1.2262	2.1212	2.90534	4.01534	1.87883	3.5758	2.17252	3.07066	1.00176	0.404974	2.07518	1.97746	1.60656	3.18913	2.51881	1.04052	3.9923	3.56312	3.37209	6.59129	5.09324	5.0904	4.1147	3.03351	5.01577	2.78818	3.7846	1.6661	4.03479	2.2665	4.5209	4.0479	2.12836	1.42653	1.87129	2.46385	3.19096	4.81118
AC009133.17	0	0	0.307481	0.204952	0.100811	0.238379	0.82916	0	0	0.22539	0	0.137564	0.134812	0.223208	0	0	0.121381	0.00340943	0.336485	0.0141495	0.0512823	0.055814	0.717914	0	0.954539	0.404602	0.250463	0.072269	0.257919	0.153058	0.291347	0	2.33981	0	0.351016	0.008677	0.008677	0.008677	0.10048	0	0.256048	0	0.533209	0.123976	0	0	0.151405	0.16851	0
AC009166.7	0	0	2.15852	0.0166304	0.322921	0	0.65068	0.247073	0	0.321324	0.0729921	0.0115939	0.257845	0	0.105786	0.0387724	0.429458	0.162863	0.224986	0	0	0	0.267241	0	0.263529	0.142098	0.10916	1.71555	0.0874977	0.214811	0	0.0894349	0	0.699438	0.0817467	0.0817467	0.0817467	0.0817467	0	0.453487	0	0.00349523	0.0772679	0	0	0	0	0.470037	0
AC009228.1	0	0.699256	1.42527	0.340526	0.272229	0.879486	1.55433	0	0	0.336664	0.356049	0.191331	0.150999	0	0.649099	0.742396	1.06961	0	0.235291	0.0981438	0	0.845977	0.658181	0.272469	1.37678	0.753289	0.415311	0.662701	1.40165	1.31378	0.496808	0.653608	0.910031	0.973088	2.83885	0.411863	1.61911	0.819763	0.0718167	1.65906	0.346234	0.0081381	0.200692	0.697228	0	0	0.0506395	0.421286	0
AC009229.6	0	0	1.66065	0	0.566378	0.132661	1.00162	0	0	0.51129	0	0.265961	0	0	0	0.330714	0.339344	0.062018	0.0846598	0	0	0.533412	0.469017	0	0.477154	0.227439	0.31343	0.252916	0.759932	1.05578	0.378619	0.670354	1.04293	0.726853	0.224139	0.224139	1.03635	0.723614	0	1.85487	0	0	0.342591	0.0601528	0	0.0405092	0.476462	0.51019	0
AC009237.11	0	0	1.61008	0.87761	1.05444	3.09052	0.778775	0	0.31576	1.43005	3.35386	1.96195	0.630186	1.89747	1.68467	1.80341	1.35815	0.149969	1.07601	1.26893	0	0.120305	0.439042	0.579935	1.99804	1.1194	0	1.83883	1.8035	0.322172	3.42154	2.56328	1.27136	0.243623	2.65842	2.33964	0.652469	2.50485	0.685384	0.938032	1.97532	0.237467	0.169315	3.23435	0	0.267592	0	1.18315	1.486
AC009237.8	1.13831	5.29706	1.37417	1.3846	1.45459	3.42961	1.76234	0	0.935982	2.23495	3.91076	1.95811	1.69719	2.29439	1.57477	2.8621	2.47083	0.773609	2.07393	3.30203	0.19303	1.005	0.965956	2.38386	2.18064	1.10609	0.99461	2.80952	1.33851	1.64435	3.26882	3.16553	1.32202	2.10638	2.48866	2.12633	1.33696	5.634	2.13468	0.85321	2.76671	0	0.318441	3.72587	1.28976	1.73907	1.66009	2.48498	2.67012
AC009245.3	1.4151	0.643527	2.53193	1.32345	2.78338	2.77675	2.40901	4.5948	1.12277	1.51625	2.97456	2.11368	1.57759	2.35088	1.5623	2.1097	2.5086	1.61585	2.4407	1.12704	0.565418	3.33151	2.66521	0.903868	2.33186	2.97193	2.17317	1.94423	3.03067	3.09701	2.79344	2.98818	2.85864	4.19122	1.86649	2.37122	2.8385	2.33766	2.12355	2.79312	3.17838	2.41075	2.16816	2.97474	0.973001	2.33034	1.5664	1.17139	1.7592
AC009274.6	0	1.12697	0	0	0.406301	1.205	0.991905	0	0.327274	0.488132	1.05514	0.184195	0	0.0990395	2.47031	1.3015	0.464915	0.145067	0	0.646279	0	0.314737	0	0.264833	0.606803	0.50802	1.06857	0.443837	0.00350706	0.69926	0.940988	0.856932	0.291894	3.27423	0.415448	1.58125	0.415448	0.415448	0.100315	1.46064	0	0.668525	0	0.887812	0	0.276413	0.243386	1.08152	0
AC009299.2	0	0	1.41419	0.529818	1.0164	0.730907	1.64414	0	0	0.183579	0.434703	0.362962	0	0.394348	0	1.54321	1.27482	0	0.490613	0	0	0.438263	0.859486	0	1.91529	1.1754	1.11858	0.265175	2.20521	1.56952	0.532689	1.25387	1.25649	0.667031	1.69405	0.598285	0.598285	0.598285	0.65816	1.4805	0.532729	0.229983	0.48754	1.2407	0	0	0.456465	0.180116	0
AC009303.1	0	0.0544746	1.82227	0.631561	0.772634	1.38946	2.51973	0.779156	0.267386	0.835375	0.979132	0.560591	0.281172	0.914056	1.45358	1.15972	2.04846	0.288562	1.6285	0.421943	0	1.4289	1.14839	0.52759	2.30968	1.60433	2.02905	1.83045	2.4858	1.64604	1.23121	1.99528	2.49911	2.41895	1.4173	1.30057	1.30057	2.40806	1.51265	3.8318	1.13947	0.993929	1.45152	2.48362	0.231709	0	0.716918	0.93646	1.02281
AC009303.2	1.75406	1.20519	1.15097	0.448334	0.527635	0.336152	0.61554	0.41132	0.311866	0.749989	0.421572	0.677586	0.735156	1.00351	1.23829	0.786098	0.910728	1.358	1.25663	0.744883	0.691629	0.81706	0.406988	1.28765	0.637615	0.529592	0.539901	1.25714	0.650607	0.921419	0.698327	1.1535	0.592923	0.00441271	1.15472	0.371872	0.889643	1.79956	0.893828	2.70193	0.970815	0.746042	1.13417	1.27243	0.420526	0.42025	2.18088	1.22558	1.69402
AC009303.3	0	0	1.6298	0	0.377464	0.621509	1.5413	0.378859	0	0.486726	0.565354	0	0.359829	0.629128	0.689343	0.634569	1.23979	0.0556701	0.802102	0.0845386	0	0.561457	0.923649	0	1.60205	0.691833	1.03998	0.94925	1.07896	0.939716	0.29557	1.17922	0.787446	1.75887	1.45369	0.686542	0.686542	0.686542	0.957541	1.54038	0.137788	0.327276	0.312033	1.354	0	0	0.0143747	0	0.0832525
AC009403.2	0	1.75227	2.87587	0.0674446	1.62045	2.06401	2.71609	0.860116	0.622954	1.84656	2.48284	1.27903	1.81771	2.24189	2.3332	1.77822	2.53109	1.12625	1.78455	0.723041	0	1.68371	1.97817	1.2609	2.69807	1.34637	2.25517	2.93948	2.87755	2.44908	3.56848	3.49296	3.08119	4.42528	3.1263	2.78785	3.34621	2.03043	1.66462	3.58071	1.98207	2.10024	1.67416	3.98568	0.479866	1.16929	1.19333	1.71283	1.39802
AC009404.2	0	2.60491	2.44844	1.09965	1.65996	1.11622	2.80181	1.34854	0.515201	0.79797	1.91617	1.56072	0.820936	3.36536	1.11872	1.10169	2.43786	0.713742	1.71676	0.710232	0.414164	1.41751	1.91176	0.334251	1.86042	1.17817	1.70688	1.52219	2.18074	1.59734	0.837742	1.13092	2.11772	3.64682	3.10338	1.54657	1.50281	2.17619	1.39967	3.41512	1.63485	1.15178	1.22179	2.31918	0.146499	0.291194	0.49702	0.967585	1.45162
AC009473.1	0	0	1.1021	0	0.220419	0.742543	0.816502	0	0	0.0811008	0.207359	0.0326482	0.437164	0.23003	0	0.451139	0.426043	0	0.691897	0	0	0.406464	0.444982	0	0.921886	0.198015	0	0.199282	0.860368	0.635024	0.829495	0.650981	0.42852	0.521522	0.134481	0.490221	0.134481	0.888215	0.255121	2.02362	0.0261798	0	0.190494	0.787702	0	0	0	0	0
AC009480.3	0	0	1.74262	0.247036	1.12067	0.173121	2.16555	0.260625	0	0.518093	0.58311	0	0.145029	0.0795382	0.694172	1.02743	1.39794	0	0.848825	0	0	0.819694	0.805616	0	1.26952	1.10839	0.576507	0.350947	2.70511	2.24523	0.575817	1.619	0.875381	0.875286	0.867946	0.867946	0.867946	0.867946	0.587586	2.28814	0	0.206121	0.117145	0.942432	0	0	0.05296	0	0
AC009495.2	0	2.81977	1.30062	1.70155	0.900048	0.29719	0.715274	1.35323	0.839112	1.86512	2.34351	0.680316	1.30734	1.21151	2.26625	1.03706	3.301	0.991017	2.58618	1.88917	0.475211	1.22099	1.28629	1.03586	2.15719	1.24631	1.84958	2.98294	1.03217	0.905228	2.14422	2.33641	0.935634	1.85114	3.07044	0.263989	1.12536	2.12461	3.15021	3.84415	0.393518	1.93574	0	2.41909	0.942549	1.22821	1.31355	0.760726	1.03821
AC009495.3	0.0880362	3.49542	1.49926	2.57673	1.10302	1.462	1.60947	3.29853	1.70921	2.71265	3.12859	2.11982	1.35494	2.01691	3.18438	1.57809	3.71652	2.24931	2.99453	2.49838	1.03605	3.41526	1.434	2.1343	1.61275	1.0937	3.08257	3.98086	1.41346	1.14577	3.33964	2.82043	0.5036	2.9458	2.28342	1.41712	0.809243	3.40439	4.78386	4.05695	0.305753	2.92232	0	3.39035	2.43663	2.78152	2.99492	0.319881	2.75263
AC009495.4	0.424173	3.89949	1.18135	2.67891	1.18797	1.31711	1.41308	3.53327	2.71473	3.47274	2.7307	2.43122	1.55514	2.23362	3.45024	1.33666	3.74104	2.76883	2.85989	2.63244	1.91427	3.46393	1.11154	2.5988	1.8722	1.57615	2.75265	4.25106	1.0339	0.745963	3.41999	2.57431	0.591528	2.35777	3.86754	1.87654	0.792566	4.44192	4.62427	4.45481	0.594863	3.17223	0.0269572	3.02023	3.0917	2.82192	3.7602	0.849281	3.3964
AC009501.4	0	1.01181	2.57241	0.890814	1.5265	1.51785	2.53621	0.687529	0.155743	1.16264	2.89323	0.890901	0.752327	1.46481	1.61831	1.85987	2.29562	1.89518	1.71131	1.00284	0.273873	2.02794	1.65347	0.503732	1.32268	1.82499	1.45619	2.56775	2.91604	3.08501	1.59486	2.70322	0.863818	2.2072	3.06293	2.6922	1.81453	2.89522	0.988356	2.56685	1.56864	0.751475	0.522435	2.02491	0.617207	0.619922	1.64918	0.764692	0.142555
AC009505.2	0	2.08473	3.14266	0.066459	0.991563	2.89056	2.61874	1.95306	0.867404	2.15063	1.18131	0.410426	1.16443	1.08025	2.23441	1.67602	2.52561	0.0398725	1.40598	0.187083	0	0.782155	1.63546	0.368224	2.71085	1.78272	2.25338	3.10479	2.32634	1.67585	1.66686	2.85206	3.1392	2.18238	2.28873	1.22066	1.22066	2.39677	1.63965	4.55015	0.781159	1.15668	0.789562	2.73604	0	0.711442	1.81518	0.705515	0.205039
AC009505.4	0	0	1.46372	0	0.443721	1.77028	1.3123	0.660021	0.0608384	0.641601	0.121762	0	0.453949	0.273752	1.0946	0.748815	1.28208	0	0.610379	0.00522237	0	0.469791	0.628519	0	0.638381	1.18972	1.11694	1.61472	1.03738	0.831129	1.13135	1.21593	2.165	0.0306211	0.552918	0.552918	0.552918	0.552918	0.351694	1.83932	0.196742	0.693479	0.22778	1.42473	0	0.120828	0.596162	0.133706	0
AC009506.1	1.09018	1.47535	2.6167	0.864061	1.70092	2.82512	2.0135	1.50999	1.18657	1.63534	1.36742	1.29293	1.60038	1.18721	2.39636	1.46594	2.7111	1.04468	1.60392	1.24861	0.322115	2.59694	1.70191	1.09166	2.00776	1.74685	0.984476	1.84532	1.98759	2.47784	1.23557	2.30587	1.63354	1.30368	2.00837	1.87536	2.09287	3.03705	1.73781	2.24995	1.38036	0.978365	2.12059	1.83181	1.26259	0.799612	1.68842	1.87808	0.132585
AC009518.8	0	0	1.73404	0.0365943	0.401348	0.994395	1.57974	0.297711	0	0.485242	1.43109	0	0.850167	0.757858	2.312	1.88148	2.93775	0	0.99404	0.703396	0	1.31029	1.04757	0	1.5714	1.16975	1.02447	1.04031	2.10237	1.74544	1.69214	2.04385	0.930243	2.713	1.03241	1.03241	1.03241	1.03241	1.30355	3.52851	0.160336	1.41185	0	1.95017	0.188077	0	0	0.295684	0.301091
AC009542.2	0	1.59225	1.12383	0.266969	0.177311	2.60698	1.71538	0.601904	0.553491	0.582208	0.749473	0	1.35343	0.385867	0.492407	1.18365	1.56483	0.500596	0.799103	0.757919	0	0.696094	0.169738	0.832658	1.52127	0.411081	0.842823	1.48303	1.20348	0.660632	2.24273	2.6971	0.821181	1.27049	1.30174	1.63893	0.933768	3.114	0.349086	4.78436	0.254911	0.537592	0.481273	1.33321	0.479859	1.07843	1.07649	0.674555	0.0498182
AC009784.3	0	1.92092	0.359887	0.0173901	0.336346	0	0.525019	0.0895725	0	0.507711	0.121321	0.628989	0.115646	1.77026	0	0.347804	0.320748	0	0.0131712	0.036044	0.0301813	0.294097	0.759618	0.132805	1.14995	0.476833	0.12507	4.69552	0.435787	0.456791	0	0.0368989	1.42817	0.161534	0.323053	0.828673	0.651163	0.144018	0.0666459	5.47537	0.349199	0.0591142	1.43961	0.257863	0	0.127294	0.68919	0.0382141	2.03449
AC009950.2	0	3.10438	2.84955	0.713897	0.721613	0.264509	1.61251	0.0900832	0	0.425105	0.432911	0	0.565285	0.988526	1.85471	1.24263	0.931342	0.385649	1.20992	0.142293	0.311045	1.12949	2.21576	0.157455	1.64361	1.22119	1.05732	2.56946	1.14858	0.707182	1.76226	1.23036	2.12182	3.06912	3.03261	0.936842	0.502332	1.50799	1.50954	2.51483	0.513415	0.376285	0.558863	1.57482	0.248753	0	0.886828	1.03537	0.0439617
AC009961.3	0	1.80363	1.85426	0	1.61727	2.36718	1.74743	0.53987	0.149858	0.770495	1.50181	0.602477	0.70962	1.30409	2.43713	0.674129	2.03041	0.0884659	1.37951	0.185716	0	1.6771	1.31646	0.718602	1.76086	1.81858	1.21949	2.4126	2.43112	2.18324	1.53464	1.89993	1.22392	2.6885	1.08069	3.24161	2.064	1.13926	1.12058	2.90882	0.317499	0.894102	0.697343	1.08757	0	0	0.769548	0.677888	0.681026
AC010148.1	0	0	0	0.410486	0.217557	0.135482	1.19792	0	0.1697	0.319569	0	0	0	0	2.44321	0.117737	0.530958	0.0904265	0	0.0305765	0	0.644166	0.205264	0	0.156012	0.396377	0.258966	1.71092	0.627435	0.782782	0	0.0245906	0	2.3237	0.0935973	0.0935973	1.11981	0.219032	1.5694	3.4029	1.56175	0	0.463162	0.315852	0	0	0	0	0
AC010149.4	0	0	1.57767	0.13706	0.173196	0.0993266	1.44299	0	0	0.155429	0.765742	0	0.196382	0.184087	0.321761	1.02796	1.29399	0	0.314084	0	0	0.500741	1.17444	0	1.94337	1.6272	0.219189	1.43843	0.975096	0.511444	0.996552	0.928502	1.50762	2.31519	0.495601	1.03133	0.495601	0.495601	0.54106	2.15096	0.220013	0	0	0.943175	0	0	0	0.0430505	0.191087
AC010150.1	0	3.93015	0.926697	0	0.255526	1.75764	1.95122	0.705296	0.494209	1.17161	1.43536	0.398544	0.0380137	0.604323	1.64866	1.39239	2.34154	0.604767	1.16129	1.00921	0.360063	0.892534	1.14091	0.157331	1.88059	1.18908	1.29964	1.69631	1.82743	1.03163	1.80188	1.64219	2.68756	1.74456	2.0557	2.24489	2.28306	1.8966	1.47724	0	0.888059	1.03496	0.915164	1.45411	0	0.273744	0	1.03963	0.440635
AC010226.4	0.0535005	2.52557	1.69663	0.956466	1.37023	0.364764	1.86933	0.472129	0	0.503308	1.00395	0.887659	0.464828	0.875356	1.33742	1.08482	1.87645	0.446954	1.11038	0.40536	0.623132	1.75132	1.46418	0.651648	1.69656	1.23079	1.89405	1.47416	1.80366	2.15988	0.736109	0.90188	1.58545	1.92912	1.03184	1.56097	0.938735	0.631368	1.56662	2.47288	1.04412	1.05701	1.03997	1.84838	0.209808	0	0.434186	0.995584	0.4195
AC010240.2	0	0.59572	2.7849	0.79964	0.58733	1.32821	2.22591	1.45038	0	1.39732	1.92763	0.637536	0.685684	0.339405	2.20754	2.05226	2.84738	0.38389	1.378	0.935807	0	1.07286	1.12373	0.436322	2.04964	1.68077	2.02341	2.41453	2.21881	1.67071	1.49181	1.73186	2.35139	3.50113	2.8543	3.21865	2.59501	2.6116	1.83528	5.09025	1.15429	0.956613	1.33581	2.78941	0.26257	0.020306	1.30287	1.79386	0.462087
AC010504.2	0	2.45117	1.89132	0.750601	0.308855	0.628948	1.55717	0.992808	0.674905	0.589675	0.608592	0.597607	0.202355	0.242282	0.83941	0.635266	1.48139	2.28464	0.0987831	0.476864	0.788381	0.888519	0.207759	0	1.06682	0.430341	0.508305	1.68317	0.357947	0.688339	0.468237	1.46066	1.61188	1.75618	1.48697	1.76086	0.924853	2.22687	0.310037	1.86897	0.975954	0.210001	0.539207	1.49055	0	0.518951	0.802618	0.755118	1.02434
AC010524.2	0.646072	0.112022	1.15099	0.226127	0.216575	0.0584873	0	0.846734	0.147161	0.0548148	0	0.284455	0.298358	0.156839	0.330993	0.286454	0.554174	1.59103	0	0.10975	0.764446	0.168279	0.222043	0.44223	0.0195887	0	0.364672	1.00987	0	0.00749654	0.0489371	0	0.303218	0.118421	1.00647	0.387802	0.616942	0	0	0	0.0555142	0.133071	0.118289	0.0136892	0	0.0999113	0.0842009	0.259979	0.183328
AC010524.4	0	0	2.51901	0.0288009	0.0814968	1.2178	1.51463	1.3943	0.372937	0.924114	0.347684	0.510687	0.472361	0	1.51474	0.614163	1.91331	0.991585	0.684863	0.559541	0.247023	0.545199	0.435119	0	0.300835	0	0.3785	0	0.217933	0.244416	1.59925	0.744169	0.296159	0.389323	1.6665	2.52931	1.48048	1.1592	0.675343	0	0.443361	0.60902	0	1.22569	0	0.291067	0.364366	1.03937	0
AC010525.4	0.444805	0	0	0.26736	0.204486	0.0374635	0.53953	0.431318	0.181819	0.64131	0.473947	0	0.381485	0	0.794636	0.94746	0.601586	0.410243	0.376603	0.601029	0.384204	0.0506211	0.995947	0.532872	1.58541	1.2222	0.663499	0	0.724132	0.896655	0.677376	0.81205	1.35862	0.826007	0.580134	1.54567	0.618139	0.700269	0.913584	2.34658	0	0	0.583745	1.44074	0.496992	0.451343	0.97955	1.65306	0
AC010547.9	0	1.02511	0.171364	0	0.687936	0.44401	1.40725	0	0	0.312525	0.85793	0.00470461	0.0715354	0	1.49653	0.0414348	0.927461	0.308198	0	0.0952289	0	0.367074	1.17533	0.0277643	0.518215	1.13769	0.301668	1.70136	1.3729	0.835783	2.19064	1.58843	1.06598	1.3118	1.11852	1.95202	0.629158	1.8668	0.417136	2.13213	0.902973	0	0.577624	1.87497	0	0	0.131299	1.03838	0
AC010642.2	0	0	0.583387	0.22964	0.0822615	0.23523	0.837769	0.674429	0.0609679	0.490079	0.520506	0.373242	0.189428	0	0.885329	0.412773	1.18875	0.145896	0.553841	0.11565	0.376102	0.223524	0.278265	0.0156313	0.369737	0.177096	0.0304827	0.138962	0.391772	0.0680105	0.570736	0.926866	0.455123	0.886478	1.36084	1.60412	0.189137	0.695354	0.124893	1.07958	0.339457	0.216602	0.290058	0.982647	0	0.261579	0.159757	0.520926	0
AC010731.2	0	0	4.71637	0	2.20896	1.20558	1.59862	0.0168654	0.23651	1.36935	2.18381	1.99789	0.568406	1.52972	0	1.98774	2.34371	0	2.07148	1.01258	0	0.37326	0.614127	0	0.590111	3.10313	0.203073	0.51807	1.29157	0.675024	0	1.97261	0.834541	1.69041	0.734715	3.72799	1.53426	1.5006	1.08031	0	0.781851	1.18052	0	1.74202	1.26214	0	0	1.04554	0.959396
AC010761.13	0	1.83098	1.47079	0.70801	1.18365	1.63711	3.9495	1.6589	0.459656	1.46554	2.64407	0.0894191	1.3608	1.23732	3.21368	1.87992	3.07117	1.06257	1.88195	1.36429	0.300079	1.42511	1.47812	0.608997	2.40079	1.74622	2.39233	2.18592	3.3103	1.90622	1.20065	2.4984	3.03988	2.56514	3.96567	3.47359	2.99333	4.28212	1.79593	3.3946	1.57266	1.59511	0.935791	3.06306	0.5872	1.61339	1.12615	1.44786	0
AC010761.8	0.164584	3.00093	3.22219	4.6157	1.98505	4.07601	3.1655	5.41947	2.64916	2.24862	4.42122	2.53131	2.61107	2.76145	3.18055	2.71332	3.22551	4.14925	3.62566	2.67473	2.87225	3.15291	2.80653	1.1615	2.6743	2.50783	4.22741	2.88395	4.10385	2.16272	4.4125	3.69764	4.11795	4.47959	3.97846	3.54867	4.09752	4.15894	3.42585	3.26708	3.70107	4.11873	1.46626	4.30624	4.98974	6.22211	2.09242	1.96683	1.75165
AC010761.9	0.569363	1.33327	1.47408	1.04131	0.429519	3.57542	1.95196	2.64526	1.09324	1.44099	2.59625	0.98717	2.30104	0.631851	2.96026	1.89902	1.47498	2.26308	1.71618	1.4561	0.994892	1.10472	2.02516	0.731686	0.828257	1.19783	2.40903	2.9951	1.07662	0.0160564	1.46961	2.59343	1.48238	0.0334387	2.8539	2.10738	3.30373	3.04002	1.06186	0	0.00303539	1.31972	0.659398	2.4543	2.44928	1.48387	1.52138	0.780892	0.00633637
AC010878.3	0.0133095	0.0133095	0.853434	0.155177	0.0133095	0.0970988	0.0982736	0.104186	0.0133095	0.0181908	0.125201	0.0362508	0.0133095	0.0597781	0.0133095	0.0133095	0.168348	0.0393588	0.0745259	0.075649	0.0133095	0.039471	0.187454	0.0133095	0.147419	0.0133095	0.112558	0.0133095	0.0559475	0.0133095	0.0133095	0.0133095	0.0475038	0.382091	0.406797	0.475601	0.203932	0.416003	0.0700037	0.0133095	0.198256	0.0649525	0.0323072	0.10326	0.0694622	0.132603	0.0631045	0.0707601	0.0472796
AC010883.5	0	1.97442	1.67588	0.129801	0.985612	1.25948	2.00051	1.08765	0.525096	0.332875	0.769004	0.672908	0.838612	0.475871	1.60562	1.09337	1.688	1.62298	0.739697	0.733724	0	1.58305	1.45307	0.195737	1.45437	0	2.41508	1.93049	1.91542	1.58778	1.86513	2.93736	1.33818	2.20786	2.27614	0.951875	2.47247	2.11902	0.553554	3.40582	0	0.971405	0.224193	1.80088	0.529205	0.296075	0.533836	0.430695	1.09677
AC010886.2	0	1.89534	1.2938	0	0.1798	0	1.28134	0	0	0.452586	0	0	0.121098	0	0.185622	0	1.15007	0	0.190273	0	0	0.196056	0.212995	0.0373595	0.7223	0.357565	0	0.998145	0.657917	0.681766	0.0643147	0.266832	1.01544	1.60789	0.94845	0.523789	0.877162	0.523789	0.0174064	2.2088	0	0	0	0.251601	0	0	0.0138661	0.184618	0
AC010894.3	0.880212	0.604196	1.0326	0	0.882632	0.0917468	0.0895061	0	1.48637	1.11544	0	1.12114	0.547728	0.0679619	0	0.0987921	1.14711	1.41298	0.449933	0.641862	0.719352	0.608077	0.179274	0.627959	0.674602	1.17154	0.334955	2.03104	0	0.781002	0.149747	1.42532	0.484956	0.269479	1.30135	0.931313	0.989556	0.679478	0	0	0.893316	0.140582	0.476947	1.243	0.235829	1.23278	0.825767	0.0861351	1.47398
AC010894.5	0	0.780402	2.13043	0.111603	0.270511	2.15287	1.6034	0	0	1.26422	1.44732	0	0.230869	0.445028	0.0301183	0.622232	0.782684	0.613541	0.506695	0.157791	0	0.00852907	0.751782	0	2.5485	0.608253	1.22545	2.20216	0.968428	0.719863	1.7835	1.27605	2.05795	0.703896	1.6123	2.56734	0.516909	1.45438	0.665311	2.50385	1.3101	0.130224	0.62395	2.48103	0	0	0.678829	0.853534	0
AC010967.2	0.251755	0.127785	0.127785	3.56892	0.127785	0.416012	0.570672	0.127785	0.322018	2.46187	2.31202	0.822473	2.81095	0.399344	6.81762	6.63188	6.15241	0.127785	2.70998	4.2755	0.127785	0.272743	5.58773	0.964475	3.01113	2.16872	2.9554	1.09356	1.34391	1.36592	0.282153	0.127785	0.127785	5.71168	1.3157	0.151892	0.919496	5.2568	7.00928	7.09522	2.55236	0.349878	0.154158	0.127785	0.947738	0.543624	2.58202	0.127785	0.127785
AC010976.2	0	1.84652	4.11688	1.28252	1.62266	2.68785	3.48207	2.1427	0.367994	1.70322	2.00831	1.3434	1.34568	1.46765	2.2962	2.61606	3.19105	0.989859	2.35117	1.15988	0.0731441	1.85212	2.24513	1.48722	3.12225	2.42138	2.32584	2.81728	3.49879	2.51978	2.42784	3.03204	3.16875	4.07214	3.87067	2.56679	2.86532	4.51846	2.04967	4.11395	1.63492	2.11813	1.0525	2.89242	0.933184	0.893136	0.83977	1.55036	1.15114
AC011239.1	0	2.24087	2.11601	0.580142	0.0246334	3.88355	0.748241	1.13223	1.58636	0.483875	0	0	0.208488	0.0337181	0	1.18368	0.538484	0.679657	0.382382	0.223367	0	0.767311	0.441559	0	0.60733	0.156587	1.27139	0.274375	1.436	1.11721	1.10346	2.68641	0.725504	1.79059	6.97187	0.606214	0.606214	0.606214	0.586539	2.04026	0.653241	1.76308	0.168595	2.4056	0.747041	0.795016	0	0.438182	0
AC011239.2	0	1.07029	2.28751	0.165062	0.158791	1.82384	0.808648	0.509161	0.256171	0.257757	0.425403	0.0372999	0.311105	0.0706904	0.0673125	0.652294	0.583597	0	0.439509	0.342808	0.203635	0.838037	0.618186	0.005884	0.833109	0.221148	1.01661	0.125415	0.979509	1.43505	1.57485	1.44503	0.0487106	1.4512	0.433832	0.154604	0.154604	0.154604	0.0266335	1.7145	0.169401	1.48618	0.209462	2.23693	0.35763	0.071545	0.152998	0.58504	0
AC011242.5	0	0.109842	1.97414	0	0.416607	1.33058	1.80863	0	0	0	0.0739955	0	0.345902	0	0	0.690731	0.965768	0	0.402968	0	0	0.83158	0.848566	0	0.680207	0.397638	0	0.430446	1.29552	1.58612	0	0	0.711946	1.56243	0.552702	0.552702	0.552702	0.552702	0	1.31487	0	0.0257225	0.205874	0	0.109831	0	0.00585362	0.116114	0
AC011247.3	0	0	1.97814	0.643746	0.987269	2.06746	1.63706	0.995906	1.04065	1.16153	1.51477	0.15287	1.37209	0.474117	1.65705	0.695658	2.68589	0.744037	1.83906	0.606392	0.0297246	2.04401	1.07315	1.96178	3.22529	1.64769	2.24145	1.45289	1.3809	2.09299	2.1099	2.08155	2.1486	0.604488	1.95655	0.819004	1.21183	5.26003	1.75839	3.5178	1.0566	1.78402	1.40928	1.94017	1.23202	0	0.701272	1.57924	0.571957
AC011288.2	0	0	0.16387	0.460125	0.0929533	0.43883	0.934143	0.422056	0	0.0834179	0.687996	0	0.261338	0.149538	0.761453	0.437668	0.545478	1.09884	1.08837	0.826871	0	0.119714	0.50301	0.27411	0.38144	0.212581	1.4705	0.514681	0.0649061	0.568646	0.642065	0.470718	0	2.2303	0.36774	0.280328	0.360383	0.280328	0.187505	3.46717	0	0	0	1.43186	0.679554	0.94661	0.24431	0.167759	0.0712453
AC011290.5	0	0.382655	3.28036	0.550928	0.708908	2.02752	1.55009	0.779165	0.17068	0.364487	1.02148	1.417	0.283374	1.58156	1.16616	1.4036	1.63746	0	1.04821	0.135276	0	0.987064	1.52726	0.502098	1.71616	0.90788	1.52783	1.92233	1.61635	0.951655	2.51757	1.97965	1.33394	2.72241	2.76588	2.23648	2.74952	3.42651	0.920116	3.42094	1.32054	1.79772	0.25731	3.15844	0.0692797	0	0.19017	0.734281	0.597323
AC011294.3	0.549071	0.272675	0.394546	1.38052	0.0456361	0.712152	0.0456361	0.73072	0.495105	1.81847	2.01268	0.780786	0.329477	0.111681	0.999278	0.640356	0.377916	1.8239	0.783513	4.65718	0.0456361	0.0456361	1.27422	3.42989	5.19532	0.530528	0.189849	0.222644	0.221914	0.290362	1.0502	0.0456361	0.330559	0.891394	6.55008	0.748536	4.99459	2.04888	1.44073	1.64982	2.47171	5.30817	1.61562	4.6651	2.54102	3.41363	0.33094	1.06898	6.53492
AC011330.13	0.0180212	0.765805	1.89106	0.18288	0.244764	1.67346	1.11945	0.403336	0.543623	0.760917	1.5593	1.04296	0.470144	1.08057	0.923274	1.66191	1.78079	0.657317	0.899514	0.207631	0	1.56388	0.804728	0.388458	0.961818	0.856081	0.937835	1.92305	2.58972	1.9785	1.26835	1.76636	1.59099	2.28934	0.143128	1.01764	0.0097132	2.14654	0.400063	3.76044	1.77732	0.447137	0.852817	1.29717	0.414193	0	0.691751	0.393917	0.387214
AC011330.5	0.181132	5.54507	3.20331	1.05887	1.7146	3.05266	2.30695	1.68411	2.3481	1.909	2.43741	1.42383	1.69246	2.44819	2.56222	2.25079	3.11241	2.90763	1.74841	1.09533	1.707	2.27892	1.57097	3.06843	2.14847	2.06939	1.77015	1.82542	3.87728	3.35109	2.89536	2.23083	3.01811	3.83567	2.86606	1.84918	1.58738	3.86209	1.17027	6.59506	3.03526	1.88071	2.3514	1.40508	0.769772	2.60791	2.59083	1.18512	1.02571
AC011380.8	0	0	0.400374	0	0.820614	0.177131	0.607172	0	0.151649	0.327493	0.238422	0.169094	0	0.534606	0.0984325	0.314484	1.22492	0.259908	0.251719	0.899967	0	0.0477059	0.258779	0.634242	1.40103	0.566123	0.615513	0.11035	1.25551	0.214883	0.00612614	0.280244	0.135202	0	0.584197	0.329058	0.889155	0.164532	0.330642	0.712631	1.20782	0	0.429383	0.916115	0.104943	0	0.198044	1.49138	0.0363477
AC011406.2	0	0	1.26308	0.410206	0.229878	1.5574	1.24668	1.41399	0	0.866705	1.64006	0.362254	0.566342	0.5193	1.29613	1.09626	2.15554	1.02442	1.79001	0.45807	0	1.34101	1.0996	0.628519	1.98432	0.998393	1.27888	1.49005	2.00602	1.18972	0.84421	1.24075	1.35775	1.99638	1.03858	1.03858	1.03858	2.85572	1.72511	3.42625	0.700961	0.263931	0.370859	1.67928	0.848981	0.475915	0.777816	0.968214	0.149794
AC011530.4	0	1.05319	0.17169	0	0.0793914	0.0173875	0.360345	0	0.148911	0.0547088	0.121436	0	0	0.203681	0.434559	0.147419	0.00456961	0.00718403	0.0526016	0	0.0118683	0.140161	0.101063	0	0.0233285	0	0.113922	0	0.000540782	0.06961	0.385317	0.0806553	0.0818939	0.422564	0.00535653	0.106313	0.000342878	0.379465	0.0220376	1.23267	0.00532842	0.0269022	0.0381226	0.0767431	0	0.17524	0	0.363661	0
AC011753.5	0	0	1.78658	0.17825	0.363001	1.12567	1.34296	0.0343211	0	0.121829	0.605778	0	0.465987	0	0.537369	1.29188	0.94691	0.268682	0.38976	0.328757	0	0.602073	0.798638	0.302961	0.12453	0.965592	1.00701	0.652798	2.21731	1.75332	0.702898	1.02178	0.539361	1.28663	2.27883	1.52796	1.0395	1.80559	0.607798	1.4005	0.0578765	0.300988	0.185067	1.18745	0.0457733	0	0.195624	0.588988	0
AC011933.2	0	0.485555	2.0214	0	0.557161	1.70312	2.14059	0.429243	0	0.63074	1.83445	0.0805359	0.899616	0.0435915	1.87741	1.53182	1.81926	0.0296238	1.31005	0.900079	0	0.375201	0.804683	0.867608	3.21879	1.91141	2.07676	1.62953	1.57682	1.24577	1.40581	1.79966	2.18134	3.18093	0.946635	0.751316	2.43319	2.44572	1.3531	4.69111	1.13505	0.0654513	1.33319	0.93928	0.219431	0.0248147	0.69657	1.25009	0.0602171
AC012314.19	0	0	0.116698	0.776456	0.183362	0.674796	0.94809	0.72469	0.441942	0	1.71559	0.180664	0.279854	0.149971	1.05314	0.224796	0.791594	0.748283	0.467409	0.300186	0	0	0	1.05377	0.654446	0.488099	1.53268	0.698328	1.26822	0	0.858088	0.376286	0.382163	0.0637034	0.364544	0.364544	0.364544	0.364544	0.305649	0	0.353118	0	0.258232	0.443925	0.229952	0.00127707	0.608552	0.667171	0.0463792
AC012314.8	0.0739642	3.21295	1.16672	0.175154	0.391516	1.2165	1.07767	0.665306	0.446094	0.693298	0.903773	0.248619	0.512513	0.361529	1.38407	0.514674	1.5611	0.945237	0.74551	0.851265	0.44835	0.596948	0.658318	0.672997	0.687937	0.76627	0.858548	0.303918	1.09938	0.545988	1.17973	1.12121	1.04054	1.18355	1.62891	1.29257	1.25349	1.62506	0.375863	3.04195	0.260113	0.470797	0.625442	0.925887	0.188366	0.940029	0.507253	1.09118	0.029056
AC012358.7	0	0.12376	2.58058	0	0.387535	0.771497	1.43917	0.190197	0	0.538364	1.06009	0.0629034	0.609439	0.363331	0.79654	0.553346	1.19326	0	0.570003	0.0851126	0	0.969392	1.25979	0.35112	0.437148	0.696741	1.42812	1.02238	1.64924	0.96632	0.668242	2.19883	0.503316	2.34576	1.41062	0.529772	0.529772	0.529772	1.05487	4.09599	0	0.252715	0.108944	1.84204	0.0153612	0.237434	0.262859	0.290284	0
AC012358.8	0	0.724665	2.91647	0.342728	1.15377	2.09693	3.25435	1.02834	0.163936	0.987306	1.21915	0.734882	0.961227	0.696066	1.43664	1.69887	2.72936	0.0498064	2.14592	0.626159	0	1.31491	2.11591	0.521775	2.88266	1.77694	1.861	2.74678	2.35289	2.14348	1.87227	3.47372	2.27252	1.88489	0.405695	1.1703	1.12854	1.80907	1.45245	4.19416	1.75222	0.560144	1.43531	1.76277	0.627518	0	0.740501	1.39988	0.378546
AC012360.4	0	1.39283	0.332667	0	0	0.0515721	0.258747	0.704033	0	0.478684	0.0177295	0.0807852	0	0.366701	0.257736	0.125312	0.91846	0	0.159387	0.079287	0	0.0811909	0.459204	0.588472	0.130731	0	0.642174	0.573489	0.373218	0.0493746	0.549039	1.28336	0.215304	1.03015	0.81515	0.737743	0.345532	0.373945	0.318379	0	0.0569758	0.165611	0	0.546181	0.0247613	0.200898	0.322462	0.369715	0.8569
AC012360.6	0	0.481024	3.17353	0.643017	0.985392	2.2455	2.49731	0.0583884	0.0206687	0.747147	0.759153	0.401581	0.421891	0.120208	0.867135	1.21425	2.34725	0	1.28394	0.940362	0.299076	0.751775	1.41228	1.43842	1.13832	2.29938	0.541967	1.8111	1.99336	2.16924	0.743097	3.04012	0.984339	4.33746	3.77414	1.01779	0.686257	0.686257	0.549282	4.24724	1.02252	0.318698	1.33054	0	0.464887	0.109839	0.924464	1.54946	0.765679
AC012370.2	0	0.271972	2.65498	0.0521291	0.243038	3.00428	1.74268	1.03408	0.200563	0.724222	0.838577	0.587447	0.514349	0.0270946	1.94181	1.41586	1.8681	0.259453	0.68337	0.684734	0	0.641573	0.768709	0.0206133	1.25325	0.693548	0.938496	1.67238	1.11192	0.873789	2.08207	1.77333	0.816632	1.61311	0.842171	0.842171	1.22584	0.842171	1.34804	2.56713	0.890899	0.714074	0.217218	1.89939	0.160766	0.259141	0.634571	0.635432	0.0859925
AC012370.3	0	0.0852188	1.46432	0	0.0456082	0.817348	0.382005	0	0	0.172049	0.139909	0.112976	0.0588265	0.288322	0.0216769	0.510208	0.990299	0.143155	0.0901448	0	0	0.0441077	0.278239	0	0.400359	0	0.17091	2.0087	0	0.554728	0.959599	0.123995	0.10914	0	0.160415	0.160415	0.75143	0.650068	0.179404	0.893113	0.220759	0	0.0103155	0.634779	0.0426401	0	0.0400001	0.0766335	0.683521
AC012442.5	0.0836196	0	1.13344	0.91656	0	1.71669	0	0	0.413411	0.0449376	0.768114	0.344542	0.197372	0.635221	0	0	0.936542	1.35401	0.803797	0.24016	0.241341	1.11364	0.575347	0	0	0	0.36567	0.508884	0.126946	0	0.575476	0.966193	0.697251	0	1.95174	0	0.81587	0.353285	0.404061	0	0.245185	0.145134	0.552315	0.261046	0.0766585	0	1.09977	1.28155	0.698447
AC012442.6	0	0.66591	1.86612	0.482042	0.0115321	1.18622	0.702031	0.775472	0.178806	0.521483	0.300608	0.470475	0.0229754	0.576778	0.600758	1.15075	1.08003	1.41441	0.764717	0.689532	0.104192	0.641496	0.271286	0	1.08438	0	0.972098	0.662987	1.11211	0.18538	1.43089	1.01312	1.63971	1.16089	2.36748	0.610059	1.41258	1.39581	0.797732	0	0.731615	0.824659	0.11163	1.27135	0.393297	0.621951	0.613239	0.0498704	0.333112
AC012513.4	0	1.0684	2.22695	0.126312	1.11447	1.7887	2.41472	0.190091	0.295572	1.53493	1.31425	0.219791	0.844479	0.13294	1.77473	1.79044	2.27208	0	1.42122	1.28681	0	1.2191	1.25121	0.210118	2.10882	1.90488	2.01536	2.08109	2.34668	2.34552	1.14641	1.82513	1.45421	2.8998	3.86346	1.49362	2.3035	2.79702	1.46412	3.82174	0.690909	0.492611	0.796433	2.04739	0.270537	0	0.977203	1.50994	0.378943
AC012531.25	0	0.759316	2.77941	0.921453	0.832055	2.67592	2.79964	2.29567	0.746703	1.08236	1.20035	0.434893	1.14772	1.01274	1.96274	1.62075	2.51394	1.02544	1.79898	1.27247	0	2.17329	1.60562	1.08995	1.44171	1.28516	1.65743	1.74718	2.48395	2.20606	1.92904	2.52495	0.880393	1.11771	3.572	1.61845	1.40357	2.05231	1.71397	1.85803	1.2681	0.926008	0.283834	2.60872	0.56156	1.10955	0.824668	3.3786	0
AC012613.2	0	0	1.17708	0.169754	0.390697	0.153797	1.32507	0	0.011904	1.24421	0.242904	0.0621873	0.542697	0.22049	2.20055	0.960432	1.15566	0	0.56742	0.00032874	0	0.375182	0.576089	0.421435	0.951924	0.383065	0.238835	0.632286	0.763549	1.27713	0.842174	0.800551	0.496023	0.47566	0.771041	1.20583	0.771041	1.18325	0.575818	2.31097	0.333518	0	0.114324	0.936084	0.0368629	0	0.56085	0.845495	0.0666789
AC013271.3	0	0	0	0	0.631238	0.252787	0.541962	0	0	0	0.00648234	0.0751894	0.28833	0.138357	0.237059	0.0916713	0.699008	0	0.42839	0.081957	0	0.17942	0.128796	0	0.499115	0.0584042	0	0.00218114	0.166481	0.288179	0	0.011624	0.291497	1.2115	0.387541	0.0767883	0.136621	0.297593	0.196958	3.84839	0.237803	0	0.273343	0	0	0	0.386419	0.137637	0
AC013271.7	0	0.678565	0.492491	0.0427489	0.22343	0.926832	1.1189	0	0.0884639	0.167827	0.263445	0.131032	0.518208	1.33471	0.261343	1.14754	1.50243	0.481175	0.248983	0.824498	0.0324331	1.32053	0.588498	0.527779	0.330984	0.463422	0.136991	0.383508	0.369888	0.870971	0.604507	0.928952	0.479235	1.72873	0.191126	0.540053	0.864401	0.313813	1.02273	3.84319	0.514147	0.0159831	0.51402	0.237828	0.378787	0.133579	0.533432	0.406458	0.192851
AC013460.1	0	3.06973	0.902105	0.0840327	0.427638	0.156876	0.981247	0.763229	0.306606	1.1308	1.11342	0.392027	0.190164	0.0610065	1.60607	0.282705	0.67373	0.239603	0.405632	0.453615	0	0.276228	0.498429	0.00497927	0.382922	0.0795269	0.737855	0.78566	0.433963	0.36782	1.68562	0.381872	0.438636	4.39199	3.54552	0.323306	2.45752	1.68871	0.117319	2.40413	1.14461	0.0976255	0.254809	0.894498	0.224683	0.159863	0.0842453	0.161374	0
AC013463.2	0	0	1.14059	0	0.485661	2.13311	0.90673	0	0	0.164978	0.0032053	0	0.00468801	0.0100228	0.278392	0.492519	0.74256	0	0.171262	0	0	0.272665	0.467284	0	0.124484	0.471806	0.203146	2.91217	1.35746	1.26738	0.0513264	2.12095	1.9044	0.433034	0.173991	0.173991	0.582771	0.597263	0	1.07929	1.26303	0.0325658	0.422824	0.195455	0	0	0	0.179672	0
AC013474.4	0	3.55562	1.04104	0.141141	0	0.232483	1.77761	2.49552	0.0179216	1.68078	0.957935	0	1.22099	0.722955	2.91075	1.05908	1.73722	0	1.42643	1.35663	0	0.873821	1.53639	0.263267	2.24054	0.602086	1.67255	3.27895	0.563812	1.07237	2.18188	1.7816	2.26422	2.68435	3.0682	0.861731	0.861731	4.16471	1.79252	3.84901	0.362335	1.3567	0.713963	1.70097	0.313376	1.05683	1.11015	0.933792	0.844035
AC015849.13	0	0.00211095	1.96403	0.222129	0.209279	1.82476	1.6766	0.470143	0	1.26024	0.707555	0.0383231	0.281326	0.601559	1.68123	0.38866	1.77767	0	0.729747	0.463975	0	0.540441	0.80704	0.0186141	2.0467	0.800484	1.2853	1.61397	1.71037	1.23245	1.30405	1.24548	1.87437	2.49175	1.87225	0.881761	0.881761	0.881761	0.797292	1.61734	0.81451	1.14733	0.828763	1.98692	0.081496	0.283693	0.906319	0.882089	0.175996
AC015849.14	0	0.493757	0.964298	0.0878897	0.11585	0.667686	0.534554	0	0.247675	0.176207	0	0.0228496	0.0478249	0.103168	0	0	0.379941	0	0	0	0	0.0812162	0.203472	0.137596	0.875783	0	0.457629	0.354205	0.263075	0.0985362	0.309483	0	0.201827	0.856199	0.0516778	0.0516778	0.0516778	0.37765	0.0486145	0.639218	0.0453138	0	0	0.318837	0	0	0.128133	0	0
AC015849.16	0.00171964	0.441623	0.164788	0.00134676	0.155281	0	0.380246	0	0	0.718829	0.0714776	0.329534	0	0.077619	0.216919	0.208146	0.011378	0	0.101192	0.0733276	0	0	0	0.0219459	1.93333	0.155966	0.165579	0.981288	0	0.240614	0.550352	0.104094	0.122103	0.54889	0.0698681	0.0698681	0.0698681	0.0698681	0.472464	0.587232	0.247316	0	0.0195401	0	0.0241689	0	0	0	0.381145
AC015849.19	0	0.518414	2.78589	0.237636	1.41858	2.57498	3.30943	0.686882	0.750795	1.72086	2.21915	0.965	1.48598	0.852864	2.87605	1.72542	3.15101	0.28445	2.14689	0.891244	0	1.18666	1.60842	0.633936	3.03937	1.56225	2.58134	2.32398	3.44612	2.71395	2.35753	2.29261	2.67857	2.50196	3.77571	1.59846	2.98797	3.24217	1.46481	3.4941	2.05193	1.26474	0.493037	2.64204	0.54847	0.366274	1.00147	2.01411	0
AC015922.7	0	1.53033	0.88588	0.737965	0	0.73817	1.02599	0.0802402	0	0.406527	0.409327	0	0.195475	0	0.408275	0.262331	1.02614	0	0.922151	0	0.463976	0.899061	0	0	0.728984	0.0715994	0.802039	0	0.340735	0.0306784	0.184249	0.00444702	0	2.44508	1.9853	1.26425	0.204479	0.866817	0.0318224	0.935785	0.209708	0.440849	0	1.55425	0.0572501	0.401617	0.368111	0.394394	0
AC015923.1	0	0.622569	1.76165	0.306911	0.935139	3.0475	1.29648	1.2027	0.167589	1.36449	1.70569	0.431299	1.18905	0.323444	0.549205	1.38649	1.32872	0.410226	0.863511	0.28111	0	1.37793	0.92273	0.369481	1.40304	0.904884	1.12682	0.602975	2.49573	1.34671	0.280101	2.15465	0.276421	2.32642	0.80822	0.80822	1.44433	0.80822	1.76697	4.23069	0.969498	0.617984	1.20912	0.817715	0.489225	0.0291743	1.05462	1.27426	0.225879
AC015971.2	0	1.9365	1.56222	0	0.119765	0.855643	1.67167	0.811989	0.124481	0.317846	0.751656	0.182683	0.481027	0.440298	1.82201	1.01483	1.66719	0.133493	0.55568	0.52788	0	1.54807	0.876992	0.173987	1.49976	1.22436	0.906833	1.25579	1.67376	1.21938	0.617193	1.35664	1.16775	1.65161	1.55409	0.705677	0.705677	1.46066	0.802233	3.13121	0.808316	0.505649	0.514166	1.25499	0.27444	0.144773	0.78568	0.775303	0.334941
AC015987.1	0	0	1.27686	0.0895047	0.132157	0.781223	1.11697	0	0	0	0.76409	0.184724	0.224847	0.308325	0.600262	0.707296	1.1401	0	0.439772	0	0	0.173263	0.767348	0.000830859	1.39151	0.684368	0.798133	0.720079	0.988657	0.266839	1.53532	0.860727	0.708221	1.06618	0.842684	0.319269	0.983172	0.549622	0.426747	0	0.325625	0.582989	0.013711	1.41687	0	0	0	0.0510225	0
AC016292.1	0.359853	0.742161	0.749543	0.335763	0	0	1.88051	0	0.548946	1.18121	0.0264604	0.219883	0.930097	0.257402	1.87448	1.70858	1.40146	0.344189	1.73771	0	0.475502	0.556568	0.0957306	0.633035	2.46873	0.36608	1.23884	0.673634	0.0437358	0.291163	0.896266	1.22795	1.93082	2.78319	2.21647	0.49547	0.931306	0.49547	1.31209	4.8706	0.388973	0.814572	1.59631	1.64595	0.357029	0.177082	1.16637	2.25271	0.238375
AC016292.3	0.469686	1.94667	3.05503	1.37462	1.484	2.90047	3.10311	2.48657	1.67926	1.48063	2.08604	2.0822	1.88652	1.48915	2.54114	1.50212	2.33109	1.38589	2.10311	1.85219	0.12267	1.28847	1.67371	1.46235	2.83499	1.60992	2.60709	1.70215	2.40676	1.89922	2.7862	2.07047	1.84149	2.86203	2.48586	2.63855	3.64308	2.79303	2.11353	2.98196	2.03288	2.79923	0.955421	3.97667	1.72209	2.76513	0.901514	1.3661	2.42965
AC016629.3	0	0	0.844514	0.210003	0	0.288879	0.870913	0.226176	0	0.0922849	0.917077	0.0338334	0	0.207916	0	0.272251	1.16099	0	0.452505	0.130233	0	0.00247496	0.318563	0.137988	0.383615	0	0.422863	0.0195161	0.490021	0.828079	0.850278	0.386668	0.152985	0.840974	0.475405	0.555608	1.31699	0.725909	0.209351	1.54172	0.524155	0.139953	0	0.760256	0	0.00013125	0	0.0895389	0.258553
AC016629.7	0.664637	0.509467	0.0775998	0.0314447	0	0.600325	0	0	0.087123	0	0.357238	0.108041	0.165343	0.118968	1.39655	0.126205	0.539454	0.710181	0.170473	0.716285	0.0821074	0.122754	0.00550365	0.0344909	0.0590106	0.0407248	1.04583	0	0.307474	1.3681	0.247719	1.18591	0.298108	0	1.85577	0.413467	0.189795	0.115682	0	0	0.36718	0.0473806	0	1.58371	0.597215	0.367912	1.21867	0.761714	0.75814
AC016644.1	0	0	1.10304	0.545609	0	1.55957	1.37427	0.807135	0.0633511	0.599644	0.958052	0	0.189611	0.363496	1.69099	1.08784	1.78652	0.0346081	1.34892	0.781059	0	0.413673	1.16708	0.604015	1.3401	0.967761	0.968149	1.51146	2.13913	1.57662	1.15776	1.33449	0.644944	1.28235	3.24864	0.839998	0.839998	0.839998	0.131049	3.48892	0.808698	0.194141	0.357357	1.34778	0	0	0.553407	0.863355	0
AC016722.4	0	0	1.88319	0.404681	0.373863	1.23867	1.52649	0.555846	0	0.385528	0.519709	0.250776	0.164274	0.407825	0.900749	0.825982	1.31688	0.493621	0.757006	0.21301	0	0.358785	0.380273	0	1.06459	0.484429	0.641245	1.40166	1.3784	0.446657	0.777764	1.37518	1.18558	0.982805	1.96147	1.15711	1.90974	3.48304	0.478367	1.36874	0.521847	0.822436	0.0838983	1.54349	0	0.209061	0.581365	0.743845	0.263389
AC016738.4	0.059479	0.661953	1.10159	0.311662	0.415661	1.15473	1.03843	0.100453	0.31453	0.362098	0.720735	0.426473	0.676148	0.716552	0.582735	0.183144	0.843162	0.24555	0.711869	0.228201	0.0733462	0.359288	0.352462	0.26937	0.351571	0.336469	0.283295	1.77162	0.313168	0.620724	0.931367	0.639529	0.180067	2.28842	0.0592558	1.13692	0.178342	0.309569	0.0583982	3.83401	0.991358	0.252451	0.253385	0.0486135	0.381915	0.697997	0.284918	0.47995	0.337327
AC016739.2	4.01971	4.88363	6.36029	7.28531	5.57143	6.05053	4.85891	7.57243	6.95413	5.32155	6.53595	6.27188	5.89663	6.79863	4.19744	6.1214	4.64057	6.85311	6.13761	4.42169	4.80808	6.23489	4.96646	4.02719	5.15355	4.67568	6.3589	6.10712	6.06579	5.9108	7.6075	6.43328	6.64866	3.27341	5.09438	5.18222	6.20419	5.18879	6.08999	2.21229	6.23956	6.41849	5.84962	7.25868	4.07076	7.47727	6.00739	4.41963	6.21488
AC016745.3	0	0	0.118111	0.463771	0.297953	0.266183	0.488943	0	0	0	0.154972	0	0	0.341311	0	0.886839	0.361201	0	0.136941	0	0	0.868634	0.357349	0	0.164702	1.06707	0.0670243	0.411477	1.819	1.19601	0.0751783	0.0447785	0.0577041	1.26421	0.0187727	0.0187727	0.0187727	0.0187727	0	0.556335	0.0760479	0.058333	0	0	0	0	0	0	0.267839
AC016747.3	0.0188708	2.05237	2.65247	1.50824	1.89592	3.19634	1.88913	1.85523	1.9761	2.57884	1.78761	2.38339	1.84004	2.78965	1.70375	1.14304	2.61315	2.49276	2.05005	0.714349	0.519805	2.52652	1.88123	0.785039	2.63259	1.25714	1.64736	3.17051	1.72825	2.51347	2.79908	2.94248	2.9165	2.92386	2.27335	1.64182	2.15688	3.62444	2.88747	2.60578	3.47531	2.21929	2.17267	2.91781	1.48653	0.862795	2.446	2.79652	3.67769
AC016831.6	0	0.160936	0.325291	0	0.0298588	0.630132	0.282443	0	0	0	0.0941952	0	0.193524	0	0.539542	0	0.2283	0	0.239555	0	0.250779	0.169949	0.238303	0.428805	0.00348443	0.0682979	0.496366	0.221365	0.0177149	0.231643	0.287495	0.0967579	0.0712548	0.705865	0.352913	0.163961	0.163961	0.163961	0.535064	0	0	0	0	1.16108	0.153012	0.159872	0	0	0
AC016894.1	0	1.22994	2.66773	0.100255	0.636481	1.63234	2.31647	0.616893	0.051302	1.07708	1.34156	0	0.910339	0.125178	1.74189	2.10776	1.57494	0.277566	1.47025	0.279745	0	1.15591	1.24166	0.425684	2.31417	1.44656	1.6777	1.30243	2.42134	1.94301	1.34811	2.20523	1.87418	0.952453	1.11306	1.11306	1.11306	1.11306	1.09408	3.39048	0.482211	0.909341	0.877487	1.88677	0.423748	0	1.60626	1.39271	0
AC016907.3	0	0.400038	0.0254423	0.00303446	0.0137115	0.448181	0	0.0337603	0.0101282	0.0318951	0	0	0	0	0.114646	0.363035	0.120704	0.0711793	0.158755	0	0	0	0	0.150792	0.174244	0.0272908	0.159069	0.15832	0.359585	0.406274	0.00451763	0.146902	0.0939085	1.00283	0.0673963	0.0673963	0.166995	1.04319	0	0.161064	0	0	0	0.0744809	0	0	0.516541	0.0167986	0
AC016910.1	0	0	0.863523	0	0.503484	0.914243	0.528941	0.127897	0.0894509	0.294307	0.353897	0	0.375355	0.19751	0.342984	0.283124	0.692387	0.032458	0.257276	0	0	1.12724	0.547167	0	0.972645	0.401357	0.799102	0.536164	1.17531	0.977864	0.132673	0.737834	0	0.394597	2.32242	0.295937	0.295937	0.757996	0.225813	0	0.459992	0.101656	0.0340115	0.73739	0	0	0	0	0
AC016999.2	0	1.68947	1.0841	0.0303058	0.338083	1.32961	1.72468	0.935616	0.90654	1.53669	0.503922	1.38319	0.672044	0.688683	0.546793	0.174375	0.958164	0.27838	0.56181	0.39749	0.869121	1.75981	0.333595	0	1.50866	0	0.853757	0.870444	0.377768	0.769117	0.180856	0.493813	2.13462	1.14271	2.27151	1.23242	1.01757	1.73808	0.931264	0	0.855491	0.845645	1.5242	0.853968	0.973784	0.714298	0.175147	1.87471	0.418634
AC017006.2	0	1.63416	1.40412	0	0.245674	1.21952	0.967966	0	0	0.8077	0.550926	0	0.237887	0	1.38999	1.42782	1.0628	0	0.756782	0.849652	0	0.536265	0.241434	0.509194	1.415	0.592654	1.6932	0.789427	1.00233	1.32329	1.06436	1.8289	0.670012	1.2956	2.04382	0.527892	0.527892	0.527892	0.701541	2.59576	0	0.577957	0.913751	1.20314	0.190303	0	0.270547	0.761134	0.112756
AC017006.3	0	0.440616	1.79206	0.19993	0.0924092	0.832713	0.633987	0.899455	0	0.822063	0.371287	0.00183882	0.472223	0	0.757522	1.28936	0.655658	0.604366	0.78248	0.782602	0	0.209082	0.411436	0	0.549046	0.476552	1.23014	0.222322	0.613884	0.796313	0.544454	1.17171	0.99044	0.75499	0.480757	0.480757	0.480757	0.480757	0.649123	0	0.677039	1.0491	0	1.84211	0.385202	0.0496325	0.832026	0.898294	0.0741839
AC017074.2	0	0.477678	0.717648	0.0351615	0.7498	0.674079	1.85653	0.0608778	0	0.0447787	0.976142	0.427658	0.0122048	0.305044	1.54754	0.778703	0.938133	0	0.511393	0.314171	0	1.02939	0.621418	0.0779985	0.564628	0.694738	1.60932	1.56513	2.56209	2.18788	1.41233	0.515327	1.14956	2.00976	3.893	1.15298	0.945345	1.88063	0.468187	2.11266	0.867627	0.371167	0	0.934805	0.398101	0	0.330792	0.564624	0.00433839
AC017101.10	0	1.16357	2.07459	0.160359	0.271271	1.18717	2.39429	0.0385671	0.104628	0.942944	1.0944	0.236309	0.413729	0.310159	1.3625	1.2513	1.86823	0.235487	1.10959	0.461902	0	0.802404	0.94441	0.283261	1.22262	1.21	1.31417	0.722628	1.91667	1.5979	0.803026	1.87545	0.789646	3.53475	0.956517	0.956517	0.956517	0.956517	0.899663	3.52955	0.244141	0.653243	0.844441	1.04185	0.275313	0.319316	0.153538	0.753201	0
AC017104.2	0	0	0.288822	0	0.210169	0.639267	0.471098	0	0.147936	0.331732	1.43366	0	0.428501	0.243682	0	0.123526	1.48423	0	0.671383	0	0	0.758051	0.104841	0	0.5201	0.485121	0.652904	0	2.11202	0.63078	0.402564	0.874377	0.386642	0.79532	0.294047	0.294047	0.294047	0.294047	0.655938	0	0	0	0.128692	0.957856	0	0	0.28306	0.0147209	0.0385313
AC017104.6	0	0.263844	1.88589	1.72865	1.06715	2.60321	1.72028	0.916179	1.155	1.10859	1.53752	2.29565	0.353852	0.358168	2.48656	0.855763	1.53137	0.473015	1.36031	0.513038	0.496044	1.09708	1.65096	0	1.17651	0.0827111	2.22319	3.81233	0.380202	1.41309	0.47892	3.06007	1.9738	3.45146	4.32966	1.5213	1.38366	2.63744	0.543148	0.75344	1.43819	0.457903	0.601623	2.69337	0.600011	0.495292	1.30406	2.62525	0.592625
AC017116.11	0	0.96765	0.10676	0.066894	0.0256431	0	0.933811	0.366729	0.291909	0.132693	0.448356	0.261285	0.0979269	0.0411963	0.158425	0.228321	0.311762	0.0419224	0.103079	0	0	0.192531	0.290503	0	0.461536	0.437818	0.108984	0.177235	0.480095	0.177029	0.642796	0.402912	2.08156	1.69607	0.907544	0.566912	2.04984	0.170967	0.0806372	0.300547	0.300305	0.254459	0.0778711	2.11124	0.0295011	0.145097	0	0	0.24064
AC018442.1	0	2.48362	1.14232	0.12243	0.629685	0.624315	1.34429	0.110488	0.0796787	0.560781	1.34417	0.0567687	0.425326	0.089774	1.15196	0.947682	1.73092	0.508772	0.582124	0.261024	0	0.512521	0.606832	0.0373718	1.27377	0.982886	0.929732	0.949881	1.26797	1.30694	1.14862	0.80864	1.16264	3.10736	1.02414	0.598052	0.598052	0.598052	0.506848	2.0136	0.583487	0.577739	0.156831	1.66416	0	0.0586611	0.087021	0.656903	0
AC018462.2	0	0.190448	1.72115	0.203917	0.630657	1.60489	2.08695	0.430179	0.122777	0.700906	0.922471	0.221092	0.529182	0.133907	1.51876	1.25082	1.60611	0	0.929493	0.330142	0.373691	0.911607	0.816729	0.0672273	1.84716	0.997039	1.16379	1.20631	1.95132	1.56574	1.36874	1.66398	1.10147	2.0351	1.93835	1.40796	1.31069	1.70393	1.05463	2.70498	0.518834	0.592471	0.51425	1.88591	0.103977	0.0918738	0.938299	0.80388	0.154663
AC018647.3	0	0.197005	0.999803	0.311376	0.719585	0.784017	0.60699	0.122716	0.0621394	0.258765	0.465427	0.476655	0.513227	0.19297	0	0.307804	1.06187	0.0572041	0.413626	0.49109	0	0.515526	0.416445	0.361981	0.888769	0.198094	0.532436	0.355928	0.810509	1.72168	0.694011	2.41558	0.616115	0.999133	0.349735	0.259053	0.575839	0.323547	0.36042	1.81591	0.763899	0.30985	0.0824872	1.51435	0.0811135	0.122964	0	0	0
AC018755.16	1.73685	0.277313	1.56248	0.691007	1.76531	2.06511	0.893508	0.48864	3.26521	3.67489	1.4178	2.92739	2.78834	3.25745	2.97507	0	1.1031	0.2412	1.43397	2.07692	1.35975	1.90838	1.62954	1.64981	2.68887	1.6412	0.504592	1.93699	0.753977	0.811016	2.4026	2.74195	3.12742	4.08874	0.157148	0.396635	0.786075	0.33548	0.550609	0	3.17346	3.67222	1.79717	1.69286	1.65401	2.24105	1.15003	2.17828	0.271326
AC018766.6	0.0302014	2.38651	1.40644	0.764025	0.474528	0.617795	2.71126	2.1084	0.367146	1.01045	0.116767	0.333996	0.411294	0	2.14786	0.616324	1.34415	0.550784	0.681538	1.09466	0.50202	1.34247	0.808548	0.298003	1.04852	0.805899	1.27943	0.274526	1.28272	1.24138	0.810743	1.63309	1.3185	2.425	2.11073	1.64278	1.79535	2.67463	0.240774	2.89599	0.857609	0.405992	0	0.94743	0	1.08848	0.209993	2.12128	0.132073
AC018804.6	0.533469	0.357889	1.81336	1.05709	1.06676	0.820829	1.14787	1.03488	1.25104	1.5559	1.09682	1.63983	1.23085	1.17994	0.607465	0.262444	1.31078	0.544607	1.21973	1.04481	0.420341	1.9813	1.36812	1.21659	1.95596	1.12995	0.870257	2.01517	0.466386	2.54437	1.49189	3.1353	1.50027	0.77378	0.642134	1.67447	1.77908	0.3793	0.532481	1.02305	1.47801	1.43573	2.03553	2.13806	0.465585	0.143443	2.04294	0.925031	1.70556
AC018816.3	0	1.05776	2.95047	0.0636273	1.16781	1.61851	2.95876	0.0753775	0	1.27819	0.622292	0	0.457151	0.362815	1.38323	1.5888	2.85536	0	1.25848	0.868168	0	1.9927	2.04703	0	2.57165	1.98889	1.14635	0.994103	2.8836	2.53095	1.62231	1.59707	2.98032	3.18742	0.478051	0.219389	0.80816	0.453089	0.573047	2.92751	0.855105	0	1.38077	1.39676	0	0	0.098189	0.5053	0
AC018865.5	0.247726	0.443423	0.35808	0.0940203	0.126971	0.665989	0.140357	0.305205	0.0426203	0.124723	0.235566	0.0717429	0.1274	0.10297	0.255144	0.522147	0.0122204	0.38255	0.239933	0.764528	0.0876227	0	0.682201	0.081029	0.519617	0.112689	0.637834	0.152786	0.203729	0.270344	0.30981	0.0420098	0.29199	0.803321	0.677593	0.371411	0.195412	0.071016	0.305583	0.0915254	0.221806	0.198764	0.394902	0.0431446	0.0087083	0.0898202	0.0615461	0.137344	0.119849
AC018878.3	0	0	0.738771	0	0	1.68969	1.08316	0.393554	0	0.350744	0.0529904	0.0953362	0.242318	0.402982	0.926586	0.579802	0.476468	0	0.562611	0.260402	0	0.121048	0.454214	0	1.42562	0.683253	0.193229	1.6861	1.45308	0.742827	0.588257	0.72275	2.2091	0.665605	0.502907	0.502907	0.502907	0.502907	1.74449	2.53537	0.186797	0.408654	0.36864	0.287874	0	0	0.351385	0.89921	0.236767
AC018890.6	0	0.835138	4.04459	0.0982927	1.4024	4.07906	3.19858	1.44533	0.430518	1.70523	2.90262	0.129476	0.656773	0.450815	0.393736	2.18394	2.36786	1.80924	1.30115	0.275662	0	1.17861	1.81261	0.0682348	2.2403	1.9995	0.880453	3.04749	2.24342	2.50924	2.7513	2.92496	1.76443	3.99029	4.125	5.00489	3.31709	2.93085	1.15126	2.12645	1.64884	0	0.944019	4.30335	0	0	1.33407	1.18689	0.76361
AC019048.1	0	3.02477	1.86809	0.299349	1.37446	1.33461	3.90871	2.08434	0.243192	1.70924	3.04347	0.384881	1.62639	0.21264	3.90019	2.43993	3.09962	0.559612	2.27106	2.61297	0	1.88458	2.11668	1.93717	1.06125	1.75983	2.45108	2.30863	1.67864	1.93225	2.13505	2.38954	2.13348	4.40733	3.57098	2.34333	1.72848	4.55946	2.10265	3.71136	1.16238	0.760767	0.192296	2.69792	0.461714	0.639283	0.604081	2.0296	0.678607
AC019181.3	0	0.96261	1.71463	0	1.54692	2.23437	2.41679	0.0620263	0.0734414	0.305686	0.256047	0.433351	0.497224	0	1.73504	1.85585	1.78756	0	0.976222	0	0	1.17674	1.52762	0.136624	0.543686	1.82113	1.1462	0.734744	2.72065	2.31543	0.213157	1.30376	1.5495	0.208524	0.78254	1.72963	0.78254	3.22537	0.615247	0	0.95813	0.555378	0.186129	1.35403	0.2954	0	0	0.125061	0
AC019186.1	0	3.4927	1.9084	0.0859381	0.898681	0.776652	1.96455	0.734582	0	0.506368	0.574984	0.377106	0.230641	0.324699	1.12577	0.926608	2.05765	0.103145	0.767937	0.192318	0	0.334235	0.581684	0	1.07457	0.855402	0.603293	1.09368	2.05297	0.570402	0	0.966459	0.688782	2.45207	2.2782	1.01118	0.565972	2.32966	0.874876	2.41125	0.637322	0.739827	0.207034	0.47579	0	0	0.628678	0.224905	0
AC020550.7	0	1.84131	1.10202	0	0	1.42149	1.99732	0.885949	0	0.260934	0	0	0	0	1.61171	1.28021	1.2451	0.0495453	1.11613	0.121975	0	0.990408	0.920668	0	1.96698	1.24552	1.35353	1.37666	2.15779	1.1167	0.220459	1.10543	1.34949	2.33576	0.674601	3.74088	0.674601	0.674601	0	0	1.16981	0.198124	0.564513	0.844949	0	0	0.18357	0.262518	0.174723
AC020951.1	0	0.149359	2.586	0	0.72928	2.16755	2.0299	0.412542	0	0.490532	1.33399	0.64075	0.76841	0.724708	2.92209	1.58257	3.04622	0.526724	1.96082	1.80431	0	1.20526	1.37827	1.20092	1.95418	1.5172	0.376926	2.70776	2.49177	1.77705	0.581559	2.02348	2.71858	3.56292	3.46752	0.970988	0.970988	3.69432	1.4932	4.95085	1.29404	0.337881	0.416063	1.23062	0.738723	0.113888	0.943893	0.824865	0
AC021188.4	0.0776911	2.41894	2.0124	0.540282	1.07486	0.669399	1.88249	0	0.489824	0.944059	0	0.0212354	0.253746	1.49707	0	0.660461	1.32926	0.0693013	0.844814	0	0.00934088	1.16723	1.54105	0	2.20878	1.11359	1.77279	0.781901	0	1.31494	1.02753	0.422928	2.05897	0.61855	1.09099	1.95915	0.104458	1.32983	0.75651	1.62079	0.633732	0.303027	1.00654	0	0.0817205	0.343263	0.826153	0.52427	0.643898
AC022007.5	1.43422	3.25468	2.14611	1.11316	1.40482	2.28826	2.46899	1.8019	1.65886	1.9295	2.21901	0.988799	1.58413	1.69738	2.12715	1.84083	2.0702	2.54484	2.1477	1.06215	0.741903	1.83691	1.59896	1.14425	1.8158	1.56917	2.4801	2.22577	1.72351	1.92654	1.95896	2.2426	1.79728	2.78159	2.95774	3.20012	3.16102	2.17222	1.90728	3.33899	1.65548	1.48116	1.00531	2.59207	0.875135	1.63875	1.38775	1.62429	2.00009
AC022154.7	0	1.557	2.67775	0.62854	0.27707	1.52474	1.22337	0.927358	0.616468	1.45883	0.874829	0.434579	0.152171	0.869989	1.38941	0.395343	1.25201	1.0365	0.705735	1.56405	0.287127	0.597512	0.384148	0.791947	1.58336	0.397012	0.735976	0.0506141	1.95296	0.160792	1.1656	0.985975	1.07899	3.07226	1.56562	0.862164	0.534514	2.16663	0.5219	2.51129	0.00812372	0.419236	0	1.33848	0.991547	0.617113	0.48687	1.2314	0.379642
AC022182.1	0	0	1.25478	0.270589	0.185126	0	0.623913	0	0.0657751	0.0983381	0.420122	0.270656	0	0.177826	0.100306	0	0.403835	0	0.16043	0	0	0.131118	0	0	0.503738	0.528985	0	0.0270146	0.118389	0.29573	0.111222	0	2.92196	0	0.0975975	0.0975975	0.0975975	0.0975975	0.190087	0	0.783946	0.0414095	0.414136	0.670346	0	0	0	0	0
AC022182.3	0	0	0.468053	0.0412812	0.380746	0	0.525895	0.194952	0	0.16767	0	0.698516	0.112206	0.676283	0	0	0.127885	0	0.216388	0	0.140302	0.332481	0.318229	0.0136756	0.486402	0	0.261176	0.131521	0.146911	0.143922	0.715365	0	2.81101	0	0	0	0	0	0	0.468013	0.694945	0	0.786086	0.162875	0	0.00384975	0	0	0
AC022819.3	0	0.220818	1.39919	0.183988	0.362488	0.83401	1.06377	0.042429	0.101251	0.515428	0.222004	0.0197837	0.302407	0.0369041	0.814959	0.745056	0.82052	0.0018747	0.44497	0.210051	0	0.458873	0.378393	0.202216	0.423142	0.614346	0.46382	0.803684	0.861772	0.907587	0.678428	0.961319	0.0769907	0.828336	0.712399	0.964705	0.901845	1.53001	0.460764	2.32745	0.252153	0.148915	0.215885	1.5805	0.000267631	0.0183133	0.132111	0.670018	0
AC023271.1	0	1.06662	1.57503	0.763923	0.514128	1.36697	2.10589	0	0	0.472056	0.502252	0	0.451585	0	1.16032	0.985851	1.87039	0.083074	0.393064	0.094159	0	0.72205	0.880058	0	1.21831	0.769898	0.709657	1.20926	1.65641	1.94855	0.291418	1.15364	0.218157	1.4647	0.754278	0.754278	2.27402	1.12161	0.966871	3.63657	0.36427	0.385681	0.258298	1.28097	0	0	0	0.374151	0.132161
AC023481.1	0	0.272118	2.32117	0	0.579771	1.31974	1.17917	0	0	0.452676	0.656791	0	0.0654814	0	0.999232	0.610386	0.257084	0	0.218577	0.249647	0	0.73418	0.499516	0.0840995	0.506918	0.148225	0.342152	0.612083	1.22117	0.609327	1.22961	2.05981	0.639419	1.83401	0.532303	0.532303	0.908526	1.07024	0.398208	0.312284	0	0.241135	0.10092	2.04377	0.324463	0.295401	0.0817283	0.460676	0.0513222
AC023590.1	0	0.35831	2.1734	0	0.551526	1.50442	1.56692	0	0	0.396152	0	0.717817	0.387078	0.312614	0	0.108479	0.863256	0	0.50364	0	0	0.220985	0.199333	0	2.31461	0.977256	0.969861	0.23558	1.73794	0.919893	0.349186	0.111549	3.66609	1.43531	0.39819	0.39819	0.39819	0.39819	0.479853	0.660399	1.36299	0	0.0651842	0.698069	0	0	0	0.0655989	0
AC024084.1	0	0.0707568	0.698607	0	0.44606	0	1.44185	0	0	0.308149	0.153123	0	0.0320194	0.957482	0.0226424	0.478728	0.585494	0	0	0	0	0.229689	0	0	1.9426	1.27781	0	1.82253	0.652492	1.6329	0.441088	0	2.14153	0	0.206594	2.33431	3.35148	0.206594	0.250619	1.39639	0.0725778	0	1.45286	0.499311	0	0	0.116203	0.0530907	0
AC024560.2	0	0.576342	0.354589	0.0827683	0.00592762	0.065538	0.61255	0.0518835	0	0.144569	0.0721719	0.408655	0.0759464	0.0741253	0.0610517	0.000561562	0.720079	0.0728842	0.16896	0.152824	0.0385046	0.368486	0.0630614	0.0646149	0.0447387	0	0.148775	0.0348171	0.353338	0.288369	0.0547866	0.42665	0.268409	2.36396	0.780772	0.0173214	1.29213	0.26756	0.0853707	2.27802	0.128634	0	0	0.436619	0.014878	0	0.0438687	0.0651947	0.303905
AC024560.3	0.574848	4.51004	5.70564	2.92519	3.87849	3.76112	5.16016	3.90845	2.11261	3.39546	3.74565	2.50054	2.55183	4.04869	3.60329	4.14793	5.35451	3.05113	2.8862	2.99358	1.48568	4.08662	3.54173	2.58066	4.71945	3.57937	3.95842	4.21091	4.93679	5.00363	3.69343	4.74072	4.33944	6.69392	5.5225	4.49859	4.33061	5.10108	2.89971	7.01253	3.22228	3.43406	3.34158	4.46518	1.92604	2.93494	2.93148	3.21384	3.904
AC024592.12	2.47302	0.937477	1.08995	1.87528	0.45472	1.37644	1.32829	1.65593	1.068	0.662264	1.25514	1.20504	0.707485	1.39489	0.717256	1.01567	1.13438	2.62218	0.307731	1.08231	2.55891	0.278645	1.0766	0.417141	1.11042	0.41006	2.06607	1.15434	1.40557	0.60935	1.06832	0.326	0.405774	0.6438	1.34063	1.76599	2.08321	1.76416	1.14733	0.236322	1.24505	0.870046	0.502299	0.191231	0.252564	1.71539	2.93193	0.662689	2.39317
AC024937.4	0.0895302	3.21261	0.707509	0.121858	0.119776	0.45384	0.768089	0.221799	0.171578	0.275213	0.310668	0.0835706	0.119011	0.320976	0.695182	0.282255	0.588798	0.0757863	0.185875	0.188268	0.108783	0.16889	0.27923	0.206112	0.649878	0.244984	0.219409	0.377607	0.281967	0.192959	0.392137	0.887068	0.545284	2.12731	0.0427115	0.712763	0.916924	1.37145	0.156872	2.48852	0.416018	0.236928	0.186216	0.80676	0.0612028	0.142091	0.11627	0.594169	0.168138
AC024937.6	0.0979543	5.32526	2.25848	0.506154	0.320197	1.55838	1.8573	0.68406	0.506475	1.0564	0.873374	0.400562	0.484147	0.842704	2.30629	1.37359	1.37865	0.329735	0.552295	0.677984	0.262924	0.678303	0.626806	0.740993	1.47324	0.607631	1.15932	1.46581	1.17122	0.496499	1.48537	2.04641	1.774	4.70761	1.74535	3.12482	1.29964	3.49816	0.432276	4.15838	1.19015	1.12164	0.317063	2.54293	0.174393	0.324189	0.578613	1.62554	0.656207
AC025165.8	0.313671	2.31961	3.05151	0.0978662	1.00015	0.624065	1.41194	0.680057	0.810505	0.411857	0.507814	0.307858	0.337619	0.209044	0.575449	0.242372	1.77192	0.789783	1.05541	0.221471	0.0745214	1.01513	0.557425	0.308804	0.627668	0	0.485227	0.56758	1.10928	1.18674	1.56408	1.37227	0.372068	2.02452	1.57644	1.64931	1.22263	0.556218	1.11997	1.35782	0.552092	0.963562	0	1.32387	0	0.488044	1.19271	1.95641	3.38189
AC025171.1	0	2.87619	4.22888	1.01897	2.49501	3.18081	3.89023	0.770326	1.43589	2.19439	2.81692	1.38381	1.76263	2.19971	2.21553	2.82974	3.62427	3.12447	2.72191	1.71944	0	3.21808	2.94115	3.29482	3.80259	2.61061	1.65954	3.43766	3.12645	3.32885	2.89503	2.81955	3.80922	3.73658	2.77816	2.45369	2.88383	4.84613	2.09702	4.93641	2.7705	1.99432	2.76424	4.26791	1.45111	1.65631	1.68397	3.33587	0.78825
AC025442.3	0	0	0.278305	0.654564	0.500166	1.09948	1.26013	0	0	0.687398	1.63447	0	0.555469	0.139699	0.546575	0.644368	1.03112	0	0.662956	0.23161	0	1.27323	0.727661	0.651942	0.921687	0.800734	0.494883	0.368251	1.10127	1.00324	0.542286	0.469829	0.71218	0	0.567173	0.567173	0.567173	0.964027	0.610552	0	0.514911	0.268896	0.163445	0.598033	0.737971	0.141563	0.230936	0.352791	0
AC025442.4	0	0	0.97447	0.593845	0.294359	1.1222	1.87083	0.306415	0	0.564975	2.83146	0.534112	0.844747	0.799008	1.59919	1.90177	2.3644	0.0712125	1.34976	0.581367	0	1.47416	1.40772	0.694111	1.48036	1.35902	1.27325	1.64239	2.44202	1.45549	0.922062	1.27759	1.46602	3.39909	3.11652	1.24048	1.6736	1.76614	1.20432	1.90924	0.925825	0.782213	0.0991935	1.31041	0.936311	0	0.35283	0.774197	0.140377
AC025918.2	0	0	1.26404	0.465234	1.2069	0.925722	2.27736	1.05842	0	0.507247	1.74183	0.238683	0	0.359884	1.14576	1.72904	1.11018	0	1.34326	0	0	1.16155	0.843915	0	2.4007	2.18495	1.50181	0.807219	2.96684	1.24157	1.21693	1.6358	0.969556	2.63232	0.850417	1.68972	0.850417	1.67428	0.816231	2.6949	0.687098	1.24496	0.0611368	2.0552	0	0.137465	0	0	0.00376058
AC026150.6	0	0	0.549141	0	0	0	0.549738	0	0.0161795	0.0448069	0.120595	0	0.0446807	0	0	0.117876	0.0473741	0	0	0.0267477	0	0	0.193722	0.0894814	0.786153	0	0.384273	0.418345	0.148469	0.145315	0	0.293697	0.236371	0.372053	0	0.219951	0.281973	0.111962	0.145409	0	0.0402572	0.0738899	0.341676	0.179212	0	0	0	0.231093	0
AC026150.8	0	0.928575	2.45147	0.224045	1.12199	0.835397	2.57768	0	0.193806	0.923106	0.598124	0.831157	0.691824	0.227874	1.44471	1.28823	2.02187	0.571702	1.23487	0.0233104	0	1.49041	1.14318	0.288147	1.81598	0.497816	1.5218	1.30323	1.4569	1.72284	1.49995	1.74698	1.59401	2.26161	1.92959	1.04277	1.37887	2.06779	0.437953	2.91434	0.422826	0.697126	1.2312	2.21683	0.175367	0	0.988366	1.17753	0.620721
AC026185.1	0	0	1.43084	0.122056	0.553502	0.463102	1.32163	0	0.287338	0.835734	0.381817	0	0.882409	0.000583621	0.989409	0	1.43958	0.41012	0.403004	0.769051	0.186714	0.482866	0.842572	0.717547	1.63927	1.44422	0.70798	0.545649	0.192409	1.4883	0.471794	0.929082	1.475	1.51483	0.422666	0.432212	0.443765	0.422666	0.228813	0	0	0	0.790764	1.16228	0.667712	0	0.294902	1.29178	0
AC026202.3	0	0.0300926	1.02333	0.114811	0.551193	1.07903	1.97969	0	0	0.581411	0.447699	0.634388	0.394903	0.0897288	0.908743	1.31392	1.56054	0	1.07279	0.549574	0	0.707944	1.60115	0.480142	1.63573	1.74404	0.81611	1.06121	2.16825	1.24746	0.902323	1.65874	1.17498	2.40952	0.927059	1.24968	0.580508	3.07001	0.596573	3.74577	0.613556	0.512065	1.0584	1.36333	0	0	0.0954764	1.11038	0
AC026271.5	0.437717	0.7491	1.62479	0.534646	1.91283	1.19635	1.5943	2.60499	0.54303	0.608154	2.25889	1.85292	0.806214	2.0782	0.884706	1.54602	1.16333	1.68216	1.06887	0.33469	0.314598	1.41188	1.62784	0.615999	1.3973	1.58737	1.34048	2.56305	1.42071	1.4017	1.82806	1.80432	1.03633	1.74585	0.878955	1.62499	2.06879	1.88104	1.17272	0.483955	2.45892	1.01389	1.0734	2.66773	0.475579	1.12537	0.333664	0.648593	1.73542
AC026471.6	0	0.587987	0	0.357147	0.708962	0.464045	1.17326	0	0.0671157	0.417223	0.41876	0.393211	0.194908	0	0.493657	0.205079	0.827564	0.00362712	0.427541	0	0.230219	0.162749	0.187783	0	0	0.011959	1.0027	0	0	1.57424	0.162887	0.449638	0.0174312	0	0	0	0	0.171814	0	0	0	0	0.206759	0	0	0.333414	0	0.118201	0.0246824
AC027601.1	0.944299	4.2552	2.21653	0.74908	0.616143	0.849601	1.62301	1.26948	0.313793	0.885187	2.45029	0.686147	0.958978	0.9053	2.19741	0.907574	1.62188	1.39189	0.942687	1.27468	0.433564	0.828628	0.868181	0.89928	1.61658	0.94078	1.61292	1.05038	1.70265	0.803996	1.48179	0.835116	2.30742	3.05421	2.4234	2.05977	1.77925	2.32629	0.308501	1.28278	0.688086	0.575404	0.383568	1.565	0.8083	1.14352	0.90367	2.12232	0.983405
AC037445.1	0	0.0262073	3.39789	0.276893	0.17792	3.07264	1.6705	0.662425	0	0.825163	1.6129	0.305311	0.936516	0	0.197569	1.53754	1.16561	0	1.13889	0.196831	0	0.847139	0.739269	0.159532	2.14717	1.15227	0.69224	0.643029	1.99355	1.24865	0.292955	2.20668	0	1.50548	0.766663	0.766663	0.766663	0.766663	1.30572	3.72746	1.3208	0.509151	0.864431	1.14024	0.472017	0	0.799491	0.593961	0.145247
AC037459.4	0	1.13866	0.342693	0.206573	0.377449	2.51103	1.18028	0.192974	0.00895095	0	0.681228	0.0519835	0.508366	0.364982	0.45425	0.467806	0.681325	0.411341	0.404215	0.0568174	0	0.21052	0.21513	0.833657	0	0	0.293828	0.972511	1.32026	0.239136	0.260024	0.0531318	0.108832	2.51099	0.0202556	0.518793	0.694548	0.262246	0.51555	0	0.0836294	0.202974	0.864332	1.80004	0.0635117	0.0323884	1.71796	0.254679	0.512251
AC046143.3	0	0.394794	3.06361	0.281621	0.858673	4.1326	1.72472	1.09741	0.0850367	0.718389	1.24116	0.843222	1.12252	2.02727	2.31137	1.22398	2.00112	1.11053	0.745635	0.633625	0	1.5501	1.14133	0.330598	1.40883	0.580571	1.23238	1.89751	1.58569	1.27947	0.791148	1.72378	1.46315	3.10544	1.77548	2.54701	1.78625	3.27636	1.06283	1.18674	3.32458	0.967786	0.633442	1.06062	0	0.854609	0.193591	1.27995	1.08156
AC055764.1	0	1.27616	3.56747	0.329021	0.591513	1.81465	2.47871	0.549314	0	0.528284	0.478717	0.167769	0.268613	0.209357	1.48633	1.62205	2.08062	0.0778145	1.06404	0.66616	0	0.840338	0.567512	0.174331	2.26645	1.10327	1.4715	1.64582	1.7548	1.16479	0.945457	1.473	1.54199	3.05021	1.10435	1.10435	1.38795	1.33241	0.534386	4.28441	0.964338	0.160625	0.447184	1.81239	0.272714	0.340529	0.094298	0.473564	0.20664
AC058791.1	0	1.66061	2.06697	0.766682	1.05143	1.36668	2.28163	0.936961	0.412373	1.51711	2.57604	1.5709	1.90336	3.07189	3.45056	1.68159	4.16646	0.642945	1.65273	1.65125	0.0754867	1.60188	2.00134	1.15215	3.43249	1.71731	2.36484	3.72451	2.12204	2.39203	2.64626	2.7149	2.31445	5.23997	4.24829	3.35281	1.89001	3.10861	2.28819	3.83655	1.6081	1.67372	1.5782	2.7286	0.337353	1.19832	1.33829	1.66935	0.629169
AC061992.2	0.450641	2.15903	0	0.0400409	0.0544193	0	0.461154	0	0.55129	0.338253	0.599386	0.381316	0.149403	0.658654	0.37026	0	0.716635	0	0.208312	0.988239	0.362925	0.6211	0.482518	0	0.302081	0	0.540697	1.69598	0.324496	0.383078	0.944034	0.0783539	0.900004	0.0897732	0.730225	0.718099	0.780836	0.0942275	0.09749	0	0.199537	0	0.487617	0	0	0.188767	0.70578	0.784568	0.264799
AC063976.7	0	0	1.58597	0.00992167	0.420376	0.484277	1.24833	0.294141	0.0428766	0.397003	0.671546	0.0407915	0.123261	0.0440482	1.19592	0.808049	1.2284	0.361675	0.349097	0.431761	0	0.913413	0.292886	0.316516	0.481095	0.47013	0.494832	0.365391	1.21142	1.29709	0.114149	0.889351	0	1.34817	0.710428	0.921155	0.480722	1.13907	0.625248	2.94927	0.284604	0	0	0.165399	0	0.00774799	0.295691	1.25674	0.133093
AC064852.4	0	0.728448	1.04259	0.698825	0.549491	1.39962	1.53551	0.270399	0	0.299447	0.785654	1.08798	0.087896	0.133334	1.16948	1.20825	1.52164	0	1.20907	0	0	1.98955	0.777924	0	1.34442	1.85792	1.26693	1.31409	2.2401	0.801825	0.483152	1.80316	1.41686	3.37937	2.87484	0.80494	2.39896	1.11905	1.11674	2.29822	0.214387	0.597213	0.478305	2.77849	0.200524	0	0.361332	0.0786825	0.488375
AC064874.1	0	0.220692	3.09364	0	0.361789	1.89949	1.75497	0.290499	0	0.716379	1.51763	0	0.913371	0	1.91636	1.40051	1.94993	0	0.468634	0.805533	0	1.59901	0.991334	0.0239922	0.620782	0.448297	1.76415	1.61874	1.80485	1.97452	0.534498	1.21821	0.296232	2.59455	1.14171	1.14171	1.14171	1.14171	0.843107	1.82738	0.0623259	1.56537	0	2.29121	0.240737	0	0.440482	1.23719	0.0595839
AC064875.2	0	5.24184	2.53496	0	0.357294	3.82446	0.97432	1.79943	2.40721	2.92067	3.96116	2.72116	1.14695	1.74489	1.06362	3.51654	0.981458	0.230593	3.27821	0	0	0.85617	0.890722	1.06057	3.94483	0.316787	0.414673	2.02572	0.587997	1.76128	0.365162	6.20227	0.734978	5.09861	0.736231	4.01426	3.87568	0.983915	2.5123	5.31573	5.27111	2.63364	0.20013	0.586446	0.639347	2.65804	1.74889	0.157033	0.890916
AC067945.4	0	0	0.190287	0	0.237503	0.102406	1.45042	0.034041	0	0.415586	0.258417	0.217729	0.217906	0.253023	0	0.0931343	0.75815	0	0.397309	0	0	0	0.778594	0	2.10216	0.53738	1.01475	0.0979163	0.472223	0.891845	0.271639	0.251364	1.93872	0.345627	0.328191	0.50253	0.0996328	0.335234	0.224093	1.70249	0.293698	0	0.458441	0.351137	0	0	0	0	0.0456794
AC068196.1	0	0.54667	0.0988883	0	0.217741	0.371573	0.211175	0.105986	0	0	0.391703	0	0	0	0	0.31989	0.293155	0	0.273679	0	0	0.0264758	0.153561	0.148867	0.237808	0.239129	0.430087	0.0761822	0.796857	0	0	0.431331	0	0.988813	0.957973	0.12704	0.12704	0.12704	0.445785	0.730658	0.00749047	0.123901	0	0.278395	0	0	0	0	0
AC068491.2	0	3.57191	2.13664	0.0323735	0.310025	0.731581	1.11217	0	0.286275	0.411685	0.174205	0.420784	0.567567	0.154938	1.6886	1.22502	1.61311	0	0.751373	0.110303	0.412656	0.0867247	1.06694	0.531727	1.58491	0.510727	0.651341	2.2956	1.0011	0.597968	0.963055	1.28221	0.745998	1.51468	0.551482	0.551482	0.551482	1.14309	0.409752	3.14269	0.418589	0.110257	0.393879	0.728675	0	0	0.0927324	0.774559	0
AC068522.4	0	0.0146347	1.86017	0.788735	0.7288	1.07846	0.67725	1.71469	0.025968	0	1.74094	0.0416959	0.683696	0.224769	0.781918	0.907866	0.50228	1.07025	0.770346	0.342947	0	0.869628	0.566292	0	1.15206	1.62552	0.263123	1.16981	1.66836	1.93055	0.90917	1.15698	1.67634	0.59955	1.99156	0.306026	0.306026	0.306026	0.701735	1.77291	0.674585	0.837894	0.53252	1.57528	0.0194727	0	0.151196	0.214436	0.241391
AC068580.6	2.63555	0	1.5452	1.29151	0.733693	0.332024	2.06148	0.210501	0.963842	1.61963	0.451152	0.366047	0.406406	1.01897	1.34892	0.831112	1.26729	0.831646	0.22526	1.28348	0.852149	0.639127	0.497613	1.74065	1.84864	0	1.71455	0	1.43617	0.524523	0.935534	0.975375	1.72805	2.78655	1.94896	0.50129	1.14141	1.6515	1.08422	1.26365	0.538967	1.13058	3.51596	1.53221	1.1165	0.630203	2.49817	1.75449	0.708735
AC068657.2	0	1.49755	1.05931	0.317126	0.453906	1.02147	1.84749	0.5192	0	0.505802	0.564718	0.308198	0	0.0303276	0.790679	0.618054	1.32569	0	0.472447	0.492133	0.0461483	0.345204	0.633215	0.115089	1.16135	0.988447	0.373409	1.43053	1.64071	0.453697	0.86136	1.26613	1.41615	1.63992	0.556909	1.49913	0.556909	0.556909	0.305163	3.1029	0.115556	0.580552	0.232439	1.74047	0.00845838	0	0.0715429	0.539495	0
AC068831.16	0.145974	0	0.549007	0	0.682648	0.172065	0.00828941	0.558116	0	0.406578	0.107153	1.18669	0	0.191417	0	0.250793	0	0.50866	0	0	0.0289619	0.751704	0	0.280761	0	0.971335	0	0.265095	1.78683	0.547901	0	0	0.480141	0.322197	0	0.0231695	0	0.0633561	0	0	0.182063	0.665808	0.35042	1.11939	0	0.44514	0.141286	0.240875	0.49365
AC068831.18	0	2.20349	3.5964	2.43842	2.05797	3.94958	3.10944	3.36346	1.04659	1.96934	3.24227	2.4063	0.954704	2.42679	3.49594	2.77893	2.83966	3.20013	2.8836	0.752629	0.91618	1.884	2.5972	2.28263	2.68249	2.59483	3.1196	2.88482	3.14394	2.30765	4.04082	3.05841	2.6936	3.8719	3.89343	3.49892	3.1203	3.71255	3.40111	4.60408	3.42604	2.51106	0.400708	4.936	1.34993	2.38721	1.2085	1.89153	3.53612
AC069213.4	0	0.656389	2.57773	0.575656	0.230855	1.13598	2.44309	0.809748	0.0890051	0.840131	1.25888	0	0.825197	0	1.80747	1.3004	1.55063	0.27315	0.971222	0.473467	0	0.377572	0.949097	0.15261	2.22618	1.26912	1.20103	0.969693	2.31559	1.76028	0.23599	1.72847	1.68536	1.22918	1.92067	0.815453	0.815453	0.815453	0	2.91379	0	0.257523	0.0916173	1.70838	0	0.411524	0.81857	0.947652	0.0290355
AC069257.6	0	1.02654	2.28993	0.135827	0.124012	0.6386	2.10806	0.51608	0.286618	0.444371	0.738061	0	0.200334	1.07629	0.130449	0.428596	0.994241	0.233599	0.997237	0	0	0.825152	0.480225	0	0.362699	0.984092	0.31167	1.50542	1.84774	1.75189	1.43127	1.95178	0.659913	2.20078	1.58731	2.98805	0.937934	1.30264	0.54467	0	0.514586	0	0	0.578867	0	0.317839	0	0.0441891	0
AC069257.8	0	0.877722	0.923537	0	0.896194	0.975324	2.38956	0.578755	0.232758	0.655016	0.557912	0.0851616	0.414332	0.397815	1.69174	0.8827	2.18058	0	0.333513	0.703595	0	1.10445	0.796648	0	2.05097	2.31699	1.14708	0.724895	2.19855	1.79608	0.619059	1.20095	0.449132	2.71115	1.02596	0.767236	0.767236	3.53803	0.643303	3.80467	0.665478	0.282546	1.11936	1.63395	0	0	0.491826	0.537441	0.0446976
AC069282.6	0	0	3.96971	1.70347	1.06862	3.15884	3.45447	3.90681	2.08682	1.7478	3.63263	1.80744	1.82782	2.87795	3.46599	2.52134	3.41258	0.154858	3.12006	1.3384	0	2.47451	2.67026	2.83162	3.68678	1.45574	2.87488	2.07462	4.4722	2.85482	4.50407	4.70988	3.24756	4.41339	5.11677	3.65424	3.36995	3.94433	3.07386	2.85959	3.1501	2.28206	0.519761	3.9649	0.973121	1.71679	1.48382	1.54604	2.05875
AC069368.3	0.48785	0	0.927937	0	0	0.346916	0.890979	0	0.137269	0.395233	0.0759673	0	0.0242494	0.112193	0.121332	0.210967	0.445535	0.0355549	0.142277	0.19481	0.59062	0.371348	0.265694	0.427767	0.567398	0	0.481376	0.361178	0.130904	0.0891164	0.747605	0.389112	0.0900011	0.205312	0.879742	0.613361	0.636301	0.580365	0	2.87734	0.164462	0	0.46843	0.739083	0	0.752616	0.36889	1.11284	0.0852401
AC069513.4	0.0128747	2.18542	1.18132	0.350288	0.118365	0.699297	0.603494	0.49352	0.50846	0.27659	0.12072	0.144395	0	0.411772	0.043724	0.803069	0.713573	0.602849	0	0.208358	0.184873	0.30762	0.267768	0.802956	0.87224	0.281107	0.548777	0.847535	0.294149	0.372424	1.30743	0.982537	0.247977	2.47547	0.5464	0.460975	0.913048	1.03749	0	1.62736	0.272306	0.571767	0.0339167	0.539899	0.00206643	0.218431	0.147442	0.663546	0.877731
AC072052.7	0	0	0.257571	0	0	0	0.896782	0	0	0.370376	0	0	0	1.0196	0.220774	0.456982	0.488958	0	0	0	0	0.517605	0.293226	0	0.159656	0.316267	0.392362	1.25129	1.38926	1.05873	0.296883	1.39339	0.0952324	0	0.506154	0	0.955398	0	0.161421	0	0.354695	0.218623	0	1.12113	0	0.445261	0.61486	0	0
AC072062.3	0	0.0434866	0.499906	0.247007	1.56574	0.230377	2.01126	0	0	0	0.254098	0.199067	0.099479	0.0496148	0.240075	2.42717	0.419021	0.0342395	0.167209	0	0	1.41578	0.833301	0	0	3.05839	0.66835	0.862275	4.00151	2.39697	0.104211	0.116058	0.101166	0.890343	0.939407	0.389602	0.389602	0.389602	0.11757	0	0.0376306	0	0	0.545596	0	0	0	0	0
AC073043.1	0	0.995764	0.950653	0	0.274952	0.568389	1.47281	0.269654	0	0.25362	0.703253	0.134091	0.0697978	0	0.281609	0.615722	1.20025	0	0.699989	0	0	0.200427	0.659279	0.0655211	0.536437	0.540091	1.00001	0.512921	1.93679	1.53458	0.537393	0.440912	1.42697	2.05152	1.29372	0.276905	1.85151	1.06359	0.797968	0	0.168733	0	0.0511409	1.71696	0	0	0	1.15508	0.298937
AC073046.25	0.00234802	0.449883	0.010319	0.00475598	0.00894654	0.00863972	0.0159322	0.00602892	0.0131284	0.0395022	0.0195628	0.0025984	0.00669053	0.00532601	0.0272202	0.00935138	0.0220869	0.00735516	0.0108153	0.0106225	0.00592761	0.00249698	0.0111946	0.00904143	0.0133653	0.0221719	0.0234977	0.0124808	0.00714945	0.0045501	0.0102652	0.0199221	0.0117066	0.0512937	0.0349355	0.029332	0.0109707	0.0109707	0.00932608	0	0.00294384	0.00901929	0.00620621	0.00833919	0.00743744	0.0041985	0.00686461	0.0520989	0.00207859
AC073063.10	0	2.3627	2.78304	0.201411	0.515923	2.51411	2.17759	0.673253	0.63349	1.17311	1.38248	0.462157	1.20068	0.458778	1.71698	1.3159	1.6512	0.941681	1.08392	1.41616	0	0.776914	1.18095	1.24194	1.44719	1.19339	0.99168	2.09559	1.49349	1.79321	2.20728	3.25564	1.94407	3.99723	2.87171	2.25443	1.94646	2.07071	0.205948	3.72891	0.374066	1.77844	0.904238	2.12865	0	1.12374	0.713623	1.17449	1.00883
AC073130.1	0	0.0426464	1.23289	0.16039	0.171553	0.35041	0.188165	0	0	0.178907	0.35351	0	0.0673907	0	0	0.145282	0.529204	0	0	0.0091869	0	0.236748	0.273282	0	0.51196	0	0	0.220042	1.20463	1.24251	0.460635	0.460403	0	0.0551095	0.244877	0.503989	0.244877	0.244877	0	0	0	0	0	0.542944	0	0	0	0.154637	0
AC073130.3	0	0.605657	1.04037	0.337641	0.648223	2.54934	2.54739	0	0.346546	1.03368	0.738606	0.22806	1.84824	0.501085	0.614448	1.81959	2.18085	0.609872	1.06111	0.159607	0	1.32498	1.0555	0.324004	2.6474	2.25734	1.18021	0.682287	2.5711	2.0262	1.96524	2.24778	2.12404	1.1505	1.76379	1.32313	0.702464	0.702464	1.00965	5.03882	0.436092	0.0774607	1.37024	1.19862	0	0.348423	0.0881364	1.49071	0
AC073150.6	0	1.35976	0.587568	0.0866348	0.0124899	0	0.0154963	0.186588	0.0261587	0.284925	1.51823	0	0.120899	0	1.0548	0.060494	0.490777	0.464784	0.130451	0.596108	0.0133297	0.195287	0.40629	0.178092	0.31611	0.410965	0.430707	0.222514	0.0759622	0.135291	0.659922	0.485342	0.00595581	1.4872	0.206869	0.987212	0.724591	1.22129	0.0275197	0	0.166605	0.389576	0	1.17647	0.238442	0	0	0.181319	0
AC073254.1	0	1.7402	1.67156	0.829628	0.353477	1.90846	1.67691	0.215368	0.0317096	0.708795	1.42865	0.948938	0.156056	1.60323	0.59294	1.1059	1.42165	0.40536	0.791435	0	0	0.641194	1.22807	0.150716	1.75452	0.714691	0.11183	1.39121	1.14484	0.39301	0.250102	1.78814	0.880998	0.916767	2.9592	0.0828186	1.34673	1.15741	1.09931	1.75485	1.56349	0.410587	0.938524	1.57643	0	0.0224785	0	0.672101	1.35399
AC073257.2	0	0.273461	0.129635	0.0221176	0.0428884	0	0.40676	0.0446127	0.0210761	0.0230801	0	0.0782571	0.0362444	0.0310555	0	0	0.31043	0	0	0	0	0.0698186	0.0605153	0	0	0	0	0.0402064	0.221995	0.166665	0	0	0.224028	0	0.0186205	0.0186205	0.0186205	0.196428	0	0.0828429	0.147723	0	0	0	0	0	0	0.354551	0
AC073283.7	0	0.523893	0.985536	0.361952	0.472898	0.89908	1.62278	0	0.292223	0.670109	0	0	0	0.17823	0.489879	0.855947	1.04837	0.412582	0.668082	0.150726	0	0.638184	1.19392	0	1.65342	0.518864	1.28871	0.374985	1.60459	1.20145	1.33038	0.819988	2.1835	0.161303	0.466308	0.466308	0.466308	0.466308	0.161682	1.15752	0.273498	0.142235	0.769763	1.77366	0	0.192345	0.848203	1.33515	0
AC073326.3	0	0.137538	2.78806	0	0.488669	0.834846	1.02066	0.621357	0	0.185495	2.35994	0.448634	1.25691	0.613949	2.44315	1.25065	1.37909	0	0.562524	0.71375	0	0.893687	0.696399	0.242765	1.68559	0.740635	0.611219	1.9886	2.07095	2.12896	1.75339	2.77817	0.955465	2.54455	1.97703	2.65389	3.15775	2.14503	0.575005	3.73197	0.323821	1.09473	0	1.6527	0	0.42539	0.706509	0.38701	0.186522
AC073333.8	0	0.15753	0.851731	0	0.815116	1.58019	1.97477	1.13823	0	0.676732	2.4284	0.0395888	0.697216	0.771725	1.76957	1.62883	1.42277	0	1.00524	0.541021	0	0.832624	1.47291	0.568902	0.994328	1.58617	1.63434	1.90654	2.44806	1.57633	1.635	1.97078	0.999248	2.70152	0.994509	0.994509	1.55382	3.725	1.80554	3.16205	0.357556	1.82178	0	2.40122	0.449918	0.52196	0.214345	0.33773	0.385972
AC073343.13	0	0	2.19456	0.517907	0.448308	1.71544	1.35609	1.02685	0	0.366288	1.32905	0.955478	0.156426	1.25135	0.137671	0	0.928258	0	0.65748	0	0	1.01456	0.999563	0.793681	1.08001	0	1.1448	2.73974	0.815273	1.12993	0.924407	0.10203	0.605685	2.66795	1.0885	0.896414	1.82575	2.48587	0.09881	1.89195	0.554287	0.594453	0.343041	2.6237	0	0	0	0.12304	0.990647
AC073635.5	0	0.0830969	1.67539	0	0.790205	0.659489	1.67785	0.103428	0.064001	0.392599	0.521095	0.0163597	0.28808	0.152771	1.15498	0.749593	0.849704	0	0.468477	0.379542	0	0.755934	0.693419	0	1.81484	1.27622	0.468103	0.679351	2.60457	1.61831	1.104	1.55905	1.03501	2.97569	1.69166	0.553149	1.16625	0.553149	0.198397	2.43164	0.0216298	0.431976	0.189911	1.73568	0	0	0.16589	0.62558	0.149143
AC073641.2	0	0	0.699616	1.27247	0	0.313542	0.276104	0.242677	0	0.306068	1.28698	1.02257	0.124548	0.545319	0	0.675716	0.152974	0	2.40877	0	0	0.620352	0.76097	0.0407993	0.676016	0	1.07485	1.77308	0.313466	0	0.84268	1.32847	0.98173	0.745498	0.417831	1.16229	0.862455	1.75448	0.841581	0	0.549678	0.866751	0	1.46176	0.202073	0	0.46113	0	0.0231917
AC073850.6	0	1.0732	0	0	1.87663	0	2.85312	0	0	0.246735	0	0.0317656	0	0	0	1.39523	1.47156	0	0.78431	0	0	1.45415	0.613901	0	0.342989	3.31272	0.0810187	0.838849	2.69446	2.27364	0	1.10873	0.98094	0	0.685736	0.685736	0.685736	0.685736	0.269187	1.08743	0.729326	4.03379	0.0232431	0	0	0	0	0.435008	0
AC073957.15	0	2.10687	0.495046	0.228755	0	0.398504	0.658196	0.841612	0.509509	0.345925	0.616552	0	0.922716	0.0457482	0.881547	0.464877	0.956623	1.08889	0.809692	0.563571	0	0	0.507992	0.559646	1.19533	0	0.561194	1.17363	1.01292	0.602086	1.448	1.14324	0.112431	0.336094	0.386834	0.386834	1.88646	0.386834	0.440946	2.92573	0	0.762452	0.0106236	1.788	0	0.758212	0.372049	0.748715	0.424247
AC074011.2	0.343328	0.173739	0	0.0371277	1.29617	0.256231	0.601499	0	0	0.0177979	0.0416156	0	0	0.39204	0.167518	0.170268	1.7518	0	0.218471	0.40246	0	0.384163	0.548956	0.00661516	0.382643	0.171197	0.554438	0	1.37955	1.2553	0.338061	0.204219	0.0833535	1.08524	0.451583	0.0178016	0.0178016	0.0178016	0	0	0	0	0.0671678	0	0	0	0.450241	0.693911	0
AC074117.10	1.78965	5.44996	3.77294	1.85204	1.61531	2.3349	2.44689	4.21514	1.37081	1.86552	2.46141	2.33894	2.40776	1.42841	2.18316	2.03213	2.49716	2.22505	2.67274	3.05806	1.15037	2.17431	2.4638	1.4539	2.46634	2.24549	2.08839	3.81048	2.38337	1.75617	3.61316	3.26259	2.29901	4.46434	4.42178	2.75845	2.03999	4.69009	2.86916	2.64731	2.17748	2.92503	1.66968	2.69865	2.00047	2.23811	1.48058	2.84593	2.23937
AC074117.13	0	0	1.24193	0	0	0.431038	0.703137	0.43746	0	0.302917	0.151189	0	0	0.154128	0	0.881951	0.675849	0	0	0.0744524	0	0.417055	0	0	0	0.206996	0	0.0835051	0.636489	0.604081	0.799004	0.359573	0.539225	0.336925	0.0508777	0.0508777	0.629358	1.8535	0.213898	0	0.0358836	0.212301	0.21258	1.38429	0	0.0997453	0	0	0
AC074141.3	0	0	2.00823	0	0.797284	0.803517	1.55193	0.345023	0	0.276704	0.640932	0.773689	0.0613682	0.800744	0.127888	0.612098	1.29035	0	0.668387	0	0	0.777066	0.795124	0	1.44152	0.551867	0.0654055	0.933645	1.4156	1.22836	0.135277	0.566169	1.17625	3.26064	0.247414	0.221705	1.24246	1.56917	0.236653	2.36228	0.643254	0.882657	0.303887	0.977919	0	0	0	0	0
AC074183.3	0.108208	0.922723	0.580312	0.186351	0.450044	0.092371	0	1.98849	0.103128	0.206971	0.122735	0.604483	0.416431	0.0399197	0.484659	0.148274	0.420654	0.590935	0.343892	0.310059	0.189012	0.646169	0.506773	0.270096	0.307381	0.370441	0.48179	0.426947	0.282382	0.365547	0.591218	0.940972	0.52023	0.468292	0.265544	0.091067	0.072941	0.741153	0.591695	0.696459	0.217833	0.0646842	0.0171096	0	0.193334	0.335731	0.876269	0.0866728	0.245671
AC074212.5	1.09793	2.51985	2.2916	1.26611	1.60375	2.32993	1.67056	0.671708	0.951524	0.971313	1.64352	0.43165	1.77426	0.477973	1.46516	0.59853	2.49949	3.56807	0.894935	1.82136	0.995382	1.65866	1.33117	1.28807	0.623168	0.381901	1.40874	0.351864	0.71604	1.10608	2.30777	2.5985	1.40609	3.52092	1.34536	2.78182	1.61783	2.69463	0.616228	1.81977	0.88169	1.02933	0.570177	1.16506	1.1984	1.97081	0.925577	1.62841	0.25405
AC074286.1	0	1.261	2.53718	1.36444	1.51018	1.84534	2.24484	1.93715	0.794462	1.94914	1.92964	1.25141	1.01994	2.53184	2.98602	1.69002	2.73956	0.936301	1.99738	1.23535	0	2.13991	2.03113	1.11225	3.09678	2.3908	1.40227	3.02969	3.75451	2.97758	3.07833	3.64097	2.46771	4.18988	1.95456	2.41667	1.05383	2.78793	1.84615	4.63695	2.48552	2.68885	1.48969	3.82797	1.23301	1.95954	1.97264	1.92949	1.84783
AC074289.1	0.2381	2.65963	3.09055	0.653915	1.20603	3.43046	2.47845	0.669039	1.44406	2.14278	1.25576	1.11296	1.39583	0.615128	2.84504	1.24493	2.91004	0.539941	1.31323	1.33341	0.251457	2.03902	2.05758	0.624888	3.40616	1.18778	2.52556	1.46323	1.64616	2.41748	1.50879	1.86922	3.08177	1.09927	3.24017	2.22561	3.05729	2.7693	0.6508	5.45961	1.89981	2.04508	1.92709	2.40325	0.632559	0.607377	1.83662	1.3415	0.551855
AC074375.1	0	0	1.97336	0.566829	0.446971	1.73167	1.43822	0.744572	0	0.818898	0.337742	0.610006	0.275221	0	0.334978	0.612063	1.73571	0.300048	1.11178	0	0	0.845303	0.518949	0.249809	0.963011	1.03065	0.535163	1.13569	1.62125	1.00948	1.39559	1.70206	0.884655	2.21217	0.787062	0.787062	0.787062	0.787062	1.05281	0.718447	0.116801	0.504331	0.0504886	2.44312	0	0	0.00274277	0.0560998	0
AC074391.1	0	1.51478	2.456	0.0230902	0.48525	1.19927	0.630079	0.0253655	0.173564	0.502415	0.74917	0.241978	0.234787	0.355544	0.345685	0.0897108	0.787701	1.84824	0.191756	0.119908	0.105821	0.58516	0.366241	0.966743	0.348918	0.307615	0	1.1504	0.354149	0.976405	0.898841	0	0.318787	0.3278	0.286852	0.529949	1.4484	0.286852	0.0138644	1.08954	0.569192	0.24692	0.158703	0.944934	0	0.289986	0.894873	0.212821	2.6697
AC078842.4	0	0	3.53314	0	0.108279	0.0961819	1.05708	0.0233403	0	0.131143	0.302958	0	0.236313	0.115987	0	0.497136	0.82168	0	0.599856	0	0	1.36791	0.109141	0	0.160336	0	0	0	0.844581	0.415535	0	0.163919	0	0.779363	0.332188	0.332188	0.332188	0.332188	0.232665	0	0	1.64767	0	0.933299	0	0	0	0.0234521	0
AC078852.1	0.0643827	0	1.51432	0.0890549	0.233119	1.38479	1.76559	0.773443	0.0781565	0.378662	0.531089	0.418347	0.858346	0.257404	0.954916	0.320848	1.17337	1.19821	0.249449	0.698661	0	0.159701	0.41306	0.707697	1.6127	0.651782	1.04276	1.47496	0.860024	0.819375	1.93516	0.0873612	1.35189	0.485536	2.1594	0.34238	1.26819	3.14886	0.444916	0	0.313495	0.224305	0.29336	0.589959	0.192838	0.0442115	0.327847	1.09855	0.343647
AC078852.2	0	1.24013	0.178943	0	0.353071	0.599	0.99105	0.221469	0.175091	0.366466	0.515919	0.216113	0.0356488	0.430053	1.19514	0.331592	1.0984	0.0854269	0.17589	0.771275	0.365966	0.262445	0.36491	0.557897	0.172021	0	0.724129	1.87594	0.621435	0.532725	1.24735	0	1.06126	1.76243	0.275401	0.468967	0.893233	2.17938	0.124994	0	0.366916	0.384488	0.0324115	1.1512	0.50565	0.0063902	0.606684	0.942737	0.568251
AC078883.4	0	0.178151	1.14782	0	1.27498	2.05754	1.83096	0	0	0.817346	0	0.0433434	0.785938	0.101951	1.01504	0.938818	2.71541	0.251003	0.570446	0.52552	0	0.785478	1.29787	0.230259	0.874595	1.45024	1.03501	0.223627	1.10112	1.20928	0	0.14322	1.7948	0	1.88956	0.893432	0.893432	2.26429	0.910514	0	0.328327	0	0	0.728674	0	0.133125	0.00254571	1.66838	0
AC078899.1	0	0	0.661551	0.541706	0.134478	0.928825	0.297368	0.684573	0.111026	0.11577	0.588366	0.914027	0.0361994	0.69149	0.0400929	1.09174	0.646004	0.311788	0.491281	0.2487	0	0.642488	0.373323	0	1.05335	0.490386	0.287879	0.55341	0.747142	0.461695	0.82972	1.02147	1.05297	0	1.49981	0.295848	0.335246	0.653889	0.410061	1.31756	1.0632	0.97308	0.822962	1.14036	0	0	0.93971	0	0.899393
AC079145.4	0	0.590022	0.233042	0.523765	0.125063	0.173887	0.870568	0.0225054	0.627152	0.0713531	0.151236	0	0.0688988	0.059514	0.0505145	0.361173	0.63156	0	0.21741	0.396469	0.0174925	0.300666	0.171556	0.765887	0.293611	0	0.242481	0.443831	0.325289	0.306218	0.625219	0.581566	0.169657	0.880564	0.306799	0.675574	0.264006	1.05984	0.270002	0.83784	0.652009	0.100727	0.0266845	1.10442	0.048275	0.693369	0	0.0397745	1.41036
AC079250.1	0	0.821132	2.43874	1.96507	1.89102	1.54651	1.525	2.98229	2.43193	1.27971	1.64455	2.18429	1.70862	2.16677	0	1.19428	1.10186	1.9975	1.16404	0.961694	1.9659	2.36392	0.998288	0.663578	0.815067	1.80439	3.015	2.79971	1.88246	1.83139	0.912535	2.01363	2.22468	0.474724	2.22739	2.53264	2.61026	1.87075	1.15032	0	1.78714	1.4148	2.05307	1.53993	0.769595	1.53542	1.65788	1.18619	1.81079
AC079305.10	0.790234	0.541737	0.806664	0.0682651	0.814014	0.788491	1.83068	0.12519	0.0680109	0.642958	1.36491	0.196056	1.17163	0.0266652	1.33205	0.175591	1.75608	0.119332	0.928146	1.65862	0.266952	1.45021	0.894809	1.50789	0.791302	2.09758	1.21473	1.19736	1.75632	1.80286	0.530999	1.10877	0.517399	1.31227	2.12114	0.497284	2.16976	1.84346	0.772168	0	0.131784	0.341356	1.43126	0.211478	1.12366	0.392811	0.949324	0.928121	0
AC079305.11	0	0	2.46405	0	0.0656494	0.260092	0.369239	0.136301	0	0.0415044	0	0.0675383	0	0.0173698	0.683053	0.439203	0.167465	0	0.268274	0	0	0.0364484	0	0.0122393	0.300371	0.321712	0.601196	0.654683	1.0674	0.482896	0.201182	0.690567	0.0628405	1.08038	0.0937614	1.07292	0.307051	0	0.416819	0	0.109174	0.195014	0.043103	0.173838	0	0.090139	0.0254353	0	0.0979434
AC079305.8	0	0.347546	1.80801	0.33664	0.0473559	0.813258	0.817113	1.92625	0.0363427	0.744854	1.36385	1.3438	0.350451	0.562378	0.760518	0.780065	1.67418	0.631362	0.391878	0.396352	0.0777189	1.02671	0.810363	0.193376	0.695147	0.282538	0.958591	1.8884	1.26747	0.997288	0.188246	1.10167	0.764565	1.17755	0.749962	1.02365	1.41213	1.93858	0.55099	1.69657	1.29581	0.469392	0.937767	1.05252	0.0252485	1.23521	0.53501	0.73168	1.11819
AC079584.3	0	0	0.835943	0.20818	0.942764	0.0126698	2.00497	0.154703	0	0.736464	0.387516	0.640481	0.374948	0.633189	0.845265	0.348112	1.28361	0.151706	1.09695	0.666042	0	0.560991	1.18811	0	3.00393	1.26867	2.21147	0.489491	1.45502	1.34563	0.66684	0.544848	2.86508	0	2.48998	0.659481	1.99657	1.77007	1.0387	2.47647	1.15365	0.0801625	0.454675	0.532506	0.0537957	0.246826	0.278681	0.0656529	0.244432
AC079741.2	0	0	0.620847	0	0	0.148165	0.557589	0	0	0.17771	0	0	0.268756	0	1.34038	0.182405	0.97876	0.229947	0	0.0576177	0	0	0.496107	0	0.653156	0	0	0.56382	1.13484	1.11124	0.00646914	0.583543	0.571817	0.836393	1.40826	0.0885814	1.59708	0.0885814	0.830114	1.18452	0	0.472691	0.147258	0	0	0	0	0.402661	0.00188615
AC079781.5	0	0	1.73321	0.166259	0.421849	0	0.751699	0	0	0	1.52462	1.29462	0.546042	1.12983	0	0.818005	0.923852	0	0.418729	0	0	0.55794	0.131771	0.83082	1.58678	1.47754	0	1.53935	2.33705	1.85753	1.39474	1.0458	1.45793	1.48542	3.15128	3.16952	0.327099	0.327099	0	1.62854	0.10793	2.23574	0	1.31727	0	0.524525	0	0	1.74613
AC079781.7	0	0	0.353728	0.729467	0.201479	0	1.30696	0	0	0.437437	0.962174	0.164523	0	0.700829	0	1.00544	0.514786	0	0.00583622	0.186549	0	1.46176	0.262826	0.55831	2.08731	0.86237	0	0.704657	2.09978	1.45387	0.265543	0.274784	1.40405	1.85066	0.207244	0.207244	1.21887	0.207244	0	0	0	0.847053	0	1.38274	0	0	0.737771	0.986409	0.139617
AC079781.8	0	0	0.540785	0	0.739059	0.205675	1.27941	0	0.406788	0.221685	1.1019	0	0	0.503591	0	0.722346	1.39787	0	0.442073	0	0	1.0893	0.653275	1.31253	1.55205	0.788889	0.551857	0.934519	1.55158	1.77176	0.491808	0.40736	2.02243	3.63283	0.376964	2.19686	0.376964	0.376964	0	0	0	1.1111	0.169534	1.70055	0	0	0	0.119618	0
AC079807.2	0	0	1.6221	0.155138	0.742156	0.839699	1.60907	1.44016	0.0583185	0.481192	0.795153	0.872785	0	0.800232	0.490583	0.485276	1.82348	1.65211	0.784129	0.462576	0	1.3901	1.28403	1.09294	2.03674	0.735815	0.619484	0.967822	0.739895	0.672971	1.54429	1.87578	1.97173	2.02838	1.60618	0.255634	1.33023	2.45807	1.28223	3.01478	0.759428	0.646301	0.398769	1.75491	0.241361	0.809026	1.92284	0.27733	0.47807
AC079807.4	0	0	0.608187	0	0.413331	0.0796346	1.20118	0	0.150425	0.350653	0.611342	0.224108	0.11844	0.0541143	0.313863	0.247408	0.234413	0.158056	0.65785	0.223206	0	0.323215	0.375119	0.0581318	0.492029	0.324287	1.23333	0.89194	0.29259	0.46122	0.897203	1.94506	1.05227	0.393867	0.236201	0.260635	0.150882	0.145124	0.704438	0	0.0203314	0.0801192	0	1.13799	0.421734	1.18238	1.86471	0.173648	0.424627
AC079922.2	0	0	1.67309	0.115088	0.14599	0.453475	0.559191	1.71322	0.0604286	0.221682	0.856912	0.330669	0.0159294	0.644602	0	0.267308	0.0952392	0.81486	0.529022	0	0	1.05649	0.256104	0	0.77581	0.2158	0.329789	0.481501	0.313929	0.645297	1.37039	1.17555	1.02002	0.211142	0.505328	0	0.392538	0	0.300497	1.45464	0.742647	0.789873	0.475643	0.44536	0	1.01208	0.000738321	0.0161358	0.520401
AC079922.3	1.11585	1.30608	1.29966	0.459067	0.448103	3.55589	0.637977	1.04753	0.579897	0.83736	1.81776	2.50996	1.26741	2.3129	0.958217	0.3403	1.23101	1.16767	0.769113	0.845941	0.216393	0.405501	0.863132	1.05208	1.71867	0.466093	0.238473	3.6883	0.426123	0.447654	1.64752	2.34696	2.22755	1.97114	2.51966	1.96293	0.952831	3.52255	1.38244	0.76401	2.66659	1.75315	0.696574	1.51625	0.391897	2.35875	1.10938	0.651222	1.20642
AC083822.2	0	0	0.865871	0	0	0.75943	0.841365	0.0752395	0	0.407306	0.169679	0.25541	0	0.0779479	0.627757	0.33303	1.35818	0.174037	0.175379	0	0.113061	0.611126	0.127195	0.599305	1.10593	0.045859	1.42233	1.5279	1.08957	0.403542	0.916756	1.06317	0.892614	0.82725	0.475079	0.475079	0.475079	0.475079	0	0.9928	0.243813	0	0.114128	0.579695	0	0	0.133515	0	0
AC083843.1	0	1.54625	3.44351	3.07237	2.06989	4.37091	2.606	2.975	0.683133	2.449	4.19482	2.61815	1.71127	1.70128	2.57529	2.02238	3.3336	2.98682	3.57365	1.46539	0	2.52446	2.25465	0.805272	3.20561	1.33307	3.08771	4.87152	2.36303	2.30361	4.62616	5.61772	1.70766	4.95854	4.99782	2.66098	3.9672	3.70622	3.06894	6.68075	3.46374	3.39871	0.671376	4.31404	2.24052	1.16196	1.51601	1.57773	1.6632
AC083843.4	0.012632	0.655782	2.26285	0.259891	0.100649	2.66376	0.556051	0.267845	0.0743133	0.495497	1.79257	1.48288	0.19547	0.507683	0.452906	0.581957	1.20197	0.357862	1.46211	0.188882	0.012632	0.296548	0.719431	0.150113	1.19961	0.164951	0.717801	2.7267	0.598655	0.531205	1.63291	3.18409	0.053103	3.87428	1.88362	1.32222	0.536711	1.21044	0.213717	3.10011	1.48927	0.540949	0.0851902	1.20812	0.210076	0.183958	0.0997465	0.188098	0.238963
AC083855.5	0	0	0.957036	0	0	0.218434	0.553322	0	0	0.329437	0.0921459	0.134833	0	0	0.12127	0.259113	0.230688	0.0934781	0.420371	0.593067	0.0792015	0.0025372	1.31074	0.208225	1.50573	0.674193	0.95338	0.725452	1.46161	0.0141184	0.721443	0.57607	1.10336	0	0.394113	0.394113	0.394113	0.394113	0.163738	0.105872	0.19945	0	1.18715	1.0728	0.260962	0	0	0.00807726	0.229153
AC083875.2	0	0.786429	1.48303	0	0.216797	0.686971	1.73255	0	0.152427	0.119617	1.01074	0.356924	0.637484	0.373076	1.43431	1.36596	2.09076	0.405832	0.45916	0	0	0.185862	0.638359	0	1.64382	0.62663	0.723769	0.844198	1.5932	0.908117	1.23511	1.945	0.894274	1.51134	0.731365	0.731365	0.731365	0.731365	1.12857	2.64283	0.443093	0.493248	0.215828	1.3332	0.38609	0	0.146995	0.333934	0
AC083884.8	0	1.90026	3.31436	0.576412	1.11333	2.61793	2.84368	1.86633	0.650392	1.98399	3.21324	0.671915	1.06168	1.51966	2.72185	1.87475	1.92949	0.435037	1.43546	1.5908	0	1.71662	1.22966	1.50599	2.97233	1.83689	2.17559	1.73674	3.15818	1.86248	2.27281	2.52894	2.41615	7.08591	5.71975	3.79974	2.71725	2.43902	1.27103	5.05207	1.0825	2.17914	1.00461	2.93762	0.809471	0.901584	0.443652	1.45731	0
AC083899.3	0	2.47347	2.88749	0.637315	0.924003	2.37841	1.73139	2.88223	1.07191	1.14445	2.36023	1.91522	1.00547	2.15017	1.47139	1.18522	1.82003	1.30783	1.4682	0.728617	0.5157	1.67876	1.30021	0.998698	1.95714	1.15516	1.3168	2.46169	2.53137	2.01705	2.2631	2.82392	1.94061	2.64577	2.54399	2.18585	1.959	1.93518	1.58152	2.82852	2.21434	2.27089	1.23894	2.08263	0.567824	2.40972	1.36515	0.776691	1.92593
AC083900.1	0	0	1.03641	0	0.397633	0.270908	1.69746	0.2869	0	0.909964	0.300958	0	0	0.119674	0.761592	0.437823	1.12712	0.0859874	0.574661	0.0300807	0	1.00491	0.908885	0	1.23896	0.840008	0.617534	0.692036	1.72943	1.30422	0.354121	1.18727	1.21657	0.977043	0.49442	0.49442	0.49442	2.20704	0.205923	3.18126	0.523932	0.390346	0.0118821	1.1885	0	0	0.128528	0.161244	0.15535
AC084117.3	0	1.73657	1.05713	0.695992	0.83759	2.26059	0.942145	1.95407	0.707365	0.998266	1.79496	0.365164	1.5603	1.29971	2.81539	2.35796	1.78466	1.45795	1.00709	1.46761	0	0.831132	1.32986	0.322997	0.640915	0.814437	1.36559	1.47281	1.98927	1.29676	0.498334	2.34528	1.1925	3.19714	2.80755	2.21502	2.89337	1.8951	1.77007	5.08696	1.84788	0.806105	1.27319	1.36047	0.896454	1.34445	0.69542	0.886424	0.189413
AC084219.4	0	0.472268	2.19233	0.186739	0.291311	1.61576	1.44663	0.384515	0.249385	0.626458	1.18499	1.13885	0.0726193	1.38994	0.582855	0.810317	1.73578	0	1.08096	0.22062	0	0.435931	0.596724	0	2.04174	0	0.807891	1.36639	0.672878	0.855026	1.01238	1.55392	1.86772	2.03577	2.01292	2.35388	0.884658	2.0402	0.746941	2.0514	0.882318	1.33703	0.627746	1.9504	0.178931	0	0	0.252082	0.0798954
AC084809.2	0.0386178	0.00658995	0.0276724	0.063344	0.464213	0.01491	0.350005	0.00861673	0.167854	0.16662	0	0	0.110722	0.176622	0.499749	0.464909	0.45707	0	0.300284	0.0696006	0.0311482	0.191817	0.199763	0.048291	0.060727	0.226109	0.416475	0.822033	1.03276	0.264383	0.098479	0.437314	0.183717	0.349938	0.323384	0	0	0.0831033	0	0	0.21614	0.0672441	0.207591	0	0.00809683	0.11392	0.45003	0.0264645	0.130896
AC087163.2	0	0	0.855964	0.591428	0.268644	1.60884	1.81635	0.381032	0.367037	1.02377	0.494951	0.145469	0.744761	0.100153	1.26021	0.7956	0.695061	0.665675	1.14676	0.521255	0.227602	1.05267	0.370231	0.684476	1.20038	0.49773	0.829109	0.601055	1.21393	1.28279	1.40726	1.79885	1.60983	0.512737	2.27653	1.50047	0.642051	1.86082	0.290342	2.02993	0.31341	0.292685	0.24811	1.80397	0.0727425	0.175616	0.705927	1.28814	0
AC087294.2	0	0.317894	2.67629	0.824591	0.580481	2.7795	2.52583	0.620255	0.565989	1.20065	1.10077	0.647504	0.46102	1.50095	0.969791	1.82305	1.40833	0.766375	1.387	0.931341	0.217082	0.763257	1.24663	0.538248	2.30716	1.7009	1.43248	1.9509	2.64722	1.84379	1.34668	2.15548	2.5317	1.94257	1.76585	2.50535	2.05755	2.07638	0.721769	3.22182	1.20123	1.14892	0.404815	2.15632	1.27804	0.634085	0.606079	0.947809	0.942376
AC087501.1	0	0.303709	1.38091	0.163554	0.161126	0.945087	1.67823	0.183046	0	0.878183	0.860032	0	0.3372	0.237105	1.68409	1.01894	1.5994	0	0.692851	0.399045	0	0.327629	0.405379	0.0632036	1.59072	0.849251	0.708781	0.83544	1.3709	0.743627	1.06007	1.24086	1.16466	2.2267	2.38099	0.657701	0.657701	1.11984	0.899114	1.92265	0.240655	0.0856253	0.524455	0.843796	0	0	0.274486	0.640313	0
AC090286.2	0	2.95564	1.12827	0.264323	0.26158	1.58068	1.83429	0.549003	0	0.33487	0.622534	0.35002	0.46302	0.0859559	1.43746	1.21536	1.31167	0.132215	1.54136	0.307121	0	0.263654	0.478851	0	0.783793	1.98638	0.704827	0.526564	1.13349	1.0182	1.59984	1.5292	1.0525	2.71378	2.18904	3.39551	0.63403	1.50678	0.973434	4.20373	0.206293	0.296002	0.06931	0.711398	0	0.142044	0	0.567974	0
AC090286.4	0.155212	0.238898	0	1.19426	0.150528	0.0533407	0.24108	0.759615	0.771494	0	0.0921469	0.129518	0	0.194466	0	0.0721603	0.464936	1.53144	2.5197	0.251087	1.63346	0.870776	0.66485	2.59277	0	0.0660201	0.229231	0.278737	0.237912	0.0774365	0.0128165	0.140252	0	0.266234	2.20559	0.158276	0.6716	0.335647	1.43552	2.3499	0	0.0258157	0	3.18545	0.972302	1.00097	0.182052	1.51142	1.36261
AC090587.4	1.23681	1.21469	2.4336	1.73255	1.76425	1.42673	2.35492	0.410727	1.00553	2.37293	0.0441094	1.0382	0.830666	1.67484	1.71128	1.53607	1.9526	0	1.631	1.01753	1.28596	1.71137	0	1.12756	0	0	1.74743	1.5832	2.42644	0	1.17715	0.786088	2.81827	2.02152	2.30984	0.607208	2.04536	1.88564	1.62937	0	1.38684	0.821338	0	1.13019	1.28091	0.671292	1.87724	1.67374	0.819756
AC090616.2	0	0.079729	0.359313	0.0648485	0.185576	0.109374	0.354544	0.0607953	0.103858	0.317763	0.119054	0	0.0832817	0.0628351	0.421492	0.423157	0.424144	0.231956	0.105897	0.146086	0	0.434582	0.203734	0.0871713	0.586319	0.55345	0.0750774	0.226107	0.364162	0.346856	0.334611	0.235871	0.198799	0.309277	0.370845	0.281512	0.519743	0.510301	0.183874	0.452796	0.427197	0.133795	0.130432	0.198513	0	0.419001	0.164558	0.45805	0
AC090617.1	0	0.37271	1.86802	0	0.56771	0.862286	2.29856	0.203452	0.251577	1.0055	0.072763	0.119166	0.405989	0	1.2741	0.603516	1.55356	0.611023	0.326923	0.598122	0	0.835155	0.0190387	0.142916	1.19997	0.278377	1.23237	0.172036	1.22893	1.14131	0.269118	0.513054	1.11982	1.16043	0.405682	0.405682	0.726972	0.743071	0.356233	1.64011	0.220335	0.0773915	0.208526	0.709073	0	0	0	0.460218	0
AC090960.1	0	0	0.766432	0	0.141604	1.11177	0.727801	0.070174	0	0.485326	0.239451	0	0.371781	0.186891	0	0.621541	1.3228	0	0.984737	0.175014	0	1.08405	0.286982	0	1.51461	0.737312	0.282454	1.03563	0.995236	1.337	0.441415	0.880097	1.35226	1.80812	0.55221	0.55221	0.55221	0.55221	0.14382	3.63856	0	0.157567	0	0.302039	0.312203	0	0	0.616668	0
AC091132.1	0	0.5452	1.24616	0.134391	0.234516	0.60063	1.97793	0.246494	0	0.513458	0.296716	0.371826	0.454915	0	0.795981	1.34687	1.07944	0	0.524185	0.603789	0.189405	0.335738	0.757335	0.129435	1.02986	0.885037	0.9587	0.924939	1.25496	0.835339	0.403852	0.730647	1.45059	0.842895	1.84087	1.13438	0.393145	1.72563	0.47098	2.78445	0.571058	0.350337	0.583773	0.967302	0.0155357	0.293058	0	0.689921	0
AC091153.4	0	0	0.0577912	0	0	0	0.273423	0.161801	0	0.490133	0.348198	0	0.606279	0.0149852	1.23321	0	0.843129	0.46288	0.577359	0.13366	0	0.789436	0.613814	0.116936	0	0.185644	1.82876	0.475357	0.908306	0.33463	0.195434	0.705602	0.549836	0	1.15062	0.426137	0.494069	1.32874	0.0368233	2.37438	0	0.413783	0.298639	0.634705	0.318507	0	0	0.467004	0
AC091177.1	0.32433	0	0.456182	0.234916	0.405787	0	1.27263	0	0.0792884	1.10854	0	0	0.113404	0.490953	0.198675	0.422942	0.598066	0.435357	0.572529	0.240055	0	0.873967	0.671714	2.01246	2.10196	1.33955	0.175193	0.148276	0.980614	0.582989	0.637494	0.789219	0.488729	0	0.123609	0.123609	0.939077	0.123609	0.433434	1.38338	0.00749124	0.409245	1.46425	0.259701	0.00326136	0	1.59948	1.27643	0
AC091492.2	0	0.456323	0.743986	0	0.333142	0	1.64166	0	0	0.109458	0	0	0	0	0	0	1.86685	0	0.501509	0	0	0.200829	0.748574	0	1.24298	0	0	0.0763255	1.01006	2.07811	0	0.262878	0.628989	1.66193	0.609943	0.609943	0.609943	0.609943	0.161669	3.46835	0.105597	0.0637795	1.33773	0	0	0	0.301956	0	0
AC091729.7	0	1.3245	1.32527	0.242805	0.946237	0.935216	1.23012	1.71166	0.638391	0.770579	1.16918	0	1.08662	0.235653	1.09909	1.17651	0.931738	1.50683	0.380094	0.704881	0	0.541031	0.244338	0.259136	1.09422	1.37774	0.625687	1.66133	1.25767	1.24639	2.52469	1.36934	0.732457	0.981728	0.173591	0.407072	0.525864	0.673119	0.767634	0.886824	0	0.99661	0.344215	1.09629	0.135085	0.692977	0.580162	1.40131	0
AC091729.8	0	2.43908	0.75605	0.167809	0	0.465852	0.724915	1.99755	0.65165	0.600373	0.108134	0.119139	0.835619	0	0.510801	0.39208	0.534848	1.63231	0.880905	0.279668	0	0.507254	0.396387	0.360651	0.923371	0.201302	0.104091	1.75292	0	0.0176759	1.34374	1.25516	0.727423	1.78991	1.18451	0.24683	0.24683	1.56429	0.691029	0	0	1.35546	0.0885411	1.53562	0	0.645168	0.445413	1.00504	0.16764
AC092066.1	0.056946	0.719616	0.624286	0.0519318	0.178372	0.195268	0.236451	0.115056	0.0610428	0.115827	0.116547	0.112304	0.120314	0.155836	0.0575785	0.152318	0.307839	0.0688018	0.188473	0.0983029	0.0778701	0.164985	0.153458	0.0551642	0.104377	0.251439	0.160537	0.126058	0.15647	0.111402	0.184561	0.193639	0.369154	0.247442	0.227773	0.175925	0.144308	0.0462686	0.174092	0.0654178	0.136866	0.228889	0.149464	0.176939	0.0643484	0.204344	0.0897131	0.133033	0.133827
AC092155.4	0	0	0.645068	1.23068	0.124645	0.385361	0.709642	0	0	0.236156	1.38153	0.178571	0.215541	0.182447	0.653547	0	0.484486	0.0790055	0.623513	0.538622	0	0.588846	0.59395	0.0687253	0.209322	0	0.735136	0.556844	2.23437	1.96164	0.686588	1.54882	0.46335	0.873884	1.21238	0.253691	0.531973	0.510741	0.194356	0.0432381	0	0.327279	0.0733266	0.996268	0.323452	0.338191	0.652052	0	0.14848
AC092162.1	0	0	1.05598	0.210249	0.578713	0	1.07837	0.462897	0	0.806005	1.24318	0	0	0	2.49207	1.93226	1.26784	0	0.422753	0.347711	0	0.834049	1.24172	0	0.099108	0.516685	0.759075	1.60974	2.33142	1.74174	0.00429816	1.61366	0.153443	2.81444	3.31201	1.12119	0.892635	0.502244	0.575828	0.94136	0.205604	0.246333	0	0.928135	0	0.220074	0.128085	0.813048	0
AC092168.2	0	1.99777	1.76729	0.503571	0.643255	2.9018	1.76739	0	0.248527	0.609561	1.96665	0.807668	1.32448	0.712723	1.93698	0.966574	2.24523	0	1.12351	0.457967	0	1.08694	0.875576	0.325402	0.953109	1.75249	0.710795	4.0811	1.44432	1.1656	1.84608	1.78831	0.579176	4.22725	0.85077	2.64878	0.85077	0.85077	0.524058	4.87554	1.67684	0.653537	0.16907	0.184194	0.29969	0.472397	0	1.05042	0.47243
AC092171.2	1.6881	0.793117	2.95961	1.18834	1.16936	2.86711	2.62583	2.37134	1.51806	1.62476	1.5565	0.517972	2.2104	0.854001	1.6349	1.86044	2.31424	2.35883	1.52208	1.23324	0	1.62492	1.40785	0.849225	2.28646	1.56617	1.11719	1.91399	1.65589	1.37025	2.46778	2.6157	1.9435	2.84355	2.14434	1.63682	2.39488	2.04534	1.62017	0	0.784463	0.987279	0.412206	2.417	0.913069	1.17113	1.14606	2.27376	0
AC092192.1	0	0	0.361758	0	0.0635804	0.258337	0.522681	0.0407937	0	0	0	0	0.0930039	0	0.0359428	0.0836552	0.0840163	0.0621242	0.0147934	0.0220056	0	0.095226	0.0532968	0	0.012981	0.0575611	0.185223	0.0323776	0.311394	0.679214	0.173353	0.0859563	0.0179839	0.489106	0.140161	0.140161	0.140161	0.140161	0	1.69614	0.0939617	0.0213452	0.00747344	0.49758	0	0	0	0.0457719	0
AC092198.1	0.572405	0.325042	0.580851	0.165288	0.0343332	0.0397908	0.0253642	0.424616	0.00287907	0	0.0865127	0.0481461	0.0358686	0.034971	0	0.0143025	0.150656	0.484182	0.132521	0	0.0301355	0.166704	0	0	0	0.00455887	0	0.0529913	0	0.0385976	0.0532431	0.0324999	0.0420573	0.506262	0.000958987	0.000958987	0.000958987	0.000958987	0.053101	0	0.00447881	0.0093683	0	0	0	0.0648203	0.0260876	0.198845	1.10194
AC092295.4	0	0.838827	0.931383	0	0	0.863414	0.37793	0.664546	0.117899	0.434758	0.677855	0.875723	0.0843726	0.488174	0.0527092	0.444969	0.637198	0	0.284008	0	0	0.104839	0.0988125	0.26505	1.06644	0	0.155727	0.579185	0.770135	0.407221	0.245927	0.807301	0.569851	1.28928	0.257833	1.28965	0.257833	2.17844	0	0	0.430641	0.840675	0	0.662591	0	0.0664617	0.52373	0.521283	0.249532
AC092301.3	0	2.08558	1.78473	0.0492605	0.621227	2.11582	2.65399	0.370196	0.354093	1.19054	1.16811	0.179672	1.15728	0.240261	1.79337	1.42121	1.80235	0.384512	0.931817	1.44622	0.568765	0.594855	1.50165	0.382026	2.38106	0.981299	1.49339	0.910765	1.8516	0.905396	1.75506	2.02719	1.39714	1.90482	2.18301	2.57461	0.887717	3.29686	0.696607	3.59306	0.644763	0.41529	0.689754	0.963998	0	0.373264	1.109	2.06546	0
AC092535.3	0	0	1.04493	0	0.51489	0	1.06504	0	0.00954627	0	0.41772	0	0.0934922	0	0	0.238689	0.573307	0	0.254915	0	0	0.562404	0	0.0671366	0.696035	0.519459	0.120928	1.51089	1.24226	0.784238	0.112368	0	0.846313	0.599581	0.289735	0.552996	0.289735	0.289735	0	0.937277	0	0	0	0	0	0	0	0	0
AC092597.3	0	0	1.86253	0	0.81556	1.02481	1.5977	0	0	0.177304	0.250417	0.258973	0.258837	0.203967	0.229601	1.49726	0.680309	0	0.520773	0	0	0.379701	0.414924	0	1.09589	1.05208	0.4078	0.464403	2.6839	1.7944	0.260277	0.642969	0.912459	1.92075	0.186638	2.41092	1.26934	1.03501	0.340282	2.49326	0.0590844	0.0338259	0.162015	0.466952	0	0	0.0917603	0.267143	0
AC092614.2	0	2.31651	2.87587	0.218462	0.963644	0.110126	2.15255	1.21588	0.730506	0.320274	1.3212	0	0.897471	0.136787	1.2001	0.999415	1.60043	0.607229	1.21673	0.11044	0	1.47021	1.6539	0.14228	0.360102	0.610194	1.01569	0.108441	1.50726	0.743006	0.646898	1.41737	0.575277	1.16097	2.15317	0.946963	1.80369	1.92463	1.34146	0	1.01994	1.87201	0	2.8903	0	0.166814	0.436257	1.48153	0.940486
AC092620.2	0	0	0.88395	0.191898	0.467953	0.19704	1.60492	0.0915605	0	0.547193	0.88466	0	0.176034	0.306801	0.932701	1.04494	0.654778	0	0.220608	0	0	1.1673	1.06474	0	1.44215	1.33395	1.0454	0.764833	2.61107	1.46262	0.282338	0.757655	0.319338	0.956522	0.903522	0.802841	0.671524	0.671524	0.391875	0	0.566622	0.151654	0.371399	1.02384	0	0	0	0	0
AC092667.2	0.339547	1.52039	1.12738	0.61166	0.23204	0.0383339	0.78601	0.424784	0.261181	0	0.209972	0.159849	0.0688895	0.0713093	0	0	0.0388397	0.440992	0.187737	0.150191	0.0188677	0.367369	0	0.324369	0.490769	0.0598549	0.340423	0.47081	0.0588427	0.129688	1.37089	0.312686	2.30427	0.028837	0.620921	0.224593	0.241744	0.250346	0.028837	0.358034	0.280793	0	0.0497019	0.306826	0.552368	0.303945	0.125806	0	1.05522
AC092687.5	0	0	1.12311	0.0348348	0.134283	1.04448	1.37438	0.194509	0	0.427343	0.861035	0.00591776	0.24826	0.161562	1.17466	0.871902	0.787488	0	0.67991	0.348045	0	0.430775	0.415011	0.455625	1.6111	0.451167	0.463805	0.688068	1.29407	0.5559	0.9878	0.641661	1.28943	2.26782	1.02721	0.483598	1.03568	2.64428	0.458687	2.25764	0.106554	0.465037	0	0.896639	0	5.32402e-05	0	0	0
AC092755.4	0	0.548669	0.918355	0.432072	0	0.572352	0.56751	0.501448	0	0.658498	0.671843	0	0.0905624	0	1.18366	0.0750333	1.3056	0.215783	0.707248	0	0	1.07865	0.38606	0	0.956024	0	0.791328	0.411668	1.91326	0.894363	0.948959	0.882392	1.82746	0	1.20969	1.08822	0.485978	0.485978	0.515415	0.545565	0.548734	0.885202	0.846892	2.08874	0	0	0	0.278065	0.0838646
AC092835.2	0	1.93925	3.2782	1.08083	1.22356	2.35039	1.96243	1.5799	0	0.76544	2.29575	0.0869929	0.432047	1.9593	1.85861	1.18628	2.07179	0.0866523	1.45002	0.274323	0	1.24814	1.25117	0.337248	1.73856	0.828324	1.62544	2.65613	1.68292	1.51521	1.35122	2.16036	1.59695	3.24402	0.908437	0.908437	1.94052	1.64476	0.736679	0.283056	2.03626	1.98397	0.801449	2.05428	0.244556	0	0.599348	0.951393	0.0630037
AC092839.4	0	0.274511	3.61107	0	0.792929	3.10534	1.89955	1.13733	0	1.49277	0.433853	0	0.717116	0.411896	2.69332	2.40201	2.49404	0	1.50887	0.689659	0	1.37095	1.08594	0.241236	1.33861	0.787891	1.44718	2.7455	1.57717	2.44098	1.84604	2.09204	1.33318	2.59427	1.98598	1.18528	1.18528	1.18528	2.022	3.76424	1.20337	0.225604	0	1.81607	0	0.280695	0.99649	1.54746	0.344352
AC093110.3	0	2.30753	3.47971	0.501637	2.00998	3.7491	2.87887	1.36939	0.697886	1.84894	2.06845	0.536529	1.44413	0.846023	2.98246	1.16129	2.60012	0.341975	0.011972	1.36084	0.159575	2.5996	0	0.992744	1.85757	1.49969	2.24555	2.06095	2.93329	3.96725	1.41424	3.33877	1.67607	2.48433	5.05831	1.9434	1.72224	4.23656	1.90373	5.91922	2.34246	0.646444	0.825424	2.09494	0.154718	0.910715	1.14112	2.21255	0.374186
AC093162.5	0	4.45898	2.93691	1.53375	1.66111	1.55869	3.28618	0	1.37533	1.70498	1.20796	1.84779	0.839886	1.61371	2.21343	2.43196	3.23726	0.588957	1.84465	0.871707	0.315409	2.1333	2.10026	1.27388	3.46896	2.72094	1.63263	2.10381	4.02128	3.03844	2.10829	1.89955	4.18644	1.30934	3.16197	1.81958	1.04582	3.11559	0.920393	0.879338	1.39283	0.939812	1.50767	1.44968	0.139798	0.53923	0.845814	2.12134	0.580045
AC093323.3	0.777331	3.21471	3.54557	2.41366	3.61367	3.8092	3.61256	3.36434	1.96517	2.97365	4.29696	3.54385	3.39458	3.55918	3.99075	1.99125	3.59035	3.79006	3.30616	3.14603	2.13336	3.65363	3.29904	2.68892	3.47443	3.3366	3.26578	4.04465	3.08135	3.8446	5.3102	3.75778	3.98278	5.03339	3.93438	4.63656	4.54571	4.99936	3.17437	3.25474	3.04578	3.20215	2.85931	3.89242	2.84027	3.42074	2.22733	2.51468	3.59959
AC093382.1	0	1.28923	0	1.03207	0.265948	1.02692	0.798297	0.776862	0.106844	1.01584	1.37656	0.686352	0.624814	1.10883	3.18836	2.15526	2.28988	0.0790416	1.9584	0.75177	0.0063076	1.07737	1.39945	0.111017	1.81931	1.87113	2.67636	2.96798	2.65692	2.05749	1.46525	3.6549	1.09582	3.56855	3.63951	3.46944	0.887301	0.314384	1.92362	1.24319	0	0	0	2.85611	0.101628	0	0.698197	0	0.194412
AC093388.3	0.226705	0.980841	0.932573	0.24302	0.221683	1.78716	1.14262	0.0386059	0.000257455	0.138579	0.818184	0.628819	0.204339	0.462619	0.258223	0.214089	0.870522	0.512199	0.405705	0.0532567	0	0.655389	0.489265	0.235363	1.13715	0.293318	0.247457	0.796621	1.45799	0.981386	1.57966	1.52554	0.640152	1.27107	0.667158	1.21374	0.984458	1.38026	0.188043	1.19072	0.252007	0.319152	0.264196	1.08178	0.0978607	0.136882	0.0879432	0.403334	0.476837
AC093484.4	0.514029	0.14197	0.0647526	0.678639	0.672753	1.22763	1.28673	0.320668	0.159269	0.814844	0.764452	0	1.06902	1.08131	3.30341	1.46872	1.99265	0.30983	1.38851	1.9257	0.0102843	0.673742	0.715036	0.842912	2.03423	0.137062	0.834802	1.5689	0.38125	0.343998	0.704687	1.11809	1.47394	1.57665	1.37463	2.53269	0.685383	3.89111	0.821703	0	1.14663	0.071559	0.317363	0.642653	0	0.629506	0.805013	1.63154	0.139184
AC093585.6	0	0	1.80172	0	0.59341	2.49661	2.40229	0	0	0.498257	0.459117	0	0	2.20229	1.18731	0.582756	2.051	0	0.393884	0	0	0.254833	0.523136	0	0.44475	0	0	1.61423	1.04759	1.98709	1.25309	1.54138	0.875106	0.726545	0.444088	1.28839	2.28731	0.444088	0	0	0.645492	0.0243855	0.0977441	1.04518	0.156158	0.638819	1.43361	1.48915	0
AC093627.10	0.534339	0.000672305	1.06615	0.513752	0.76964	0.254552	0.885876	0	0.706927	0.312551	2.7776	0.707694	0.109737	2.13843	0.120079	0.625992	1.45887	0	1.89214	0.42664	0.203131	0.789544	1.04136	0.252602	1.33153	0.558432	0	1.18181	0.343419	0.883602	1.70833	0.603346	0.055999	0.901497	0.0106898	1.5913	3.14415	2.04051	1.19936	1.82432	1.05874	0	2.79864	1.74304	0.291914	0.0306213	0.835941	0.894475	3.02781
AC093627.9	0	1.22092	2.68163	0.396055	0.854409	1.63633	1.81253	0.72604	0.0978173	1.28746	2.66462	1.98946	1.82814	2.42057	0.120077	1.03091	1.7821	0	1.43246	0.107436	0	1.34248	1.02464	0	2.42658	0.554507	0.808434	2.89632	1.7647	1.28262	2.30707	2.67376	2.02626	2.70501	0.428934	1.06362	1.88588	2.41619	1.6315	1.41653	2.03785	2.18409	1.27276	2.33664	0.272863	0.248786	0.977817	0.482967	2.22942
AC093642.1	0	0	0.398347	0.097141	0.192002	1.76926	0.848192	0	0	0.0679792	0.0421662	0.0762482	0.0343162	0.00910416	0.072975	0	0.297109	0	0.0445225	0.0475632	0.0664281	0.47157	0.412028	0.0158187	0.38775	0.0722344	0.153399	0.172649	0.24335	0.702343	0.089402	0.0364297	0.819532	1.89709	0	0.0317859	0.557236	0	0.0685107	0.690854	0.0261636	0.0310921	0	0.189715	0.024247	0.0610047	0.0529506	0.0614891	0.00869306
AC093673.5	1.99924	1.44454	2.95021	0.923657	2.22187	1.92373	2.16324	1.15215	0.856931	1.83578	2.35139	3.30595	2.37428	2.37475	0.968862	1.48701	2.009	0.891998	1.50849	1.21413	1.14475	1.03042	2.10321	0.597778	1.99171	1.52131	1.4767	3.45932	0.563522	1.86942	1.15184	2.10305	2.38564	0.915295	1.17568	2.5504	2.08881	2.41886	1.97495	2.29303	2.12114	1.32783	3.26506	1.04292	0.261615	1.75443	1.75232	1.85381	2.2841
AC093690.1	0	1.30634	2.51474	0.223939	0.91844	1.11664	2.689	0.624152	0.381475	1.07837	0.887224	0.39015	0.750374	0.394747	1.93769	1.49422	2.18304	0.395366	1.38329	0.751528	0	1.37068	1.2466	0.367804	2.08967	1.4061	1.74205	1.79341	1.87312	1.95913	1.76468	1.86863	1.8698	3.41493	4.04538	1.86669	1.63714	2.55115	0.743662	4.2637	0.582458	0.834268	0.764288	2.12243	0.171296	0.148362	0.420832	0.885284	0.0661316
AC093702.1	0.151245	0.807144	0	0	1.05526	0	1.06794	0	0	0.25207	0	0.0829058	0.295223	0.0774844	0	0.236526	0.915196	0	0.55092	0	0.284652	0.108339	1.07464	0	0	0.636709	0	0.529574	0	1.27438	0	0.612376	0.247799	1.31103	0	0.127705	0.247821	0	0	0	0	0	0	0	0.130502	0	0.555806	1.0302	0.76876
AC093732.1	0	0.278219	1.12774	0.42004	0.343476	0.506232	1.87728	0	0	0.534036	0	0.119267	0.048923	0.104881	1.1477	0.648389	1.29383	0	0.800668	0.120449	0.0228017	0.348965	0.456836	0.221853	1.38679	0.935412	1.04185	0.431314	1.51947	1.53025	0.53814	0.932282	2.08974	0.954332	0.473572	0.473572	0.473572	0.473572	0.335743	1.43212	0.00145656	0.0265094	1.20843	1.29246	0.104101	0.0419477	0.679732	0.958572	0
AC093818.1	0	1.82199	2.52718	0.352535	2.09686	3.06083	2.99156	0.292109	0.2612	1.47999	0.8347	1.8711	1.39726	1.22573	1.87214	1.77393	3.17422	0.306499	1.58165	0.759158	0.55524	1.67197	3.09629	0.431084	2.60027	2.21164	2.10453	1.14719	2.88466	2.39676	0.366403	1.10467	3.02769	1.72606	1.64762	1.79955	2.17567	2.19388	1.36956	3.37459	2.06955	0.818172	1.85758	1.62749	0.44559	0.257603	0.703966	2.12859	0
AC094019.4	0	0	0.416742	0	0.395125	0.911058	1.80423	0.951993	0	0.681542	0.528996	0.111779	0.485435	0.0938977	0.0791994	0.417275	0.617773	0	0.263536	0.407522	0	0.0101298	0.200081	0.0110085	1.45394	0.56738	1.06658	0.895947	0.996252	0.867941	1.54167	1.76784	1.73433	2.96873	0.751622	0.751622	0.751622	0.751622	1.01826	1.14419	0.155378	0	0.39019	1.72824	0	0	0	0	0.0589948
AC096558.1	0	0	1.42144	0.747412	1.24797	0	3.04262	0	0	1.24483	0.523985	0.712847	0.379733	1.03295	0	0.598137	1.64035	0.968	1.72321	0	0	0.603073	2.34006	0	4.51271	2.69512	2.13707	0.582054	2.17599	1.63029	2.0488	0.685531	3.91274	0.650646	0.814646	0.814646	7.59577	0.814646	1.21776	3.29346	1.55214	0.277892	1.36204	1.15357	0	0	0.210395	0.228567	0
AC096574.4	0	0.0933289	0	0.0106872	0	0.0356717	0.695561	0.405483	0.151332	0.00460827	0.250159	0	0	0	0.0998913	0.196325	0.773504	0	0.016337	0.111345	0	0.504362	0.406591	0	0	0.407952	0.60776	0.149562	1.14014	0.63566	0.00586752	0.198349	0.24143	0.119461	0.184953	0.497061	0.184953	0.313533	0.0428838	0	0	0.0413308	0.257255	0.0143889	0	0.0277159	0.11124	0.268635	0
AC096574.5	0.446022	0.728235	0.839894	0.0408935	0.195096	0.662362	0.0519467	1.07295	0.0951673	0.181528	0.0767083	0.053773	0.0880131	0.347499	0.175403	0.098827	0.0787561	0.574081	0.14876	0.0399193	0.084761	0.165295	0.243263	0.294833	0.115475	0	0	0.857614	0.0696876	0.0507442	0.220478	1.41815	0.419233	0.208345	0.5175	0.203877	0.0810011	0.0810011	0.346192	1.0912	0.317811	0.131587	0	0.22145	0.489462	0.237797	0.282057	0.566007	0.263829
AC096649.2	0	0.306662	0.152772	0	0.237163	0.0617169	0.238977	0	0.09689	0.15353	0.936723	0	0.146348	0	0.421269	0.525652	0.427149	0.509447	0	0.0112747	0	0.591047	0.161723	0.417255	0.176213	0.244212	0	0.165819	0.96745	0.50399	0	0.257216	0.210529	0.132591	0.148175	0.466106	0.148175	1.07349	0.0264279	0	0.0112447	0.0223958	0	0.209465	0	0	0.107228	0.640351	0
AC096775.2	0	0.321396	1.09322	0.142363	0.609907	0.963418	1.64566	0.908141	0	1.05883	0.97939	0	1.33739	0.104509	2.28895	1.50603	0.805368	0.165985	1.36496	1.37481	0	0.327385	1.49468	0.873488	1.00632	0.486816	1.48253	1.72199	1.44517	0.260353	1.05302	1.87376	0.306289	1.5984	0.589801	0.589801	0.589801	0.589801	0.051928	1.4814	0.662334	0.859311	0.765755	2.1926	0.309271	0.13238	0	1.66854	0
AC096921.2	0	0	3.23772	1.28297	1.97368	1.70671	3.33723	0.331994	0.374242	1.86217	0.649489	1.26146	1.21138	1.47949	1.95893	1.95844	2.89881	0.99983	2.62869	0.701871	0	2.07106	2.54972	0.258611	3.83678	2.25984	2.42952	1.63671	2.87625	3.41372	2.06877	1.77486	3.98162	1.71795	1.83095	3.33984	1.83095	1.83095	3.29236	3.44576	1.70112	1.37684	1.04987	2.22933	0.870488	0	1.02468	1.57165	0
AC097359.2	0	1.4433	1.83662	0.0222269	0	0.199974	0.877581	0	0.132739	0.185414	0.128036	0.119944	0	0.156049	0.139361	0.00411884	0.543498	0.00539024	0.0106287	0.128451	0	0.0444205	0.283042	0	0.241699	0.212461	0	0.296925	0	0.322692	0.327217	0.89032	0.148824	1.07893	0.579346	0.0455422	0.164017	0.0455422	0.00101537	0	0.00447057	0.0566618	0	0.307001	0	0.00344288	0.0518752	0.226594	0
AC097381.1	0	0	1.48549	0	0.55513	1.22085	0.898678	0	0.29174	0.253562	0.998239	0.378606	0.326559	0.242219	0.548553	0.0487623	0.929483	0.578421	0.231921	0	0	0.481376	0.385927	0.167868	0.373303	0.142123	0.188616	1.39716	0.34501	0.412026	0.54031	0.668855	0.507624	0.16549	0.184559	0.184559	0.855229	0.184559	0	0	0.480164	0.523105	0.0580639	0.573971	0.0308408	0.257568	0	0.542881	0
AC097382.5	0	1.31932	0.76926	0.464613	0	0.558976	1.55523	0.344698	0	0.321525	0.626826	0.162691	0.278312	0.477142	0.790232	0.495741	0.414159	0.847971	0.611536	0.155057	0	0.320063	0.771552	0.249061	1.03982	0.640227	0.0613882	1.75662	1.33235	0.237421	1.45758	0.488731	1.46406	1.96424	0.543307	1.00817	0.417334	1.16216	0.765946	0.589783	0	0.596993	0.111647	0.58861	0.191756	0.450128	0	0.692984	0.226932
AC097533.1	0	0	0	0.15733	0.053741	0.285483	0	0	0	0	0	0.0382294	0.370415	0.0847569	0	0	0.0841468	0.126287	0.24533	0	0.134366	0.745692	0	0	0.516166	0.013334	0.188675	0.144016	0	0.212879	0.0460919	0.217569	0.228325	0	0.286057	0.291398	0.0150262	0.263922	0	0	0.363789	0.035416	0.07714	0.247412	0	0.0554203	0.840455	1.26071	0.509549
AC097721.2	0	2.35182	2.27815	0	0.839199	0.651943	1.10875	0.727486	0.829606	1.11513	0.805455	0.968001	0.314044	1.27579	1.49157	1.3444	1.17019	0	0.710184	0.356458	0.262879	1.51791	0.436144	0.825507	1.69297	1.07018	0.649984	2.6618	1.85485	1.25549	1.45581	2.50237	1.25043	2.27156	1.31612	1.3554	0.614861	1.57398	1.08468	2.12013	0.656463	0.943377	0.209954	1.71377	0.167621	0.265983	1.30499	1.22732	0.683066
AC097724.3	0.13289	0.191788	1.44519	0.749526	1.48613	1.71436	1.68294	1.12265	0.131075	0.6462	0.806726	0.647764	0.524658	0.167907	1.41125	1.31062	1.71693	0.638547	0.769094	0.662836	0.332724	1.54607	1.23382	0.225348	0.960025	0.708347	0.886977	0.901868	1.30411	1.89853	0.42891	1.36204	0.848665	2.1448	1.42758	1.01397	0.753694	2.33757	0.586985	1.63817	0.608286	1.04666	0.568316	1.16387	0.29666	0.895987	1.57015	0.948643	0.846515
AC098614.2	0.583361	2.01434	3.3411	1.50185	2.93367	3.54649	2.93162	1.51621	1.29306	1.93698	2.68919	2.20539	0.974064	2.93619	3.58201	2.82782	2.63485	2.86929	2.14409	1.46425	0.476021	2.74905	2.5923	0.808215	2.8442	2.01708	2.15044	3.07078	1.80887	3.44534	1.38886	3.80712	1.5813	5.17652	2.95882	2.83214	2.34222	4.81024	3.45963	3.6356	3.22804	0.776068	2.30491	2.89673	0.385636	1.47774	1.18484	2.33649	1.58427
AC098820.4	0	0.514008	0.737854	0.255532	0	0.0378201	0.302269	0	0	0	0.198669	0.0552467	0.142702	0.0474443	0.196801	0.116896	0.386664	0	0	0	0	0.118733	0.371892	0	0.331983	0	0	1.07332	0.291597	0.405267	0.141176	0.798753	0.669608	0.477617	0.62607	0.500212	0.0537514	0.367332	0.460079	1.2743	0.159291	0.139116	0.127403	0.55349	0	0.567194	0	0.332221	0.764862
AC098831.4	0	0.0974047	0.00483601	0.00454499	0.0231722	0.000390353	0.00486834	0.0325694	0.0149084	0.0442945	0.0286109	0	0.105907	0.0037009	0.0323898	0.028704	0.0312515	0.101961	0.00668495	0.104559	0	0.00542765	0.0858384	0.163184	0.0920202	0.0993274	0.175513	0.00158487	0.196464	0.0931123	0	0.0207696	0.107687	0.00907861	0	0	0	0	0.0105959	0	0	0.131131	0.00745719	0.00909153	0	0.0964807	0.0671651	0.0683797	0
AC099668.5	0.489859	0.857872	0.610006	0.766156	0.228114	1.09825	0.287664	0.894801	0.551652	0.155054	0.448892	0.223606	0.368531	0.411176	0.379611	0.562737	0.38145	0.202902	0.755618	1.00425	0.026778	0	0.0615569	0.64944	0.763593	0	0.768433	0.459612	0.185484	0.213084	0.966265	1.64864	1.367	0.914383	0.119504	0.591257	0.884344	1.07977	0	0	0	0.528583	0.238573	0.940896	0.00634758	1.62326	0.544211	0.887312	0.500054
AC099684.1	0	1.49281	0.00294434	0	0.10902	0	0.671389	0.247387	0.560027	0.571767	0.608267	0	0.0441771	1.28765	0.0107903	0.210209	0.407826	0	0.441612	0	0.0991771	0.33371	0.207252	0	0.116723	0.0513656	0	1.11673	0.771924	0.607099	1.63999	0.451198	0.187627	0.275771	0.38561	0.38561	0.38561	0.38561	0	0.233871	0.00880512	0.57101	0.130546	1.41709	0	0	0.559797	0.200746	0
AC099850.1	0	2.60351	3.06714	1.54859	0.863231	1.97066	1.20405	1.06707	1.11036	1.04934	1.71925	1.59207	0.836488	1.41434	2.35864	1.20392	1.0362	1.61141	0.641959	0.991446	0.412187	1.41786	1.63295	0.923942	1.28027	0.481152	1.17391	1.0474	1.21512	1.23142	1.60332	1.74261	0.993623	2.12254	1.8684	2.18231	1.08407	2.39495	2.32441	0	1.30951	1.33855	0.385991	1.82124	0.526556	2.17229	0.906999	1.70586	3.27681
AC100830.3	0	1.16984	1.63108	0.148183	0.0555457	0.290436	1.42259	0.331093	0.0942277	0.233457	0.205855	0	0.280397	0	0.947136	0.291735	0.988182	0.128325	0.929138	0.138799	0	0.545515	0.430224	0	0.330071	0.523881	0.645845	0.33542	1.06227	0.894559	0.14821	0.738054	0.29038	1.21378	0.506692	0.801954	1.71444	0.415465	0.142239	1.64459	0.49456	0.0463189	0.0324897	1.40944	0	0.185548	0.118218	0.764453	0.223395
AC100830.5	0	0	2.01669	0	0.277704	1.08096	3.14929	1.71142	0	1.06866	0.455381	0.17703	0.505115	0.840533	1.54445	1.67442	2.46584	0.342831	1.20562	0.318045	0	1.28507	1.13716	0	2.44014	1.26839	1.02345	1.6235	2.46567	1.34895	1.79388	1.64345	1.3626	1.66224	3.01107	2.36759	2.04952	2.86182	0.930294	4.5873	1.47087	0.974021	1.31808	3.58383	0	0.592417	0.709001	1.70326	0
AC104058.1	0	0	1.80845	0	1.31228	1.86781	1.44152	0.625604	0.0373897	0.56473	1.39855	0.103147	0.135579	0.221415	1.20076	1.70081	1.59791	1.07541	0.693135	0	0	1.7205	1.42232	0	1.28461	1.871	1.30966	2.22033	2.44903	2.4666	0.97748	2.83427	1.34927	1.92779	1.09381	1.09381	1.09381	1.09381	0.310275	2.07146	0.0316742	0.357842	0.138168	1.28185	0	0	0.392108	0	0.0777319
AC104134.2	0	1.09241	1.28279	0.0321267	0.257104	0.358578	0.585626	0	0	0.0189244	0.631468	0.672261	0	0.268909	0.743508	0.19163	0.687278	0	0.263462	0	0	0	0.37814	0	0.992152	0.160371	0.56691	0.390836	0.732326	0.531779	0.436427	0.815082	0.896437	3.70319	0.329735	0.802549	0.329735	1.66927	0.619086	2.57347	0.433423	0.330395	0.32158	0.353144	0	0	0	0.0710266	0.144295
AC104135.2	0.246154	0	0.675976	0.631275	0.283892	0.652199	0	0.774196	0	0.303985	1.25497	0.701543	1.2787	0.212081	1.99431	0.477353	1.3737	0.711434	0	1.43213	0.0288716	0.594326	0.425887	1.19558	1.37251	1.37197	1.29848	1.08724	1.39804	1.16655	2.06601	0.614235	1.16538	1.52624	2.69886	1.63624	1.10839	0.155023	0.767311	0	0.284687	0.481729	0	2.96848	0.340631	0.414045	0.351151	0.714677	1.47265
AC104297.1	0	0	0	0.0969507	0.470153	0.944458	0.355041	0.268309	0.341178	0.0854462	0.286759	0.263801	0.166966	0.532886	0.172675	0.219335	0	0.277301	0.325532	0.0010822	0	0.278252	0.300507	0.182023	0.335218	0.119983	0.132009	0.190669	0.716873	0.375474	0.318199	0.312415	0.649168	0.607752	0	0.555938	0	0.358738	0.265902	0	0.0335471	0.399687	0.0313284	0.371235	0	0	0.170626	0.120727	0.315361
AC104451.2	0	4.22346	2.37079	0.618943	0.52273	1.91187	2.72914	0	0	1.20999	1.25912	0.700747	0.572593	0.348626	1.74137	2.04423	1.99105	0.528354	1.36479	0.84443	0.383768	0.540414	1.0943	1.02751	2.34115	1.16463	1.00477	1.46994	2.17592	1.4221	1.64235	2.36959	2.45888	3.56289	3.04866	1.04547	1.04547	1.82556	1.31747	0	0.314302	1.05217	0.686116	1.46174	0.603033	0	0.890557	1.03238	0.0424404
AC104530.1	0.819166	0.107527	1.32808	0.749896	1.01534	0.0481503	2.18137	0.0229825	0.146657	1.08391	0.262149	0.89411	0.892921	1.15126	0.423158	0.411828	0.814324	0.981624	0.68015	0.666769	0.204208	0.877763	1.2819	0.684415	1.74645	1.0207	1.2403	0.282669	1.12725	1.12911	0.473203	0.449668	4.26375	0.416117	0.827177	0.468748	1.22645	0.218184	0.481622	2.922	1.46361	0.404014	1.61552	0.690185	0.144449	0.0724034	0.933142	1.57582	0.106617
AC104532.2	0.993162	3.69144	0.107649	0.305418	0	2.30736	0.494187	0.614879	1.50382	2.21879	1.0508	0.0402915	1.51996	1.60515	2.19831	0.0604728	2.01397	0.592486	0.271372	1.66811	0.0659216	0.886683	1.69318	1.04401	1.21868	1.48148	1.68347	0.603075	0.4695	1.30676	1.06272	0.0351979	1.70833	1.12709	2.29274	1.5618	0.806994	2.2848	0.862365	0	1.0938	1.35672	0.140689	1.52045	0.143884	1.04299	0.572233	2.2202	0.469351
AC104532.3	0	0	0.894023	0	0.0425318	0.880993	0.723195	0.541395	0.128724	0.38708	0	0	0.249957	0	0.270901	0.396853	0.326038	0.562894	0	0	0	0.021483	0.515257	0.135067	0	0	0.780095	0.0917122	0.666145	0.498463	0.125216	0.166439	1.40575	0.390502	0.146922	0.146922	0.146922	0.146922	0.40664	0	0.0587013	0.190609	0	0.589554	0	0	0.490427	0.468739	0.0632273
AC104532.4	0	0.692733	3.41917	1.61276	0.497877	4.54766	2.20775	1.60207	1.28823	1.77107	1.6798	0.433584	0.705958	1.95068	1.91249	1.12971	1.58685	2.42505	2.31691	0.923542	0.653046	1.60067	2.0516	0	3.1543	1.24926	1.449	1.40588	3.34251	1.82877	2.99765	2.40449	3.93529	2.98757	2.99954	2.9043	2.46549	2.50506	0.530297	1.98139	0.603589	1.47897	0.745791	3.11346	0.493589	1.01977	1.76838	2.59296	0.169505
AC104534.2	0	0.0844685	1.06277	0.0573917	0.211734	1.49619	1.96481	0.408441	0.603097	0.79626	0.971563	0.0645189	0.592084	0.423419	1.6706	0.734507	1.5235	0.5808	1.10163	1.08938	0	0.231841	0.865822	0.234328	1.9766	0.549552	0.383171	0.290932	1.51698	0.42823	0.866702	1.59894	2.52874	1.7609	1.04146	2.31076	1.5305	2.60316	0.92888	0.900955	0.660608	1.04337	0.262778	1.00788	0.0768103	0.127548	0.0269782	1.0226	0
AC104653.1	0	0	0.588927	0.355045	0.298367	0.927966	1.30008	0	0.100754	0	0.189159	0.705072	0.185566	0.459269	0.38169	0.264597	0.288708	0	0.227948	0	0	0	1.05037	0.0605625	1.05883	0	0	0.0554033	0.691848	1.12641	0.797949	0.434251	2.8592	0	3.28422	0.0539068	0.0539068	1.33316	0.22464	0	0	0.0822953	0.384521	0.177318	0.220858	0.359097	0.639513	0.326043	0
AC104667.3	2.02985	2.65718	0.924358	0.28278	0.650266	2.18704	0.411286	3.21196	1.85737	1.62665	2.58579	0.381777	1.95403	2.69224	2.46929	0.432526	2.33757	0.91402	0.81032	1.68923	1.06049	0.542637	0.65774	0.674188	0.489453	0.0152973	0.587755	3.46249	0.460322	0.725645	1.64269	3.4321	0.683732	3.30476	3.45761	2.11773	1.15549	3.18724	0.483792	0.601695	1.92929	0	0.44495	1.45431	0.903419	2.62866	2.03888	0.567491	1.41005
AC104978.1	0	0	1.39177	0	0.612308	0.785896	1.20278	0	0.286871	0.746757	0.604082	0.15294	0.670465	0	0.856162	0.128632	1.22844	0.181714	0.136565	0.262966	0.164544	0.240928	0.431896	0.323224	0.923621	0.777176	0.947984	0.60134	1.86111	0.623808	0.614346	0.925732	0.881431	0.204346	0.468835	0.468835	0.468835	0.468835	0.261964	0.351861	0	0	0	1.10134	0.0717087	0	0.403863	0.417985	0
AC105053.3	0	0.0563609	0.166734	0.127214	0	0.0394788	0.607611	0.133747	0.0252499	0	0	0	0	0	0	0	0.109052	0.667442	0	0	0.0332942	0.101352	0	0.00412885	0	0	0.104049	0	0.478786	0.413119	0.494227	0	0.00932176	0	0.471193	0.0966236	0.0966236	0.0966236	0	1.39376	0	0	0	0	0	0	0	0	0
AC105760.2	0.188513	2.51007	2.09626	0.235061	0.821364	0.791916	1.83036	0.46722	0.911484	0.934286	2.27588	0.904193	1.01933	0.899524	1.91727	1.13397	1.75155	0.0291755	1.53305	1.39143	0.12495	1.40577	1.02393	0.380783	1.48649	0.533222	0.746741	1.99362	1.9734	1.88917	0.901372	2.3967	0.932518	2.8443	1.83144	0.967967	0.408734	3.00858	1.11322	2.29025	0.157251	1.04232	0.42881	1.56429	0.448262	0.983144	1.35332	1.45595	0.611232
AC105760.3	0	0.165878	0.966548	0	0.252628	0.00620013	0.815941	0	0	0.0157697	0.652069	0	0.311643	0	0.786596	0.360075	0.432965	0	0.287207	0.161382	0	0.377416	0.44554	0	0.179444	0.218697	0.305784	0.930121	1.20537	1.14978	0.0801685	1.27055	0.262706	1.43969	0.403759	0.403759	0.403759	0.403759	0.1169	1.35637	0.0180385	0.149184	0	0.498618	0	0	0.0309144	0.282228	0
AC106786.1	0.042033	0.377446	0.964471	0	0.317838	0.0626072	0.558723	0	0	0.532289	0	0	0	0.368151	0	0	0.471576	0	0.687814	0.315505	0	0.513825	0	0	0	0	0	0.5914	0.470777	0.968005	0	0.0184973	0.0565574	0.704321	0.0701195	0.0701195	0.0701195	0.0701195	0.0156893	1.13103	0	0	0.762987	0	0	0.0616211	0.22651	0.859741	0.00972427
AC106801.1	0	0	1.36184	0	0.208239	0	0.839287	0.0274889	0	0.709402	0	0.122392	0.150503	0.0917565	0.730402	0.304518	0.644003	0	0.532937	0	0	0.073112	1.14209	0	1.48789	0.965356	0.369566	0.618173	0.408061	0.532175	0.352593	0	2.19201	0.748961	0.304543	0.304543	0.304543	0.304543	0.317984	1.15054	1.01256	0.00653267	0.641463	0.510672	0	0	0	0.330482	0
AC106873.4	0	0.58895	2.23103	0.513252	0.325413	2.18946	2.28051	0.0543566	0	0.755007	1.62232	0	0.87109	0.234115	2.05921	1.51144	1.79152	0	1.82904	0.419951	0	0.820717	1.11996	0.473948	1.82961	1.48322	1.42413	1.60854	2.938	1.31405	2.33972	2.17197	0.766044	2.77571	1.1687	1.1687	1.1687	1.1687	0.569854	1.8175	0	0.111648	0.304286	2.16503	0.064186	0	0	0.672057	0
AC107081.5	0	0	1.56629	0.670719	0.348724	2.14036	1.86117	1.23464	0.233076	0.472452	1.60443	1.01317	0.133768	1.04745	1.09427	1.105	1.75217	0.515246	1.30517	0.839238	0.021566	0.163186	0.852567	0.3021	1.94371	0.57844	1.02256	1.18911	2.05985	0.724126	1.66606	2.03838	1.42747	1.6527	2.20675	0.856269	2.47988	0.99634	1.06963	2.16267	1.06073	0.902922	0.755942	1.64673	0	0.386323	0.957858	0	1.01832
AC107982.4	0	2.32944	1.18978	0	0.995087	2.3281	1.01015	0.450428	0	0.173577	1.89302	0.0839861	0.152874	0.782717	2.11112	1.25252	0.503813	0	1.43862	0	0	1.2236	2.34799	0	1.31273	1.17483	1.81217	3.16287	1.39241	1.13996	2.79866	2.55811	1.24583	1.77832	1.65957	1.50386	1.1382	1.28662	0.827062	2.11371	0.32986	1.23521	0.145064	3.4375	0	0	0	0	0.00288445
AC107983.4	0	2.99966	1.76563	1.67066	2.28754	2.46906	0.52128	3.98442	2.36194	1.44303	1.86078	2.87082	1.72939	1.7744	2.42085	1.71164	0.884711	3.18935	2.50314	1.7794	1.63428	1.55115	1.28763	2.29995	1.07923	3.69021	2.70763	3.62247	1.74091	1.6862	1.57297	2.97985	2.99473	0.582351	2.07619	1.3021	2.36279	1.2819	1.93322	0	1.14289	3.56633	1.18053	4.17527	1.94385	0.945779	0.47108	0.67398	3.37349
AC108448.2	0.129719	0	0.583488	0.648651	0.0708397	1.60506	0.570374	0	0	0.107325	0.0486827	0.0156269	0.358293	0.246425	0.467344	0.389166	1.03279	0	0.273742	0	0	1.09107	0.0173447	0.00081419	0.40962	0.378077	0	0.128068	1.64575	0.661946	0	1.42387	0	1.60187	0.0129522	0.330131	0	0.18196	0.0953657	0	0.618542	0.0365915	0.0834873	0	0	0	0.263972	0.530248	0
AC108463.1	0	0.739154	2.56134	0	0	1.37131	1.74877	0	0	1.20641	1.22005	1.23972	0.826445	0.427361	1.53052	1.19963	1.77734	0	0.666445	0.0393707	0	0.242323	1.72006	0.162103	1.6993	0.467539	1.05484	2.67885	0.850165	0.638617	1.45368	2.18473	0.240163	1.94429	0.916895	1.28451	0.509496	0.963887	0.214092	0	1.03222	0.191521	0.249958	1.27435	0	0.376025	0.486339	0.888487	0.401472
AC108463.2	0	0	3.39057	0.267812	0.516232	0.970511	1.74294	0	0	0.533066	1.43288	1.45617	0.595738	1.14588	2.4074	1.17263	2.18719	0	1.65259	0	0	0.523314	1.30376	0	1.40032	1.09763	1.10663	3.02795	0.912414	1.1118	2.23642	2.64079	1.06585	2.1482	1.34527	2.506	2.4024	3.04968	1.25919	0.257329	1.40006	0.332086	0.478128	1.34558	0	0	0.105927	0.755362	0.989229
AC108488.4	0.271183	1.52738	2.84094	0.0647376	2.02729	0.672012	2.32596	1.40933	1.94125	1.47803	1.68266	1.08758	1.26862	3.44298	1.74235	0.745252	2.06427	2.90858	0.802328	0.942741	0.108345	2.5207	1.7293	1.7199	1.40479	1.09822	2.55464	2.94677	1.06649	2.82979	3.15614	3.11391	0.672218	1.62216	1.83688	2.64956	2.73029	2.27312	1.44238	0.0094224	1.89916	0.770846	0.992532	3.41825	0.62601	2.16276	0.894387	1.42961	3.07748
AC108676.1	0	0.0437084	0.232835	0.0256256	0.0320837	0.333629	0.656209	0	0	0.189322	0.193143	0	0	0.024562	0.0109315	0.0384099	0.176455	0	0.0307398	0.167219	0.00324043	0	0.068192	0.0427488	0.0551962	0	0.0981794	0.306812	0.20643	0.185278	0.184867	0.211587	0.0571848	0.0995197	0.179006	0.0413971	0.438626	0.0413971	0.0835353	1.17282	0.0192815	0	0	0.71431	0.0132631	0.0959732	0.20595	0.212017	0
AC108938.5	0	0	0.908082	0	0.90022	1.65327	0.512354	0.257142	0.299608	0.0471566	0.150462	0.119037	0.204368	0	0.451332	0.178729	1.4806	0.482692	0.113558	0.169049	0.525123	1.21917	0.967163	0.795639	0.618761	0.387952	0	0.0874949	0.595699	1.26875	0	0.903841	1.28936	0.948603	0.54509	0.029098	0.419977	0.915795	0.299897	4.16106	0.263023	0.84161	0.608222	0.52227	0	0.0965641	0.152891	0.414899	0.855548
AC109631.1	0	0	0.716494	0	0	0.891883	1.00667	0.121915	0.160869	0.0875225	0.889601	0.144555	0.257973	0.190487	0.779424	0.47208	1.33329	0	0.470092	0.283098	0	0.431989	0.306409	0	1.14662	0.742415	0.317044	0.357581	1.77608	0.875672	0.444991	0.298421	0.872937	0.167617	0.491855	0.491855	1.42508	0.491855	0.114394	0	0.544606	0.106009	0.066121	1.22212	0.0016616	0	0.296616	0.0980602	0
AC110619.2	0	0.744606	2.1442	0.192765	0.385967	0.134315	0.856615	0	0.210808	0.273709	0.392031	0.754375	0	0.198149	1.12324	0.403707	1.10219	0.36366	0.358644	0.120909	0	0.65623	0.342214	0	0.369829	0.649424	0	0.844224	1.31776	1.6981	0	0.865179	0	0.264127	0.152731	0.77168	0.524782	0.41783	0.34952	0	0.795552	0.584648	0	0.841198	0	0.141193	0.948402	0.176492	0.331962
AC110769.3	0	0.0199311	0.428069	0	0	0.0197543	0.584022	0.073184	0	0	0.380158	0.296852	0.510546	0.060894	0.663074	1.0267	0.597099	0	0.187317	0.153674	0	0.0889161	0.52526	0.414219	0.543286	0.890199	0.709078	0.139163	1.56258	1.04858	0.468877	0.254693	1.02281	0.633353	0.339962	0.339962	1.63987	0.339962	0.606088	4.22014	0.60298	0	0.433969	0	0	0	0.282057	0.216345	0
AC110781.3	0.449697	4.7492	1.55732	0.454604	0.0800365	1.41768	1.40762	0.616946	0.800435	0.663192	2.70034	1.98598	1.11869	2.79553	1.2791	1.04315	0.849531	0.771627	0.530367	0.4993	0.0636371	2.0442	0.369592	0.578393	1.24591	0.180721	1.25202	2.15956	0.696037	0.457737	1.65244	2.43316	1.70568	3.22757	1.07301	1.72509	1.99809	0.528891	0.981089	1.52465	0.404041	0.402312	0.324191	1.17898	0.613108	0.767791	1.35676	0.72634	0.049412
AC111155.1	0	1.67645	0.509578	0.0918019	0.344121	0.0861219	0.0862536	0	0.0291348	0.0441368	0.178297	0.00331207	0.0507961	0.670206	0.436233	0.167221	0.59703	0	0.202645	0.204198	0	0	0.0885031	0.144186	0.62254	0.218328	0.105156	0.30705	1.1064	1.04006	0	0.796854	0.319782	0.541839	2.88906	0.240908	0.240908	0.240908	0	3.38326	0	0.0558311	0	0.495009	0.269855	0	0	0.146038	0
AC112229.1	0	0.391529	0.0387025	0	0.0357838	0	0.719756	0.0153135	0	0	0	0	0	0.0556822	0	0	0.0785123	0	0.16341	0	0	0	0.224076	0	0.0539182	0.124883	0	0	1.12816	0.0430592	0.00409729	0	0.254131	1.62444	0	0.0984421	0	0	0	1.66675	0	0	0	0	0	0	0	0	0
AC113189.5	2.39073	4.91774	3.36213	3.76357	3.83288	5.70565	3.37436	4.35628	3.49532	3.01304	3.61346	2.80993	3.69147	3.04621	4.45983	3.17913	3.25164	5.18902	3.10906	5.14928	2.9234	3.0886	3.35479	3.2906	3.27744	3.22306	3.7351	3.47273	3.29536	3.46079	3.34965	2.22145	3.4751	4.91099	4.79475	2.40725	4.6401	4.49433	3.28105	0	4.03169	4.13139	4.09319	5.03683	2.17907	3.0145	4.40959	3.53833	5.12903
AC114271.2	0.788425	0.360015	0.663034	1.23488	0.97515	0.992477	0.0959073	1.61479	2.10364	1.45576	0.93352	1.48198	0.537645	1.83001	1.24908	0.556107	1.36494	1.76222	0.742566	0.84809	1.28515	0.701811	0.947364	0.936337	1.12573	0.405448	0.710131	1.12386	0.407266	0.158386	1.47781	1.16282	2.29575	1.39584	1.24748	0.996476	0.982723	1.78448	1.0861	0.534602	1.17494	1.21942	0.932911	1.18425	0.758859	1.55627	1.41587	0.699573	1.1171
AC114730.11	0.443782	3.007	2.46047	0.0697405	0.313646	2.02657	2.01017	0.780807	0.0946022	0.843973	2.6171	0.744864	0.764885	0.731469	0.431345	0.809234	1.97454	0.751785	0.351803	0.587201	0.0254905	1.35306	0.53034	0.591136	1.06683	0.23078	0.405006	1.65755	1.09136	1.21294	0.25938	1.67585	1.41554	3.44861	1.67626	2.02396	1.83397	2.25715	0	0	0.706724	1.03325	0.213248	1.29174	0	1.26295	0.881179	0.729491	0
AC114730.2	0	0	0.919975	0.210108	0.259308	0	0.803641	0	0	0.59626	0.199967	0	0.134549	0	0	0.0990944	0.524761	0	0	0.178403	0.0569384	0.738642	0.895999	0.123322	1.06698	0.448296	1.86345	0.463231	0.392608	0.814875	0.136321	0	0.317248	0.0848781	0.783805	0.0692021	0.291603	0.0692021	0.0121792	0	0.193976	0	1.023	0.27334	0.254542	0	0.463059	2.00841	1.51044
AC114730.8	0.526054	0.596712	0.555811	0.176147	0.311629	0.156278	0.0507375	0.74616	0.47035	0.272744	0.297019	0.440934	0.164575	0.127789	0.469147	0	0.758439	0.734712	0.239113	0.607895	0.474747	0.00803413	0.172399	0.0611072	0.379035	0.354956	0.267657	0.393611	0	0.0689269	0.198095	1.02406	0.773202	1.28879	0.456809	0.357271	0.424463	0.731613	0.348835	0	0.317147	0.374954	0.385574	0.493567	0.585694	0.89844	0.117095	0.303957	0.738865
AC114763.1	0	0.12578	1.42483	0	0.193085	0.332496	1.06534	0	0	0.107279	0.353234	0	0.239065	0.0853357	0.960997	0.812514	0.708561	0	0.390606	0.00336117	0	0.1174	0.44023	0.113595	1.55732	0.886785	0.327773	1.79015	1.23214	0.863782	0.740155	1.62949	0.542422	1.08691	0.54883	0.54883	0.54883	0.54883	0.450254	1.88754	0.0921642	0.182589	0.0113244	1.45683	0	0	0.189276	0.08089	0
AC115522.3	0.26547	0.26547	0.449302	0.836117	2.83	1.64129	1.61953	0.26547	0.26547	0.513593	1.65213	0.26547	0.991849	0.992623	0.26547	3.57774	2.28295	0.26547	0.8294	0.453209	0.433665	2.15613	2.51062	0.384397	1.17873	3.50872	2.08886	0.754553	3.83665	2.816	0.655857	0.554341	0.26547	0.826975	0.00868248	0	0.500403	0	0.807278	0.26547	0.784189	0.444123	0.596247	0.691732	0.707155	0.93029	0.522943	0.957604	0.412929
AC115617.2	0	1.73535	0.292576	0	0.293197	0.543496	1.51637	0.96457	0.0435369	0.306316	0.985065	0.918307	0.399383	0.2392	0	0.635992	0.798157	0.180627	0.872274	0.404109	0.121093	0.97159	0.595796	0.0172206	0.732179	0	0	0.701707	0.292495	0.0925595	1.17101	0.836374	0.835569	2.11	0.0574991	0.399928	0.883231	0.104708	0.505676	0.332536	0.59729	0.444892	0.241707	0.96572	0	0	0.588454	0.378866	0.808804
AC116050.1	0	0.168376	0.821693	0	0.0947185	0.0104601	0.740137	0	0	0.0420801	0.151262	0	0	0	0.592158	0.0181193	0.517086	0	0.197007	0	0	0.639433	0.342004	0	0	0.012985	0.136964	0.574384	0.831729	1.14556	0.565306	0.125719	0.00860195	1.47755	0.679811	0.153373	0.390837	0.153373	0.0480319	0.377374	0	0.102403	0.00130354	0.596338	0	0	0	0.0849432	0
AC116366.7	0	0	1.23884	0	2.04881	2.21013	1.37872	0	0	0.202112	0.149662	0	0.0721195	0.156048	0.35231	0.721698	2.80871	0	0	0	0	0.983003	0.0146428	0	0.71795	0	0.130232	1.16875	0.539769	1.03741	0.338797	0.233922	0	2.4828	0.380307	0.380307	0.925418	3.86172	0	2.168	0.10767	0.556626	0	0.142374	0	0	0	0	0
AC121251.1	0.0393522	1.75438	2.16226	0.681277	1.19313	1.10125	2.17124	0.512318	0	0.987448	1.25361	0.0996239	0.863368	0.588052	0	1.60625	2.00805	0.00261904	1.14835	0.302942	0	1.162	1.19062	0.198648	2.05126	1.77674	1.8737	1.50364	2.63419	2.14585	0.227686	0	2.14665	0.963612	1.82575	1.02125	2.72384	1.02125	1.59558	3.39951	0.377293	0.189859	1.33973	0.405054	0.0239922	0.0790485	0.881536	1.70037	0
AC124789.1	0.325584	1.72982	2.86106	0.356524	1.43715	0.629036	2.42589	1.71192	2.12932	1.1772	0.449417	0.702764	0.55269	0.00123934	0.722806	0.940831	0.860949	0.0844007	1.05865	0.398515	0.207373	2.08276	1.7081	0.073125	1.54288	1.61063	1.09736	3.3126	2.30721	2.58615	1.01557	0.263972	1.11132	1.05937	0.084624	0.0526636	3.17005	0	0.600704	0.00123934	3.0596	1.36098	0.971954	3.53406	0.00123934	2.94819	0.675199	1.35004	0.576564
AC127904.2	0	0.471333	2.54879	0.0303982	0.611909	1.78201	2.90263	0.213957	0	0.577732	1.30916	0.307656	0.619548	0.537941	2.20381	1.75364	1.8765	0	0.7189	0.0739806	0	1.13379	1.84086	0.00975208	2.17659	1.86799	2.57424	1.87405	2.59638	2.32226	1.36165	1.45165	0.725476	3.66641	2.3588	2.96961	4.18415	3.17149	0.772598	3.61252	0.965377	0.445887	0.232782	2.34019	0	0	0	0.4635	0.14522
AC129492.6	0.0571516	0.797391	0.173729	0.492752	2.28324	0.0571516	1.13205	0.0571516	0.0571516	0.264247	0.0571516	0.144687	0.0571516	0.163123	0.0571516	3.10794	0.632902	0.0571516	0.169255	0.0571516	0.13607	0.784545	0.483403	0.0571516	0.621508	2.85936	1.10385	0.263838	2.93119	2.11264	0.162095	0.0571516	1.66706	2.11732	0	0	0	0	0.101977	0.0571516	0.444976	0.243815	0.350378	0.461775	0.0571516	0.126989	0.0571516	0.296503	0.339217
AC129778.2	0.219316	0	3.24475	0.239124	0.0807316	0.024247	0.809019	1.07007	0.15284	0.0843607	0.739282	0.397009	0.111028	0.513538	0.103444	0	0.708698	0.261458	0.43422	0.000998831	0	0.20379	0.876583	0	0	0.0168979	0.891188	0.237809	0.805701	0.775978	0.136074	1.41695	0.229167	0	0.92586	1.47738	1.7393	1.18091	0.222175	1.32664	1.25941	0	0	2.11557	0	0.122257	0.111489	0.225526	0.0830253
AC130360.8	0	0.690819	0.135443	0	0.187666	0.223265	0.422407	0	0	0.0167584	0.0079187	0	0	0.0171882	0.0522068	0.0149351	0.419846	0	0.109942	0	0	0.288154	0.00118023	0	0.201461	0.0127427	0	0.497513	0.246626	0.4679	0.163481	0	0	1.15637	0.152187	0.152187	0.152187	0.152187	0	0.157712	0.0666043	0	0.0066188	0.855195	0	0	0	0	0.0166205
AC130689.5	0	0	1.30574	0.293355	0.698069	1.2483	1.54261	0.0676292	0.225587	0.815891	1.14835	0	0.480721	0.0198168	0.766571	0.567909	1.54325	0.173936	0.250678	0.907893	0	0.818353	0.343455	0.0188963	1.67612	1.17458	0	0.113288	1.59644	1.15964	0.754568	1.10244	1.42313	1.49601	1.55328	0.655218	0.655218	0.655218	0.272623	1.92029	0	0.132113	0	0.484467	0.309023	0	0.241127	0.836075	0
AC130709.1	0	0.880034	0.611879	0	0.199657	0.611066	0.554682	0	0	0.347158	0	0	0.114377	0.00568549	0.817542	0.906243	0.295484	0	0.222826	0.224246	0	0.145413	0.451599	0.34426	0.617051	0.901449	0.209234	0.753619	0.71639	0.0178707	0	0.665251	0.521741	0.32621	0.487701	0.337896	0.337896	0.337896	0	0	0	0.0263089	0	0.330901	0	0	0.112967	0.125933	0.0572605
AC131056.3	1.15283	0.562215	1.51483	0.882064	0.941142	0	1.58622	0	0.504749	1.95906	0.538701	0.198312	0.783825	2.33583	0.714722	0.78259	2.51176	0.685514	1.89401	0.0185456	1.08331	0.49044	2.1514	2.00839	4.19052	1.33509	1.71785	2.00666	1.44197	0.233537	1.98425	0.738786	2.81367	0.353069	0.465639	1.27088	1.37073	0.514056	1.67062	0.353027	0.425793	1.18092	2.93731	2.84985	0.43226	0	2.13631	3.28727	0.990352
AC132008.1	0	0	1.12332	0.300997	0.211915	0.156627	2.04236	0.0693341	0.0644213	0.103033	0.123162	0.00576077	0.077101	0	0	0	1.01775	1.3555	0.168793	0	0	1.60176	0.376493	0.0625798	0.5326	0.25707	1.91448	0.0750278	0.29654	1.53291	0	0.384147	0.528975	1.53955	1.56594	0.983319	0	0.132574	0	1.24743	0	0	0	0.368014	0	0	0.206238	0	0.630698
AC133106.2	0	0	2.50053	0	1.15803	0.175386	2.92017	0	0	0.645401	0.0633656	0	0.763145	0	0.721369	0.63314	1.71959	0	1.60653	0	0	0.745667	0.875673	0	0.775543	0.531601	0.127764	0.498044	2.02469	1.65111	0	0.360387	0.00796379	1.5641	0.647985	0.647985	0.647985	0.647985	0.454499	3.47902	0.305349	0.0794383	0.546057	0.867824	0	0	0.566488	0.931829	0
AC135048.13	0.786664	0	0.321764	0.510912	1.53934	0.233261	1.25557	0.545232	1.74926	1.44201	0.826691	1.31305	0.973683	1.45632	0.960838	1.01704	1.40473	1.46963	0.956391	0.86702	1.13182	1.00598	1.10228	1.21605	0.938818	0.492195	0.255938	1.69368	0.801189	2.11927	0.987794	2.34396	0.889242	0.501179	1.30195	1.62749	0.236022	0.946274	0.453753	2.10774	0.228638	0.771209	2.59981	1.07162	0.243566	1.25908	1.56146	1.1799	0.196897
AC135050.5	0	0	0.122665	0	0.00077259	0.302254	0.363736	0.807686	0	0.359905	0.615182	0	0.21825	0.380017	0.41751	0.284253	1.30275	0.390458	0.416841	0.256024	0	0	0.0327513	0	0.463509	0	0	0.21701	0.583058	0.352184	0.752125	0.411072	0.896456	0.139371	0.794749	0.198242	0.645387	1.91883	0.0771753	0	0.224103	0.29112	0.605384	0.561726	0	0	0	0.446753	0
AC135178.7	0	0.178696	0.552145	0	0.173613	0	0.601591	0	0.270215	0	0	0	0.410552	0.0254303	0.233565	0	1.0801	0	0.252367	0	0	0.78338	0.256329	0	0.17589	0.24807	0.313969	0.102794	0.763129	0.511766	0	0.31565	0.223251	0	0	0	0.637916	0	0	0	0	0	0.00165044	0	0	0.0213252	0	0.515881	0
AC135721.3	0	0	0.596511	0.0364154	0	0.227624	0.181613	0.251727	0.145933	0.2653	0.613657	0	0.350421	0.360213	0.617906	0.260575	0.675693	1.14083	0.442166	0.109435	0	0.834695	0.115255	0	0.857922	0.226471	0.0187167	0.831568	0.36029	0.113333	0.476136	0.244043	0.540393	1.68517	1.88727	0.355735	0.218095	0.196994	0.0329917	2.06206	0.374362	0.460676	0.015174	0.435006	0.0206629	0.805884	0.727312	0.156535	0.663025
AC136289.1	0	0.118914	0.872904	0	0.289983	0.363779	0.736021	0.00455705	0	0	0.185702	0.125756	0	0.270086	0.103716	0.554389	0.673682	0	0.138497	0	0	0.690964	0.525304	0	0.71869	0.578596	1.56225	0.356454	1.36693	1.03173	0	1.08678	0.386191	1.43154	2.09392	1.07495	0.208371	0.208371	0.389906	1.65951	0.41246	0.332222	0.261606	0.0590675	0.0962467	0	0.0767613	0.28653	0
AC137932.4	0.0104985	0.784839	1.89545	0.176919	0.554766	0.478434	1.65016	0.504673	0.166163	0.655981	1.31338	0.590649	0.640886	0.255565	1.01285	0.558435	1.81959	0.683875	0.552239	0.42918	0	0.852154	0.767806	0.521112	1.50247	0.821498	1.31114	1.04028	1.58459	1.09078	1.95683	1.1289	2.35787	2.60794	1.72785	1.27673	1.83739	1.86911	0.709891	1.80068	0.963723	0.46479	0.470728	1.65154	0.201993	0.292409	0.526512	1.10878	0.142545
AC137932.5	0	2.72519	3.72673	0.998227	1.11001	1.85832	3.30481	0.861596	0.710274	1.66648	1.73223	0.977175	1.40114	1.09738	2.6381	1.69699	2.77798	1.91055	1.66364	1.43983	0	2.23474	1.8434	1.10038	2.90054	1.84309	2.44927	2.73856	2.88613	2.39874	3.39257	2.46962	3.182	4.31834	3.52275	1.1941	1.78907	3.04149	1.30987	4.2694	2.11075	1.21958	0.989907	3.18492	0.610325	1.10601	1.7128	2.38472	0.122137
AC137932.6	0.135301	1.68863	1.91049	0.0625682	0	0.56047	2.28607	1.13884	0.69233	1.14372	1.21978	0.382885	0.954578	0	1.61382	0.712825	1.52824	0.880905	0.62803	1.09699	0	1.22392	0.811314	0.525736	1.44283	1.02113	1.38984	0.781007	1.24138	1.11781	2.09438	1.70893	2.0105	2.38942	3.82534	0.639654	1.12523	1.24617	0.904093	3.16363	0.989695	0.434147	0.547955	1.82159	0.270411	0.464807	0.650638	1.78358	0.18041
AC138035.2	0.468913	4.35965	3.44646	1.08255	0.331693	2.84791	4.16322	2.4293	1.30255	0.83898	1.67499	0.962135	0.991178	0.634356	3.24909	1.16013	2.47759	2.00648	1.15935	2.3787	0.471469	1.49121	1.53301	1.47875	2.73071	2.4189	1.79348	1.7127	2.64023	1.77078	2.92673	2.86211	2.23884	3.60404	4.50557	2.95526	3.24869	3.83733	1.12557	4.0325	1.30604	0.939501	1.82972	3.0585	0	0.951116	1.67382	2.33893	0.670652
AC138430.4	0.0118603	0.156062	1.34742	0.0088612	0.26589	0.00366889	0.539012	0.0448177	0.271548	0.201753	0.124705	0	0.456505	0.572097	0.110484	0.888474	0.298674	0.0701049	0.323271	0.0891025	0.0761917	1.62273	1.02888	0.0836579	0.351715	0.0731846	0.0712222	2.93078	0.127523	0.143023	0	0.302273	0.0292441	1.45522	0.205666	0.0543902	1.79224	0.136223	0	0.922522	0.948307	0.416413	0.0575876	0.368855	0.024954	0.00147258	0.168867	0.600142	2.43324
AC138969.4	2.7173	6.24799	5.79191	2.88368	3.63406	4.45691	4.432	4.19572	3.29029	4.0361	4.93165	3.38708	3.71728	2.88993	5.20439	4.44759	4.81429	4.47842	3.77856	2.99976	2.16697	4.42918	3.80352	2.9637	4.3026	3.55854	4.12706	5.0244	5.07097	4.51365	5.22272	5.32809	4.94018	7.11196	4.8519	6.01718	5.53884	5.21762	3.4961	7.45326	4.10887	3.27314	3.02929	4.71115	2.233	3.33061	3.44229	4.2883	2.20763
AC139099.4	0	0	0.168124	0.216759	0.515528	0.842647	0.303378	0	0	0.339093	0	0	0.0372126	0.117971	0	0.0622979	1.12899	0	0	0.0763598	0	0.856607	0.729932	0	0	0.118614	0.000132508	0	0.761856	1.76345	0	0	0	0.803037	0.439363	0.187008	0	0.172373	0	0	0.384319	0	0.156979	0	0	0	0	0.496975	0
AC139099.5	0.0177419	0.0055687	0.170402	0.0055687	0.156574	0.0717684	0.607491	0.0055687	0.058115	0.0255187	0.0055687	0.0055687	0.122638	0.380205	0.0112978	0.0799619	0.0361786	0.0113981	0.0389946	0.120837	0.0055687	0.106538	0.256128	0.00972244	0.0055687	0.0377557	0.109278	0.0194838	0.366651	0.265331	0.0175456	0.197194	0.0055687	0.0243474	0	0.0355835	0.411499	0.109268	0.0147894	1.06809	0.193126	0.277211	0.076769	0.811575	0.107249	0.0402394	0.0055687	0.0943465	0.0915926
AC139100.3	0.119085	1.08024	1.08986	1.47174	0.663111	1.29446	1.87201	1.49707	0.571981	1.33401	1.20875	0.765631	0.86837	0.483023	3.25011	1.89358	1.62214	0.986366	1.19559	1.69317	0.175648	1.17623	1.15383	0.701146	1.24849	1.51392	2.31216	0.827135	2.68504	2.06083	2.13111	1.35805	0.889037	2.71963	2.14528	3.44201	0.754564	4.47588	1.44786	2.09504	0.535584	0.694446	0.111537	1.62883	0.621839	0.966093	1.12331	0.958777	0.198301
AC139100.4	0.0908141	4.4283	1.32858	0.908625	0.799123	1.29689	1.79768	1.50037	0.223005	1.09121	1.7242	0.744838	0.692248	0.744598	2.71702	2.20316	1.6516	0.387154	1.12639	1.68106	0.132647	1.42076	0.930408	0.76062	1.80644	1.12072	2.13056	1.4552	2.78339	2.17286	1.31233	2.11397	1.03768	3.27558	3.25919	3.77416	1.89603	1.30826	1.04831	2.42352	1.04764	0.891363	0.496418	1.71048	0.626896	0.464049	0.80405	1.33838	0.302115
AC139103.1	0	0	2.18179	0.474443	0	0.457174	1.09621	0.529443	0	0.175987	1.09855	0.0879868	0.024469	0.703549	0.136256	0	0.773638	0.926285	0.667906	0.156931	0	0.0888413	0.332381	0	0.317639	0.0532388	0.261957	0.760347	0.730783	0.0242473	0.862047	1.0319	0.658236	1.04711	0.395415	0.745195	0.395415	0.395415	0.249951	2.1319	0.433695	0.483909	0	1.26202	1.32706	0	0	0.651128	0.263926
AC139887.4	0	3.23799	2.82798	0.467368	0.602585	2.5055	2.29787	0.200742	0.00938137	0.867987	0.666991	0.569273	0.578554	0.703923	1.61435	1.18956	1.57918	0.199099	1.25882	0.923704	0.053227	0.719171	1.38576	1.68366	1.99612	0.657026	0.892315	1.80825	1.52454	1.20441	3.93508	1.89137	1.90565	2.61997	2.9436	0.664209	2.12	2.9132	0.540385	0	0.938268	0.423592	1.02803	2.34784	0.222431	0	0.31315	1.63957	0.272129
AC140076.1	0	0	2.18158	0	0.631679	1.07094	0.686795	0	0	1.09911	1.37867	0	0.756071	0	1.65957	1.33805	1.76918	0	0.994935	0.60416	0	1.25654	0.927912	0.608852	2.54278	1.27254	1.54759	1.26911	2.3943	2.40975	2.01098	2.62891	1.66719	3.28977	0.873662	1.02808	0.873662	0.873662	1.03201	2.95732	0.264217	0.169215	0.0177375	1.64599	0.291493	0	0.749162	1.35929	0
AC140134.2	0	0.560687	1.37167	0.251499	0.388245	1.14787	1.61307	0.793422	0.00804758	0.302139	0.715208	0.387252	0.223833	0.46975	1.1387	0.975308	1.22823	0	0.478996	0.195227	0	0.696869	0.529498	0.25543	0.92036	0.540404	0.835805	1.34737	1.29896	0.421164	0.776967	1.01904	1.33033	1.87597	0.602164	1.07025	0.922571	1.12588	0.638653	2.386	0.698616	0.0637347	0.386473	1.80773	0.057205	0.0602606	0.126856	0.68864	0.10508
AC140725.4	0.0858979	2.22079	0.14825	0.1586	0.155848	0.467723	0.126644	0.105432	0.197124	0.224204	0.433232	0.167862	0.328457	0.0321411	0.258337	0.172077	0.453299	0.79345	0.13531	0.0685987	0.0150259	0.083563	0.266081	0.706044	0.354722	0.240335	0.381423	0.955767	0.590664	0.510168	0.698291	1.33963	0.0674099	0.540369	0.149334	0.0254925	0	0.0526178	0.118517	2.15303	0.104804	0.161907	0.0726219	1.53717	0.0788913	0.11136	0.12809	0.163253	0.203673
AC141586.5	0.680239	4.97273	2.83872	1.08567	1.38725	3.67959	2.87477	2.56227	1.3704	1.78248	3.84098	2.8192	1.80812	1.63893	3.15841	2.30814	2.08563	1.34311	2.41671	2.05689	0.0619014	1.94434	1.96183	1.93531	2.6153	2.02106	1.99739	3.39287	2.21163	2.65429	4.60016	2.86082	2.91524	3.85563	3.33169	4.10476	2.31626	3.69108	1.705	4.77169	2.00876	1.32678	1.56647	2.95704	1.34929	1.94142	1.68543	2.45099	1.5782
AC141930.2	0	0	0.396211	0.0435499	0.205361	0	0.877173	0	0	0.0517301	0	0	0.0722622	0	0.0891878	0.0710805	0.216201	0	0.0669105	0.0195323	0	0.170706	0.202687	0.145189	0.0620041	0.230007	0	0	0.267416	0.298017	0	0	0.180605	0.448702	0	0.328285	0.346628	0.177226	0	0.358478	0	0	0	0.008133	0	0	0.106252	0.416516	0.0366093
AC142472.6	0.188851	2.51832	1.49606	0.581291	1.26564	1.78608	2.75636	1.42907	1.03993	1.38901	1.32339	0.79565	1.93208	1.16463	2.11159	1.57144	2.14001	1.64294	1.56104	0.869623	1.00714	2.30612	1.96203	0.446707	1.45965	1.35991	2.57521	2.31625	2.50391	2.64618	1.34132	2.54637	1.61266	2.90035	1.35744	1.09291	3.09197	1.68838	1.08545	2.99759	1.28461	1.29923	0.869007	1.95215	1.04602	2.19336	1.22695	1.99697	0.85823
AC142528.1	0	1.83538	1.30221	0.115601	0.205129	0.276029	0.693191	0.48594	0.23598	0.651466	0.326596	0.326042	0.473005	0.114724	1.22507	0.256508	0.655001	0.0509024	0	0.217087	0	0.438747	0.334194	0.728266	0.41675	0.172126	0.691992	0.798446	0.0132466	0.751016	0.869634	0.39048	1.72275	1.68243	1.7048	0.809405	1.32729	1.91079	0.343123	1.39777	0.357838	0.570119	0.502422	1.06458	0.429083	0.510895	0.136686	0.637415	0.534264
AC144530.1	0	0.243952	4.83104	1.19924	2.94419	3.57429	3.94523	3.58852	1.79815	2.3327	2.48226	2.29605	2.1129	2.41387	3.48133	3.3106	4.01678	1.39468	2.82742	1.77084	0	3.6119	3.04932	0.545418	3.93487	3.10876	3.76229	3.86335	3.29225	4.00947	3.56742	4.0141	3.97833	3.91327	3.32547	3.52551	4.13132	2.91432	1.978	4.48867	2.86811	2.44585	2.28464	3.42726	0.242428	1.82168	0.839991	1.95296	0.836376
AC144568.4	0.168902	2.69874	1.21729	0.298893	1.17559	1.17922	1.99628	1.10739	0.159156	0.850481	1.50216	0.756107	0.927621	1.1439	2.85688	1.63246	2.11085	0	0.520538	0	0	2.00296	1.81368	0	2.12414	0.799885	0.355409	2.05048	1.21837	2.84104	1.1524	2.7118	1.46971	3.54157	1.31302	1.30484	1.97255	3.08472	0.129955	4.29256	2.32237	0.794145	0.792976	1.12641	0.428342	0.55672	0.560356	1.3374	0.928686
AC144831.1	0.685915	1.93229	1.8927	1.1471	2.007	2.57875	3.48769	0.173517	0.973848	1.26349	2.2836	1.09052	1.44847	1.06419	0.865222	1.65065	2.835	0.313517	2.39503	0.901203	0.140228	2.21577	2.10513	0.604973	1.3831	1.33168	1.8787	0.42619	3.13311	3.37002	1.98672	1.4412	0.968195	1.35026	1.27445	0.458576	1.67413	0.857442	0.88725	1.27639	1.18111	0.744584	1.94032	2.40245	1.52861	0.80548	2.38386	3.12398	0.202075
AC144831.3	0.672873	1.90072	2.81618	2.26442	2.5504	2.55512	3.4311	0	1.28368	1.76858	3.00241	1.14266	1.80128	1.45192	0.943907	1.56602	2.87298	0.794831	2.56399	1.24979	0.382681	2.57918	2.4377	1.1194	2.15499	1.49631	2.00316	0.563642	3.12043	3.4312	2.75178	2.02844	0.98984	1.95412	2.15132	0.626181	1.67342	1.45621	1.05344	0	1.04173	1.13716	2.64884	2.68193	2.17835	1.65448	2.85989	3.6769	0.268582
AC145124.2	0.253138	3.20398	3.57351	1.59768	1.38858	1.57395	2.68378	0	0.663351	1.94504	2.53118	0	1.54002	1.84515	2.81659	1.69705	2.88642	1.43003	1.41494	1.9007	0.375672	2.44766	2.402	1.50676	1.80278	1.53436	1.25124	2.99137	2.56403	2.40407	2.67189	2.51609	1.53194	3.62458	1.86796	1.66062	2.90875	2.17747	1.28619	2.39849	1.21475	1.7937	1.59883	3.30265	0.506882	0.509131	1.7537	1.56347	1.26138
AC145343.2	0.239384	0.0218153	0.868617	0.122474	0.249986	0.542608	0.202561	0.405258	0.0780187	0.291345	0	0	0.00723092	0.737811	0.249488	0.490462	0.214151	0.338796	0.017599	0.360406	0	0	0.19369	0.216899	0	0.416859	0	0.359199	0.194743	0.310775	0.0445918	0.169063	0.096586	0.898604	0.280715	0	0.498025	0.145719	0.00864458	0	0	0.42826	0	0.886227	0	0.187912	0.158919	0.506151	1.14147
AC145676.2	0.000389639	0.257956	3.12224	0.045024	0.45888	0.511535	1.89837	0	0.885313	0.582902	2.14429	0.603955	0.523457	0.980842	0.787369	0.438495	1.76114	0.12755	0.444411	0.331677	0.0787507	0.318466	0.881274	0.135459	1.05535	0.0559363	0.957415	2.81403	1.07989	0.704531	1.65173	1.74009	0.567226	3.24004	1.37606	0.561904	1.07059	0.85654	1.19969	2.03528	0.584631	0.385366	0.905184	1.22828	0.0288139	0.145452	1.06398	1.2709	0
AC156455.1	0.0846697	5.87843	3.39124	1.29929	1.43816	4.40748	2.31301	3.74041	3.02126	2.90559	2.06602	1.64941	1.80839	3.4459	2.07312	1.76283	2.3421	3.62179	3.92835	0.897354	0.519667	1.39021	1.99741	1.67154	2.00498	0.567637	0.796871	3.35545	1.17722	1.13483	4.32728	0.284167	1.33283	5.04169	2.73213	3.79155	3.83678	1.26876	2.80647	3.37628	4.09413	4.19134	1.51611	5.19605	0.564518	3.46832	3.1789	2.85052	0.22324
AC159540.1	0.594621	2.2805	4.60521	1.0231	2.07692	4.33062	4.32704	0.648246	0.941351	1.49921	3.54654	2.5456	1.2606	1.80198	1.31138	2.65302	4.2339	0.702821	3.26002	0.800714	0.650182	3.62709	3.06052	1.92235	3.60896	3.1816	2.3668	3.24428	4.75224	3.04724	4.36881	3.33587	2.88346	7.20396	1.01904	3.49558	2.49513	3.7761	1.80179	4.84199	1.9534	1.83016	1.31254	4.10339	0.952191	0.877546	1.061	1.51279	1.24697
AC159540.14	0	0	1.90437	0	0.397416	1.02578	1.9335	0.151849	0	0.561664	0.188369	0	0	0	0.759734	1.25785	1.25172	0	1.08006	0	0	1.13252	0.867208	0	0.457829	0.858852	1.49398	1.03062	2.63666	0.144456	1.82422	2.45166	0.658853	3.20709	0.879451	0.879451	0.879451	0.879451	0.527234	0.666574	0.246251	0.465341	0.0349463	1.36948	0	0	0.103483	0.00149062	0.0591979
AC159540.2	0	1.95848	1.33441	0.128323	0.598163	1.10615	1.71453	0	0.0768556	0.408573	1.23232	0.402201	0.302729	0.154705	0.183645	0.803595	2.09677	0	0.909795	0.0538633	0	1.21514	0.975003	0.840316	0.799192	1.24853	0.556652	1.20404	1.6502	1.51937	1.30165	1.23045	0.577915	3.61739	0.690587	0.690587	0.690587	0.690587	0.423901	2.22136	0	0.52266	0.218027	0.835485	0.148911	0	0.0623949	0.605668	0
ACAA1	4.72128	6.50456	5.50921	4.98669	5.60005	4.93895	5.70451	5.0282	5.96453	5.17102	5.42372	4.83871	4.77836	5.83247	5.21769	5.26425	5.70588	6.46373	5.40266	5.12462	5.16773	5.67877	5.17296	4.91826	5.87338	5.41362	5.04241	4.4955	5.49427	5.61908	5.4359	6.15338	6.24782	6.39529	5.75726	6.07078	6.56358	5.84957	7.41089	5.03164	5.64557	4.62518	5.48749	6.17098	4.73328	6.279	5.93166	5.49767	5.95234
ACAA2	2.08325	3.34599	4.06523	3.62032	4.5563	2.55995	4.0107	5.72755	4.31849	3.8098	4.7801	4.20391	2.98862	4.80907	4.08163	4.12037	3.60538	4.1868	4.39586	2.6996	1.71555	4.50755	4.0036	3.19558	4.41199	2.82369	3.09264	4.27182	3.66902	4.29129	3.429	4.90803	4.36764	3.93859	4.89727	5.10946	4.14746	2.44911	4.09433	3.85472	5.21037	5.48177	4.66773	5.08643	2.98163	4.19502	3.55744	3.27633	4.77062
ACACA	1.05417	4.225	4.3215	3.33226	4.30626	5.02193	4.46861	3.89809	3.79739	3.70843	4.25778	3.4249	3.45854	4.51606	4.27984	4.63676	4.48539	4.62558	4.13087	2.98091	1.68657	4.11095	3.72778	3.03551	4.15592	4.49115	3.90721	4.2535	5.25045	4.17057	5.2592	4.86381	3.84556	5.70246	4.91155	4.86089	4.66926	4.09882	5.21318	4.13564	4.3194	4.82276	2.96843	3.91497	2.75004	5.00673	3.23312	3.73927	3.32688
ACACB	1.93593	4.94753	4.42537	2.84929	3.85684	2.56956	4.86867	2.04336	3.17544	3.6834	2.61358	2.14115	2.78211	2.81746	3.63445	2.77767	4.32067	3.88975	3.58516	1.21561	1.76726	4.09032	3.54403	3.53299	3.51932	2.05392	2.30569	2.85137	3.60626	4.92539	2.7075	4.0981	3.50161	4.53321	5.34985	3.41885	4.16094	3.76543	3.14644	4.74436	2.48921	3.90491	2.91071	4.70469	1.34136	2.21904	3.32518	4.02062	2.86614
ACAD10	1.46806	5.64183	4.32395	3.53851	3.17646	4.97072	4.42135	4.65928	5.06699	4.82711	4.16271	3.63844	3.26152	4.83325	5.12616	3.77987	4.77533	5.38515	4.76946	3.06912	2.6715	3.92457	3.46005	3.6866	4.69367	3.13853	3.28108	3.89483	4.61861	4.04943	4.38704	4.98491	5.07025	6.34019	5.6398	4.09484	5.11773	5.31656	4.008	6.16547	4.62411	4.36641	2.96646	5.47566	2.91145	5.18049	5.0219	4.77704	3.2665
ACAD11	0	4.70107	4.55332	1.05413	3.76484	4.95594	4.63187	2.78769	1.28149	2.34924	3.28629	3.75316	2.07931	3.32251	4.00382	3.58481	4.41126	1.44164	3.32195	1.05986	0	4.15262	2.96203	1.50368	4.53569	3.41316	2.41695	3.70524	5.0634	4.52793	3.11411	3.2729	3.336	6.66593	5.27608	2.50534	3.24173	4.98674	2.29529	6.79144	4.68809	2.8805	1.45172	4.58598	0	1.97359	0.809663	2.08325	3.27397
ACAD8	1.7582	2.8563	4.64603	2.46187	4.38112	5.35204	5.2603	3.19209	2.56011	3.69905	2.85319	2.87708	3.27434	4.16137	3.93931	4.03775	5.22859	2.99585	3.44056	2.94192	1.79065	4.57505	4.04338	2.76564	4.2439	3.88943	3.34241	4.24836	5.01627	4.76062	4.16849	4.16817	4.76197	4.74429	4.22133	4.45123	4.11867	5.12308	2.52205	6.11207	4.16179	3.74667	3.40095	4.39055	3.11261	2.59522	3.80352	4.27399	3.26277
ACAD9	2.85401	6.07392	4.92938	3.56807	4.48402	5.46861	5.52026	4.78572	4.40193	4.65765	4.82255	4.6265	4.15147	5.04372	5.11112	5.09533	5.36705	5.17543	4.1457	4.40313	3.22344	5.04201	4.58514	4.34373	4.93047	4.94404	4.69063	5.44406	6.33373	5.28217	4.81226	4.87496	5.105	6.11491	5.29322	4.70835	5.07615	6.2673	4.20878	6.13891	5.34395	4.34934	4.20626	5.43627	2.79095	5.02851	4.38576	4.9137	4.66834
ACADL	0	0	0.462908	0	0.393125	0	1.24486	0	0	0	0.204845	0	0	1.35856	0	0.309288	0.901611	0	0	0.0050667	0	1.61174	0.30097	0	0	0.99245	0	0.295406	1.06498	2.41261	0	0.325833	0	1.26688	0.121577	0.494441	0.121747	0	0.638553	0.5386	0	0	0.00978534	0.262603	0	0	0	0	0
ACADM	1.40039	2.84244	4.5337	2.63656	3.58031	4.68185	4.62817	3.88127	1.12311	2.77042	4.44526	3.97194	2.41132	4.46044	4.33054	3.91838	4.44666	1.89434	4.39268	2.37805	0.39058	4.27659	4.24571	1.85742	4.44132	3.72931	3.78885	3.85232	4.57925	4.54524	4.35314	5.1452	3.86694	5.08735	4.52126	5.11794	5.1832	5.51787	4.06292	5.30993	4.02024	4.60768	3.44594	5.18163	1.89612	2.12326	2.18161	2.81416	4.28493
ACADS	5.58368	4.93222	2.90895	4.78459	3.56602	3.19966	3.91629	3.54407	4.93428	4.37689	3.68466	3.1564	1.4971	3.79756	5.37145	3.35871	3.96951	5.28	3.66556	3.72546	4.36543	3.96718	3.30581	3.67132	3.7199	2.5489	3.69906	3.8908	3.3353	3.74943	3.80305	3.85107	4.25652	4.69994	5.57992	0.166088	4.99841	3.05082	4.96262	1.48648	4.92335	4.38344	3.71892	4.95548	3.56535	4.55017	4.30457	4.09912	4.09094
ACADSB	0.422389	2.18123	3.49956	1.69787	2.63773	2.88602	3.58658	1.2325	0.954108	1.76191	2.81498	1.91248	1.88975	3.60024	3.10849	2.29001	2.8823	1.6808	2.04997	1.01086	0.444875	3.02723	2.54517	1.45079	3.09854	2.62818	2.63782	3.22154	3.20319	3.7476	3.96365	3.46335	2.71441	3.0141	3.70578	2.67019	3.16599	3.89483	2.4786	3.87145	2.57976	2.36813	1.95403	3.33238	0.895603	0.721019	2.15743	1.83508	4.23415
ACADVL	6.71353	9.12701	7.84488	5.87418	7.79599	8.23847	7.89844	6.57993	7.7923	7.73586	8.22088	7.4727	7.14471	8.56114	9.10773	6.80386	8.02314	8.02636	7.34067	7.83628	6.18187	7.58779	7.57672	7.64112	7.27861	7.38429	6.66514	7.17903	8.19608	7.5349	7.43532	7.33011	7.41696	9.4607	6.87967	8.49463	8.44478	8.28013	6.99196	7.92393	8.47155	7.60351	6.83985	7.82281	6.91295	7.32212	7.39417	7.52618	7.54847
ACAN	0.196832	0.678654	4.21363	1.24367	1.67675	0.824222	2.52316	1.97072	0.157484	1.82184	1.79831	0.599047	1.58715	0.24902	0.704193	0.745978	2.22255	3.30716	2.45426	0.917275	0.377402	1.33151	2.65111	0.00719305	0.913612	0.637695	0.696542	0.899753	2.23229	1.62055	0.771785	1.47897	0.291849	3.08699	0.822784	0.843365	0.859835	0.877163	1.50638	1.6107	2.97273	0.636736	0.63016	1.99962	0.0272975	0.966501	2.55319	2.59238	0.635093
ACAP1	1.74672	2.21149	3.91357	2.93618	3.95905	1.82037	4.94109	1.52512	2.69958	3.82237	1.06351	3.26942	2.66868	3.45826	1.90213	2.71404	4.05525	4.65162	3.6122	2.02115	2.94138	2.99384	4.13055	1.40411	5.98696	4.20661	4.25634	1.91935	3.45933	3.40724	4.43479	3.19163	7.14797	3.89953	3.13176	1.99457	2.44801	3.16575	2.6985	4.0165	3.7903	2.24006	4.02258	3.52595	1.8791	1.4703	3.0852	3.88252	2.26324
ACAP2	1.47931	2.75758	5.76201	3.36998	4.15332	5.11306	5.28663	3.82888	2.62158	3.76889	4.67984	4.14563	3.40215	4.52656	4.4924	4.5269	5.15519	2.7092	4.08373	3.27675	1.32764	4.61229	4.47609	2.75308	5.54864	4.5836	4.7834	4.84537	5.58585	5.104	4.57535	5.38316	5.12329	5.21601	5.00824	4.69998	4.34364	4.87079	3.97157	5.77786	4.81287	4.44087	4.20359	5.18273	2.63963	2.86497	3.56113	3.67792	4.27685
ACAP2-IT1	0	0	2.43502	0.053396	0.279203	1.4595	1.70708	0.580641	0	0.577306	1.236	0	0.526145	0.00652507	0.892528	1.94242	1.34512	0	1.53443	0	0	0.84618	1.53406	0	2.20606	1.2055	1.97632	1.11493	2.9023	2.12312	1.0087	2.83955	1.47582	1.88788	1.22536	0.702593	0.702593	1.66194	0.609564	1.15605	0.59376	0.145586	0.462146	1.76258	0.109064	0	0.633854	0.180735	0
ACAP3	4.32172	9.64583	5.80732	4.45423	5.5422	7.54101	5.98338	4.60121	5.04521	4.56554	5.98009	3.87183	4.65564	4.39001	6.48839	5.09882	6.16213	5.60663	4.47618	5.20492	3.17548	5.19775	5.16751	4.94448	4.73384	5.63551	4.51732	3.47519	6.75556	5.31482	5.2755	5.06619	4.76187	5.52664	5.86165	5.5881	6.35393	6.2869	5.0658	3.35356	4.60413	5.40679	4.09028	5.41514	4.11241	5.23367	4.71611	6.03479	4.66958
ACAT1	2.12692	2.78373	5.54559	4.12331	5.18527	4.76426	4.92879	4.18324	3.30246	4.10017	4.61801	4.27955	3.88319	5.84297	4.41002	5.12864	5.07353	4.34124	4.89825	2.70602	2.32379	5.60015	5.00719	3.43872	5.24646	4.52871	4.87152	5.54112	5.5228	5.77821	5.65518	5.72059	5.01888	6.03724	3.62919	4.58393	5.58824	5.66739	4.52182	6.02697	5.34616	5.66176	4.96082	5.38403	3.26331	3.54213	4.06025	3.67162	5.54829
ACAT2	1.37266	1.76559	4.19739	3.2551	4.94668	6.12145	3.40576	3.13215	2.71988	3.22983	3.66048	4.07361	2.07297	4.39265	2.97125	3.62191	3.7051	4.71786	2.58873	1.58278	2.77449	4.81168	3.17225	2.57834	3.65576	3.83982	3.41274	4.73907	5.28836	3.83719	4.60816	3.83202	4.13088	3.01306	3.03366	5.82719	3.96486	3.37991	2.70685	3.39155	3.9182	1.32614	3.6104	3.44314	2.81989	4.63911	2.667	2.55354	4.11273
ACBD3	2.35028	2.91437	5.11326	2.92781	4.76842	5.39615	4.686	4.74475	2.51907	3.06145	5.55499	5.86922	3.23043	4.76093	4.58811	4.35638	4.83592	2.60652	4.46888	2.7477	1.27934	4.2973	4.78534	3.56407	4.63245	4.40522	5.02209	4.9633	4.84324	4.91931	5.48878	5.30337	3.87058	4.78698	5.28091	5.37011	4.7623	6.17248	5.14231	4.61258	5.00508	5.44131	4.19937	5.68202	2.56992	2.66501	2.51363	3.3551	5.85684
ACBD3-AS1	0	1.29216	2.06219	0.136751	0.924457	2.02794	2.11941	0.786623	0	0.44689	1.33716	0.535669	0.292078	0.347071	1.23732	1.57965	2.11112	0.204364	1.47454	0.573794	0	1.0121	1.3963	0	1.80339	0.943313	1.82776	1.38679	1.92073	1.26778	1.76076	1.78381	1.39349	3.20234	1.32021	1.15059	0.561358	1.40601	1.71684	3.08361	0.991505	1.56599	0.738111	2.37944	0.0981804	0.242975	0	0.984421	0.699469
ACBD4	1.64789	5.13674	4.22798	2.39818	3.23193	2.7579	3.56685	1.04827	3.61825	3.58963	2.63065	2.31049	2.66931	4.00535	3.80982	3.19418	4.00056	2.91416	2.9509	2.9991	2.51899	3.63766	3.45805	3.05344	3.51707	2.56641	2.6262	5.19698	3.21101	3.92525	3.17263	3.70561	4.20192	4.19671	3.99181	2.95216	3.50907	3.55391	2.06555	2.70177	3.74652	2.9815	3.27922	3.93894	2.33686	2.85129	3.44414	4.18757	2.81161
ACBD5	1.03422	1.71619	4.14462	2.45391	3.56473	4.09504	3.97696	3.34308	2.12461	2.70706	3.84014	4.22255	2.46788	4.4559	3.65986	3.61576	3.74158	2.30944	3.54587	1.77975	0.72806	3.48646	3.70485	2.43842	4.64616	3.51427	3.5506	3.4632	4.63678	4.16556	3.73556	3.98538	3.76946	4.54798	4.53613	4.28898	3.18948	5.1794	4.19906	4.59015	4.18108	3.9023	3.38381	3.75761	2.219	1.76016	2.62389	2.4993	3.2232
ACBD6	2.80703	5.09076	4.86811	3.33198	5.11458	5.06789	4.90875	5.99241	3.26321	3.68794	5.79039	3.75934	4.12031	4.3967	4.45721	4.602	4.85553	3.62403	4.7676	2.68479	2.2144	4.49902	4.51225	3.43972	4.39333	4.41206	4.67847	5.46098	4.39422	5.52029	4.66546	5.65486	4.84277	5.28154	5.40039	5.33583	5.23499	4.27771	4.24172	4.98711	3.95281	5.04896	4.31026	5.77353	2.95125	4.11615	3.24299	3.8594	5.40728
ACBD7	0.0446321	0.606689	1.16698	0.0855286	0.15523	1.05077	0.425578	0.143766	0.10643	0.199471	0.498148	0.261018	0.355611	0.807057	0.761871	0.250039	0.30807	0.31167	0.362824	0.23517	0.0559006	0.220727	0.509198	0.0411238	0.220055	0.167972	0.142792	0.440977	0.197331	0.24423	1.38269	0.571304	0.164837	0.315729	0	0.665789	1.04549	0.256164	0.228303	0	0.671088	0.254531	0.00310982	0.31803	0.0235897	0.0725097	0.190431	0.0713574	1.36764
ACCS	2.803	6.92742	5.46836	4.18918	3.88951	4.83701	6.11735	2.64211	4.49187	4.78085	4.35936	2.04202	4.13034	3.6273	6.05603	5.45272	5.89603	4.94653	5.3809	4.03165	2.18006	4.5788	4.42915	4.36324	5.4954	3.78524	5.47502	4.65662	5.43779	5.53577	4.93896	4.79576	4.80149	6.32355	6.03754	5.00825	5.62957	6.96597	4.17466	6.27672	4.18207	2.84054	3.55805	5.66167	4.14271	2.83452	4.95807	5.28741	2.14519
ACCSL	0.90022	2.11323	0.177372	3.30338	0.613833	0.0833069	0.125629	0.708578	1.69689	0.719967	0.65736	0.132132	0.912861	0.0245059	2.00495	0.747241	0.398217	4.22682	1.89813	2.16646	0.624587	1.08251	1.09511	3.06922	0.335609	0.106346	0.907302	0.197707	0.282611	0.219973	4.15782	1.30803	0.312737	0.346459	5.03395	0.944659	1.60319	3.27354	1.92055	1.60715	0.0245059	0.0245059	0.351515	2.74075	1.13531	1.44568	0.8654	0.962707	0.252169
ACD	4.57342	4.70044	4.5465	3.49343	3.17301	2.71299	3.27055	4.49018	3.9546	4.23729	3.7792	3.32252	3.78139	3.59094	5.16992	3.91499	5.16454	6.81553	3.33625	3.80666	4.15906	3.89757	3.68479	4.51648	4.1225	2.70351	4.06192	4.50894	3.25005	3.8283	5.07193	4.53659	4.57241	4.49356	4.63674	4.87352	4.96037	4.6375	4.28127	2.22182	4.32319	3.7933	3.64059	3.94652	2.98158	4.42674	4.57755	4.37076	3.49986
ACE	2.49093	2.84124	2.4622	2.23243	4.36212	1.26455	4.58533	0.384979	2.36596	3.86086	0.863992	1.81997	3.11415	1.78509	2.172	1.87165	3.82567	2.09855	3.69288	2.17691	4.42939	3.76918	3.92603	1.51017	3.64107	2.42504	3.54411	2.56103	3.42877	4.41518	3.20887	2.35928	4.13262	1.91912	2.92178	1.66467	3.4235	1.32001	2.49213	4.63518	4.10714	1.68322	3.52049	1.7972	1.89587	2.24731	3.69203	4.76299	2.12306
ACE2	0	0	0.230892	0.146914	0.248745	0	0.416577	0	0	0.011047	0	0	0	0	0	0.281764	0.279763	0	0.0555845	0	0	0.195369	0.243378	0	0	0.8572	0.280005	2.30497	0.342069	0.413256	0.14392	0.061457	0.226869	1.13462	0.0870157	0.0723026	0	0	0.066427	0	0.831712	0	0.00844217	0.543799	0	0	0	0	0
ACER1	0.482226	0.482226	0.482226	1.24104	3.80473	0.482226	2.30829	0.482226	0.511424	0.609142	0.607324	0.547977	0.482226	0.61295	0.482226	4.14424	0.482226	0.482226	0.613735	0.482226	0.491683	4.77302	1.06796	0.482226	0.768731	4.67671	1.11685	0.550909	5.98721	4.17477	0.648084	0.482226	1.6909	0.482226	0	0	0	0	0.482226	0.482226	0.482226	0.482226	0.525217	0.482226	0.482226	0.618461	0.51844	0.482226	0.482226
ACER2	0.115166	0.675119	1.48869	1.45768	1.17472	0.571075	1.5789	0.701885	0.814967	0.749959	0.739516	0.917039	1.07912	1.50175	0.526505	1.2114	1.248	0.339435	0.629261	0.0727777	0.0590079	1.49373	1.30986	0	1.29191	0.993378	0.657433	1.26422	2.14231	1.45253	0.63938	1.66712	1.65593	0.812014	1.51433	1.57592	1.15392	3.43926	0.736236	2.06676	1.59289	0.8039	1.23311	0.927559	0.367367	0.272681	0.710371	1.00909	1.02517
ACER3	0	1.16429	4.71498	6.23007	3.17348	3.8161	4.60179	2.84652	1.0921	3.03894	2.43386	2.30889	1.89607	4.0713	3.45233	3.67779	3.86289	4.18799	3.18776	1.2113	1.80984	3.4404	6.29277	1.7414	4.62289	3.65828	7.12831	3.65148	4.50981	3.93961	3.60525	3.74814	3.75729	3.91788	6.71339	4.01874	8.78549	3.76023	3.94992	6.14836	4.74386	2.95004	4.49208	6.62173	1.75148	0.720978	3.20236	3.29609	4.96924
ACHE	0.612747	1.27047	2.29042	0.397567	0.843157	0.23708	1.4452	0.897769	1.27176	1.13948	1.33716	1.55828	2.52908	1.69213	0.3975	0.397752	1.40062	0.262641	0.880748	2.42177	0.65306	1.3904	0.987246	0.406906	1.65444	1.19079	0.651378	1.73646	0.907452	1.42008	1.69664	0.723954	3.06186	0.694667	0.846224	3.0081	0.863793	0	0.788	0.171614	1.47482	2.51722	0.393996	0.457837	0.645352	0.656343	0.540429	1.67713	1.46189
ACIN1	3.74686	7.84274	7.76067	4.93297	6.35278	7.51054	7.30807	6.86886	5.2061	6.10768	7.01941	6.72888	6.17007	6.49945	6.93906	7.01686	6.67584	6.06254	6.75073	6.25326	3.50179	6.30664	6.54097	5.02149	7.23088	6.42717	6.26449	7.6707	6.94453	6.86533	7.01837	6.96046	7.24291	7.79411	7.88109	7.45772	6.89986	7.99599	6.3674	9.60432	6.84594	5.9465	5.83912	7.333	4.30968	5.89304	5.1148	6.10429	5.62409
ACKR1	1.42406	0.984541	3.62302	3.6284	7.06863	1.17644	7.11322	0.784663	1.05685	5.27699	1.53311	3.49005	5.88064	3.75896	1.36562	4.48198	4.88971	2.05598	6.22115	3.63952	2.18408	6.09175	6.74181	1.67277	5.71728	5.13049	4.75552	3.30853	6.54726	6.6329	1.44129	3.28861	7.18913	1.17052	0	0	2.04648	0	4.03149	2.74476	3.02005	1.73398	4.2274	3.6477	3.13513	2.97319	4.94775	6.37212	1.23345
ACKR2	0	0	0.978394	0.927652	1.39346	0.608909	1.25454	0	0.214147	0.729531	0.0541303	0.531882	0.573619	0.733053	0	3.55001	1.12712	0.610446	0.277841	0.281631	0.449408	1.25791	2.22549	1.53844	1.07091	2.56682	1.27517	1.40141	2.16049	3.26777	0.570958	0.952492	1.84848	0.930657	0.746204	0.0614534	0.489587	0.162443	2.15769	0	0.507957	0.114842	0.662326	1.33723	0.668489	0.953348	1.24154	1.19385	0.884123
ACKR3	2.17599	3.08832	4.11077	1.86603	4.04369	1.76475	4.18482	1.57457	1.91576	4.02995	2.45131	2.63061	3.28845	2.08431	1.37515	3.21412	4.09495	1.85362	3.85348	2.79697	0.837549	4.25352	4.61329	1.11889	3.37142	2.5475	2.34266	3.67085	4.67414	6.27351	0.570268	2.39266	4.26645	7.2321	3.76686	2.92297	2.87175	1.84715	2.20237	6.11492	4.9941	1.45017	3.38894	2.13054	2.08827	2.12177	4.24082	4.86191	1.4479
ACKR4	0.0726001	0.298841	2.35891	1.22612	3.69239	1.62563	2.86894	0.37512	0.166161	1.56966	1.17502	0.906395	0.958383	0.635098	1.92462	2.30976	2.99828	0.227987	3.00435	0.558286	0.0707166	3.01883	2.67468	0.494164	2.81226	2.67788	1.94023	1.66701	3.45774	4.5786	1.73989	1.90145	1.77826	2.60268	1.00598	1.13496	1.27898	0.87637	1.28215	4.54542	3.29659	0.86713	0.936499	2.20445	0.328985	0.227123	0.420392	1.50972	0.506577
ACKR4P1	0.045127	0.0255313	0.239579	0.127991	1.193	0.0255313	0.749097	0.0255313	0.0527363	0.158608	0.0907292	0.0831007	0.157639	0.0828273	0.136109	0.413095	0.593324	0.0255313	0.643467	0.0844777	0.0255313	0.727665	0.504815	0.0408269	0.430846	0.689171	0.677636	0.114918	1.00307	1.85459	0.162715	0.120781	0.193762	0.421626	0.143466	0.115201	0.000628909	0.247674	0.208398	0.505049	0.790274	0.0356602	0.114864	0.370769	0.0492111	0.0453388	0.0502221	0.380981	0.0709909
ACLY	4.42752	4.92492	6.32005	5.20387	5.28868	7.48235	5.31913	7.10138	6.40794	6.58248	6.67536	5.65555	5.76397	6.74286	6.84814	5.57916	5.85226	6.76036	6.18595	5.80851	5.29496	5.5235	5.49379	5.76865	6.21494	4.56219	5.95512	6.34408	5.3409	5.42244	6.29291	6.49733	5.95756	5.60146	6.84935	6.71896	5.91909	6.72647	5.77824	5.26175	7.07742	7.07972	5.03596	6.71114	6.41205	8.13828	6.05572	5.96908	5.37413
ACMSD	0	0	1.03135	0.0213032	0.210877	1.07826	0.891852	0	0	0.104805	0.720619	0.165063	0.276108	0	0.689144	0.0497203	0.72354	0	0.521394	0.263934	0	0.28786	0.492423	0.308689	0.976221	0.242973	0.471799	0.458095	0.474564	0.82613	0.584237	0.917045	0.859846	1.1089	0.971821	0.522775	1.01303	1.51181	0.384886	1.33463	0.123977	0.393268	0.0328783	1.04679	0	0	0.145076	0.0478704	0
ACO1	1.65699	2.17348	3.71319	2.13641	3.00723	1.85943	3.68598	2.91979	2.44818	2.50799	3.1098	2.70795	2.14619	2.45616	1.77518	2.26925	3.21141	2.51656	2.60325	1.99163	1.37116	3.2582	2.75213	1.73524	2.88096	2.71894	2.54651	3.09507	2.95743	3.68115	2.74725	2.63393	3.12368	4.49536	2.19341	4.45142	3.24351	2.51125	3.29377	3.6277	3.4948	2.72538	3.24136	3.11972	1.64335	2.89496	2.4595	2.87109	3.56738
ACO2	5.88563	6.36598	5.39139	5.91958	5.40623	5.91449	5.33241	7.97207	6.20732	8.12352	6.14242	7.17992	5.87771	5.84735	7.02271	5.38035	6.01719	7.79931	5.798	7.35954	7.19698	5.42055	5.54805	5.80964	5.52682	4.78896	5.09922	4.7102	5.3042	5.45413	7.09293	5.78486	5.9257	6.49289	7.73112	6.80064	6.16824	8.41148	6.00389	5.65297	6.11687	6.18053	5.66343	6.32455	7.03647	7.28896	6.47931	5.68785	8.29808
ACOT1	3.02144	1.76149	3.16977	3.00517	2.59723	3.24492	2.63753	3.62924	3.1486	2.8977	1.86569	2.62085	3.0569	4.02245	3.26848	3.12286	2.92567	3.39209	3.46799	2.44921	1.67263	4.40391	2.8697	2.69699	2.7604	1.54459	2.65433	3.06705	1.72142	2.79708	2.35902	2.99018	2.20438	2.33489	3.68771	3.4952	2.88232	3.54017	3.39235	0.262663	3.69298	3.10092	4.22088	3.96654	2.7948	3.68014	4.40238	2.08437	3.0391
ACOT11	1.39701	5.12427	2.6851	2.37384	1.70895	4.15792	2.4626	1.94598	1.41642	1.64572	2.17015	1.54381	0.706588	2.66421	0	1.71831	2.00952	1.22291	0.934212	0.751191	1.95392	2.23305	1.72451	1.04776	2.30132	2.17721	1.08639	1.97408	2.47892	2.51653	2.05939	1.20976	1.92287	2.29814	1.94193	0.669125	3.12347	0.600162	0.799949	5.27438	1.82884	0.202338	2.8242	3.54383	0.81904	0.734333	3.70494	1.95482	1.71307
ACOT13	0.711935	1.1872	3.28461	1.89965	2.84606	3.48732	2.90968	2.78129	1.34494	1.94843	3.6009	3.26379	2.41031	3.23696	3.32984	3.20786	3.10316	1.18501	2.75757	1.66296	1.22704	2.76877	3.16402	2.64584	3.48267	2.92956	2.30741	3.62924	3.53211	3.15721	3.43958	3.10829	2.96019	2.79213	2.97836	4.04364	2.93142	4.70527	3.95631	3.08574	3.75146	3.78443	2.85653	4.1489	1.01667	2.32587	1.63891	1.52936	2.93212
ACOT2	4.95763	3.56528	4.57176	4.55228	4.12082	4.86207	4.1933	4.87098	5.10159	4.66914	3.37573	4.11497	4.85115	5.5904	5.65724	3.56725	4.97616	5.17671	4.96021	4.46798	3.21212	4.68332	4.2385	4.84988	4.04738	3.04983	4.1011	4.75185	3.1483	4.18822	3.76775	4.15156	4.15709	4.40862	5.5984	5.2682	4.62761	5.49913	4.9478	2.0947	5.32359	4.5527	5.67765	5.24755	5.12949	5.09177	6.02441	4.03256	4.46309
ACOT4	2.03242	0.313531	1.42714	2.21834	1.10748	2.28703	1.18752	1.61747	1.21765	1.26675	0.598562	1.40045	0.0606254	0.668979	1.37628	1.54833	1.67707	2.64561	2.11729	0.390586	1.41434	1.85175	0.531204	1.59338	1.40959	0.977926	0.495099	3.40773	0.605288	1.02401	1.14884	2.06704	1.28622	0.798424	1.5998	0.573604	0.86058	0.283501	1.98882	1.70269	3.70168	0.495545	3.32915	1.43406	1.57334	1.76185	2.80208	0.803816	1.28742
ACOT6	0	0.874043	0.20453	0.0985018	0.183606	0.193497	0.20819	0.0689608	0.213301	0.0554623	0	0	0	0.175292	0.0852769	0	0.279075	0	0.0934899	0.00149854	0	0.106924	0.00616008	0	0.0315668	0	0	0.434734	0.0196239	0.196115	0.103593	0.13378	0.193214	0.663974	0.0800185	0.0800185	0.0800185	0.0800185	0	1.01307	0.0914177	0	0.485384	0.145336	0	0.0117923	0.261606	0.127323	0
ACOT7	7.54943	6.14789	5.37456	5.38698	4.16292	6.83301	3.44044	6.32841	7.29501	6.79745	6.84004	5.98074	6.40506	6.31259	7.67231	5.87411	6.24086	7.63616	5.99721	6.87021	6.21572	4.98771	5.42881	6.84992	6.12604	4.99519	5.88238	6.641	4.52285	3.80287	7.74535	6.47909	5.60696	5.06325	6.44668	7.61901	6.8559	6.69685	6.54979	3.62277	6.53196	4.99838	3.94767	5.31326	6.01654	7.75116	7.76366	5.76917	7.29057
ACOT8	3.44188	4.63352	5.75418	5.09171	3.8089	4.39436	4.22906	4.33051	4.89742	4.22757	3.91944	4.90146	3.90851	4.68763	4.62386	3.96793	4.53985	6.01358	3.71319	3.84867	6.13455	4.4069	3.78731	5.91737	4.39458	3.60807	3.21089	5.1132	4.78714	4.07604	4.48739	5.49463	4.59281	4.50705	4.05296	5.61503	4.67111	5.58828	4.15125	3.76853	4.9141	4.45714	4.28868	5.36512	2.8418	4.82278	5.05042	5.06791	3.54184
ACOT9	1.31122	3.94544	5.5284	5.63678	4.31808	4.27837	4.88896	1.52237	3.26358	3.99805	3.82767	3.8808	3.68231	4.26126	5.37084	4.91617	5.04891	3.76474	4.28253	3.7662	1.55017	3.77599	4.4969	3.07598	5.08526	3.52603	6.80454	4.56747	4.23218	4.48064	4.73152	4.26013	4.33696	5.73284	6.26271	5.48813	5.84441	5.92891	4.68711	7.60821	4.76529	3.31647	4.54602	4.4149	2.55856	3.47768	3.53886	4.71084	5.17158
ACOX1	2.49235	4.78743	4.78573	3.86321	3.74575	4.64391	4.39438	4.34506	3.48921	3.89051	5.06683	4.81996	3.53633	5.82075	4.34408	3.90279	4.38606	3.85131	3.7766	3.03091	2.70432	4.42228	3.95353	3.18731	4.06544	3.73664	4.02602	4.16988	4.78435	4.52529	3.83974	4.15431	4.168	4.83917	5.66908	4.43677	4.45807	4.66857	4.4201	3.53261	4.6292	4.35034	4.14049	4.65404	3.35086	3.87586	3.85623	4.00015	4.67144
ACOX2	0	0.335088	3.40207	0.641118	3.13535	2.67933	3.42401	1.63094	1.06609	1.93648	0.273918	0.866569	1.15083	0.43175	0.119845	1.14117	2.94168	0	1.89275	0.559392	0.247108	4.222	2.38952	0.560059	1.99211	1.63542	0.640692	0.948805	2.44921	4.067	0.629062	0.807041	1.78458	4.73991	0.851358	1.72594	2.10518	1.38473	0.165067	2.852	1.33308	0.195874	1.65801	4.41413	0.111734	0.496896	1.47556	3.57474	0
ACOX3	1.7391	4.50411	4.47823	3.43934	3.96144	3.45683	4.66712	3.84505	2.54112	3.55064	4.2174	3.17185	3.06185	3.65594	4.07317	3.76466	3.89805	4.05151	3.54178	3.76684	2.22114	3.79104	3.31327	3.2235	4.07428	4.16685	2.99589	3.98187	4.73281	4.273	5.61289	3.82683	4.29349	4.54506	5.49155	4.84432	3.6056	3.31749	2.71427	3.84463	3.42371	3.88663	3.44991	4.68385	2.78545	2.87521	3.95593	3.71677	4.28273
ACOXL	0.61858	1.51667	1.23534	0.406116	1.14021	0.660282	1.1835	0.630296	1.43478	1.14846	0.104018	0.519392	0.805238	0.608325	1.3626	0.20105	1.32997	1.25725	0.839797	1.08638	0.675027	0.844848	1.67309	0.304909	0.678534	0.498787	0.722566	0.653484	0.681406	1.40506	0.498048	0.533833	0.96987	0.521558	0.6413	0.0254059	0.750322	1.38317	0.443379	1.1115	0.946451	0.42506	0.882451	1.11801	0.404675	0.565644	1.09971	1.13393	0.0759737
ACOXL-AS1	0	0.0616429	0.838276	0	0.334676	0.00331966	0.602268	0.248388	0.28881	0.242734	0	0.0868064	0.0673975	0	0.342858	0.0563993	0.444053	0.0272033	0.284602	0.402506	0	0.38774	0.655393	0	0.46067	0.138659	0.252036	0.176171	0.212837	0.54286	0.0370497	0.141971	0.185348	0.293573	0.00513293	0.101579	0.296623	0.317223	0.0261173	0.525403	0.26951	0.20507	0	0.828487	0	0.0843518	0.0743579	0.167936	0
ACP1	1.85041	3.73436	6.09098	4.1983	5.81912	5.376	5.9411	5.74375	3.25167	4.34531	5.69558	6.00662	4.59895	5.12595	4.31425	5.55559	5.87924	2.70259	5.09839	3.70726	1.60665	6.06864	5.5669	3.93628	5.62832	5.20762	6.06175	6.31698	6.26685	6.10649	6.23415	6.05904	5.82469	5.93269	7.25585	5.07987	6.41399	6.42151	4.96143	5.92985	6.00804	5.35071	5.8385	6.11455	3.48979	4.90068	3.59897	4.1021	6.15218
ACP2	4.63023	5.07694	4.47731	4.27958	4.20364	4.60485	4.61534	4.99659	4.6984	5.28712	3.55052	4.15435	4.41948	5.55851	4.48342	4.27224	4.81134	3.73571	4.31109	4.96305	5.11547	3.76836	4.55831	5.09507	5.74279	3.9545	4.5523	5.76008	3.36656	4.3816	4.83569	4.38474	5.52078	4.31872	5.639	5.71567	5.33936	5.40558	4.81948	5.91934	5.47051	3.82877	6.51363	5.41906	4.78355	5.06497	5.53017	5.68274	3.50886
ACP3	0.241656	0.224714	0.916341	0.788435	2.63632	5.04195	3.14573	0.0616299	0.558642	1.4498	0.444991	1.77716	0.733143	1.19302	0.336139	3.66203	1.78183	1.08833	1.54788	0.789198	0.392864	3.42928	1.66282	0.173268	2.25671	4.25673	1.41741	0.384125	5.21033	3.78112	1.06035	0.465944	2.22794	0.615525	0.253252	0.428022	0.391286	0	0.968959	1.88821	6.67322	0.950328	1.54022	1.32987	0.418475	0.268207	0.898641	0.90544	0.34351
ACP4	0.169787	0.793072	0.890802	0.306525	0.401591	1.12332	1.66234	0.888629	1.03927	0.571011	0.640474	0.332607	0.590776	0.397149	0.633088	0.588947	1.0054	1.04793	0.354845	0.504568	0.162005	0.862195	0.943588	0.245517	0.0952515	0.381576	0.620409	0.166185	1.55078	1.12511	1.32855	2.07007	0.69906	1.40561	1.50526	1.61982	0.464144	0.497315	0.158946	0	0.242248	0.700351	0.257375	1.27504	0.0656806	1.1916	0.331277	1.40437	0
ACP5	7.91578	7.00865	4.79613	5.64563	5.64283	6.91452	6.48276	8.56339	8.00906	7.64044	6.90576	6.60463	4.26185	8.95385	6.07008	5.18307	6.31838	8.20913	6.32077	6.50879	8.0322	7.17831	5.77675	6.15401	7.67551	5.86612	7.10822	7.72488	5.19519	4.74606	8.01627	8.23623	7.82774	4.7422	8.20424	4.11472	7.89906	4.81361	5.77034	7.46227	5.75765	6.61236	10.1132	7.33986	8.25299	7.24638	9.42478	7.24811	6.51802
ACP6	1.33317	6.5232	3.79293	1.05697	1.8086	4.92642	2.61182	3.5766	2.53843	2.02718	4.05462	3.37887	2.54163	2.59065	2.64119	2.18892	3.13715	2.14295	2.63898	2.91019	1.32904	2.19781	2.10605	3.36598	2.867	2.30968	2.23567	4.3939	3.36477	2.92832	3.30704	4.48068	2.54448	4.25455	2.38037	6.19071	3.92044	5.6377	1.67415	5.1283	3.38919	2.8377	1.75607	3.62328	2.24695	2.55395	2.26609	2.54476	2.81523
ACP7	1.2181	1.95171	0.703779	0.678168	3.87545	0.306979	1.42534	0.270261	0.286971	0.3094	0.270261	0.444662	0.386005	1.64459	0.579893	3.59787	0.812488	0.605255	0.315629	0.270261	0.616537	2.31286	2.23508	2.08344	0.270261	2.97836	0.940829	5.75246	3.57391	2.08575	0.270261	0.827042	0.270261	0.87057	0	0	0	0	0.464975	0.270261	0.308599	0.325195	0.374016	0.270261	0.285157	0.372465	0.98436	0.331321	2.26072
ACR	0	1.01665	0.670247	0.721877	0.457193	0	2.23554	0.649138	0.179852	0.776516	0.0175249	0.210522	0.493995	0	0.73188	0.0914368	0.924085	0.0380461	0.426782	0.129607	0.139809	0.651967	0.716035	0	0.127939	0.25426	0.184654	0.253994	1.24797	1.53806	0.00373752	0	0.290571	0.00649456	0.28898	0.690561	1.43389	0	0.110531	0	0	0.214447	0.156063	2.07805	0	0.581939	0.332484	0.76435	0.175632
ACRBP	0.511036	1.47137	1.23071	0.623493	1.13542	0.530663	1.24687	0.531255	0.122934	1.95219	0.703329	1.09878	0.545614	0.448864	0.316218	0.587964	1.11847	0.3705	0.597127	0.393091	0.497853	0.834206	0.913482	1.07088	2.67548	0.625348	1.36532	1.94701	0.447745	1.20273	1.52703	1.37376	2.07766	0.345796	0.71193	0.373363	0.764319	0.580822	0.531595	1.79582	2.22253	0.922392	2.88885	0.84936	0.430716	0.425219	1.63674	0.727983	0.645055
ACRV1	0	0.566328	0.958639	0.00571998	0.0753635	0.39303	0.547209	0.515341	0	0.123361	0.207104	0.201997	0.206708	1.05186	0.50248	1.01341	0.45164	0.182828	0.483422	0.073073	0.0240327	0.150139	0.257646	0.180047	0.467629	0.617098	0.306739	0.870568	0.928256	0.178253	0.716444	0.868561	0.362671	2.25152	0.52353	0.877619	0.158065	0.561039	0.74729	0	0.579739	0.589031	0.00294684	0.439393	0.092231	0.441607	0.123389	0.514069	0.363793
ACSBG1	1.76185	2.25346	3.04811	0.782314	1.07681	1.55747	1.77974	0.361989	3.02495	3.70811	2.14246	1.79798	0.301035	1.55853	3.01256	1.72206	2.48347	0.210732	1.47103	0.15477	0.188243	5.34977	1.01336	1.26684	2.65723	1.90251	2.06161	1.84321	4.02307	2.30094	1.31782	0.675756	1.83118	1.62089	3.35334	0.265621	1.67932	2.45103	1.34469	2.46089	2.68245	1.21527	0.388773	4.7114	0.308465	1.13918	3.03593	5.15397	0.978858
ACSBG2	0	0.577168	0.499333	0.0258849	0.192015	0.286412	1.00585	0.268934	0	0	0.107003	0.0833148	0	0.138825	0.198776	0.0495066	0.641058	0	0.254595	0	0	0.201757	0.185875	0	0.579172	0.213087	0.493827	0.245651	0.608813	0.727965	0.417505	0.38262	0.245448	0.975229	0.306278	0.16355	0.477462	0.915886	0	0.858992	0.150522	0.36327	0.0233665	0.677075	0	0	0	0.572841	0.0921438
ACSF2	2.19467	7.75537	4.98019	4.74991	4.24384	3.70454	5.60039	5.28789	3.67243	3.21221	2.43532	2.39929	3.36569	4.67546	4.77351	3.92418	4.83168	3.14664	3.47157	1.83305	3.63028	4.47138	3.29937	5.70957	5.01588	3.97019	4.4328	2.07002	4.88056	4.91275	3.65486	3.92505	4.92231	6.14841	7.68277	2.10197	4.32924	0.969633	4.18618	5.96645	3.31389	3.53811	4.69529	4.90676	1.58713	5.1512	4.32255	4.49508	5.26501
ACSF3	3.26955	4.62472	4.90044	3.05857	3.23183	3.08235	4.53449	2.46863	3.91923	4.18238	4.29323	4.44547	3.17353	3.43285	4.58302	2.91099	4.20611	5.15563	4.02005	1.8438	2.44646	3.86188	4.16186	2.50509	4.70712	3.28636	4.08317	5.21205	3.71919	4.19604	5.26625	4.875	5.49182	5.32502	4.57634	3.86214	4.76108	4.09759	3.20133	5.19532	4.66674	3.87625	3.93133	4.88397	3.08544	3.50362	3.9498	4.43343	3.23517
ACSL1	2.76569	3.66698	5.03312	4.34118	5.47312	4.08291	5.91954	2.43751	3.49033	4.80989	5.33286	5.24825	4.36124	5.53175	5.05324	5.51037	5.73149	4.17363	4.64471	5.31103	3.67897	6.31397	4.83221	3.98807	5.63363	5.65474	5.26943	5.24736	6.53596	6.34751	5.61803	5.55116	4.73803	7.02036	7.35474	5.20916	4.83695	5.52615	4.79273	8.3243	4.68116	4.20363	6.25336	3.95196	4.64797	3.85621	5.33819	4.76214	5.69476
ACSL3	2.59947	4.6349	5.10163	4.53976	4.3318	8.81867	4.68888	4.44953	3.07612	3.96963	6.27716	6.61967	4.3256	4.39678	4.88171	5.35459	5.35869	3.38621	5.01215	2.97196	2.94407	4.29856	4.11702	3.25015	5.33318	3.99118	4.85132	7.07799	4.49139	4.65245	7.08965	7.22871	3.86398	5.91133	5.80298	6.62563	5.6576	6.23772	4.59148	6.50728	6.45634	4.32563	3.58383	5.14278	3.85968	4.58189	4.14172	2.90408	5.17851
ACSL4	0.608486	1.49214	4.4908	2.57142	3.87087	5.30384	4.50643	3.1682	1.44495	3.36375	4.07859	4.60229	2.65014	4.97225	4.37627	3.94483	4.30104	1.61928	3.75718	2.33615	0.518591	3.85088	4.4685	1.70843	5.36864	4.26621	4.11272	4.71062	4.42952	4.49903	5.29496	4.11513	4.02302	4.55456	3.43916	5.041	3.87015	5.33151	3.38826	5.88641	5.0694	3.57507	3.64102	4.59719	1.87568	2.08287	2.24225	3.21772	2.99889
ACSL5	0.260398	0.0277995	2.34329	1.95484	3.02114	0.906969	3.49155	0.795202	1.40181	2.38833	1.08514	2.26807	1.81385	2.41754	1.53671	1.80537	2.58613	5.42354	2.6939	1.47817	1.35334	2.69505	3.15911	0.398302	4.80602	3.25946	3.04191	1.70795	3.05029	3.31062	4.9021	1.96237	4.77786	0.867045	3.99617	1.17552	3.03028	0.567941	2.04882	3.92043	2.42004	0.807596	3.81236	2.08168	0.7843	1.76794	1.82035	2.43986	1.30385
ACSL6	0.0227337	0	0.168888	2.19942	0.326152	0	0.860267	0.00902818	1.05047	0.497171	0	0.2992	0	0.691883	0.00551009	0.0788768	0.477603	0	0.60711	0	0	0.470098	0.347896	0.2326	1.92609	0.524949	0.323634	0.348329	0.130647	0.279573	0.317416	0.226272	1.85078	2.0522	0.321971	0.156922	0.317136	0.212199	0.091525	0.487569	0.303036	0.00795671	0.20325	0.430397	0	0	1.61672	0	1.53422
ACSM1	0.043363	0.707606	0.314407	0.16203	0.650464	0.043363	0.714288	0.043363	0.0986173	0.115245	0.0486065	0.235255	0.0714847	0.0787017	0.162198	0.0896875	0.444887	0.043363	0.079939	0.119667	0.0796712	0.862919	0.35603	0.10937	0.50966	0.307405	0.188868	0.043363	0.395684	0.863781	0.105089	0.0542316	0.384238	0.125619	0	0	0	0	0.277848	0.043363	0.149331	0.043363	0.101291	0.0531499	0.043363	0.043363	0.107752	0.172921	0.043363
ACSM3	0	3.52421	0.90449	0.134463	1.28606	0.105726	1.49975	0	0.0924621	0.648866	0.184808	0.565889	0.18858	0.737827	0.57287	0.780337	1.15561	0	1.08669	0	0	2.20934	0.824883	0	1.91541	1.52787	0.648723	1.42771	1.58292	1.49537	0.351638	0.702729	2.31056	1.43541	0.555529	0.263127	0.375399	0.371401	0.110289	0.34973	0.701471	0.149691	1.02992	1.74072	0	0.000702022	0.239256	0.240476	0
ACSM4	0	0	0.390082	0	0.207181	0	0.323327	0	0	0.0810648	0	0	0.166208	0.0758091	0	0	0.429368	0	0.0481809	0	0	0.0726045	0.230874	0.0570097	0.392453	0	0.0273505	0	0.21022	0.479167	0.0910418	0	0.48386	0.0135092	0.0598754	0.0598754	0.499081	0.0598754	0.238278	2.0564	0.0405287	0.00579863	0	0	0	0	0	0.553136	0
ACSM5	0.510445	0	1.19128	1.34401	1.03623	0	2.34288	0	0.0144537	1.06998	0.180724	0.34037	0.168418	0.894004	0.318213	0	1.16001	0.668763	0.496195	0.503052	0.381501	0.910533	0.842051	1.32223	2.0561	0.109903	1.37216	0.735379	0.703179	1.71095	0.732516	0.698911	1.61532	0.592804	0.556768	0.266848	1.74183	0.707044	0.678999	2.78021	0.380699	0.181816	2.47135	0.999283	0.477504	0.00987034	1.93192	0.562139	0.199257
ACSM6	0	0	0.399702	0	0.648333	0.296358	1.60349	0	0	0.255247	0.137851	0	0.173114	0	0.00213805	0.743026	1.08642	0	0.233741	0	0	2.59027	0.198483	0	0.127097	0.860309	0.131824	1.27926	2.79107	1.21901	0.505016	1.07954	0.285124	0.957369	0.206332	0.206332	0.206332	0.206332	0.107511	2.0492	0	0.0102902	0	0.949486	0	0	0	0.43646	0
ACSS1	4.385	6.88494	4.8936	3.75415	2.91077	4.9457	3.99227	6.47611	5.63685	4.95041	4.74161	4.82252	3.9745	3.91142	3.24421	4.88309	4.00765	5.86643	4.24511	3.45732	3.65535	4.75485	4.10556	3.10418	4.44196	3.13894	3.8853	5.16416	3.38064	3.59545	5.82333	6.39224	5.65661	6.21502	5.24054	4.62501	4.36768	4.83909	3.33306	3.82216	4.48779	6.84427	4.3445	6.58642	4.0899	5.74002	5.4449	3.68378	5.08936
ACSS2	3.22806	5.29246	5.63574	4.51579	4.3117	9.45996	4.94903	3.7313	4.41658	4.28247	4.57734	3.79865	4.48386	4.71204	4.95199	4.13271	4.65104	4.64561	4.12312	3.69883	3.9398	4.98256	4.11529	4.71085	4.68417	3.9646	3.84294	4.59987	5.19416	4.88058	5.3397	5.66903	4.62245	4.05459	5.97677	7.14457	5.68496	4.0045	3.87176	5.69298	5.70616	4.93916	4.40307	5.14847	3.18003	4.46031	4.76573	4.19395	4.12021
ACSS3	0.0428462	2.862	3.08841	0.921068	1.39771	3.40729	2.84194	1.2626	0	0.741205	3.38883	0.59663	0.439204	3.12385	0.262767	0.200242	2.61627	2.3364	1.28794	0	0.23569	2.78949	1.59488	0	1.05255	0.47419	0	3.03346	1.66936	2.93068	0.307474	0.524795	1.55702	3.08355	0.260791	0.638115	1.70029	0.525702	0.609453	2.11334	0.713506	0	0.769252	2.31313	0	0.884881	1.56529	1.36535	0
ACTA1	0.281626	0.796723	0	0.0589458	2.05308	0.210155	0.306199	0.0586427	0.176285	0	0.102331	0	0.0187518	0	0.422283	0	0.490036	0.0561135	0.016045	0.0376263	0	0	0.408855	0	0.11622	0	0.143559	1.85641	0.206659	0.193762	0.345739	0.135897	0.21569	1.00616	0	0	0.338986	0.24529	0.00351905	0.514746	0	0.14232	0.0977461	0.153676	0	1.67948	0	0.558679	0
ACTA2	4.72023	5.91619	10.5927	5.99235	9.53239	4.44042	8.53702	6.04481	7.47535	8.02998	5.7923	6.41646	7.57557	6.50843	5.00104	5.23803	8.38224	7.65099	8.04656	5.65205	5.16675	6.863	7.9968	5.82739	6.20795	5.39163	5.5126	6.80549	7.21411	9.18138	6.83065	7.83274	5.9776	4.7743	5.15905	5.54138	7.11426	6.05253	6.76769	8.56544	5.33433	6.23178	8.88381	6.41108	5.72037	5.98464	6.40738	9.05583	4.74983
ACTA2-AS1	0	1.19953	5.29701	0.479755	2.35847	1.0507	3.97891	0.66938	0.65902	1.1294	1.79471	0.8636	1.54141	0.921547	2.74023	1.35624	2.82245	0.579459	1.50479	0.102841	0	1.81395	2.71547	0.516396	3.66297	2.15702	1.10294	3.19121	2.87162	2.9059	2.25789	3.84051	2.82609	1.32967	0.999792	1.66051	1.38948	1.47661	1.34438	4.75471	0.895317	1.10855	2.80594	1.72704	0.0384472	0.046087	0.427751	1.8951	0.168058
ACTB	11.9677	9.36277	10.9168	10.2717	11.2968	10.969	10.5855	11.1237	12.1646	11.6462	11.201	10.7292	11.4789	11.0587	11.2531	11.4634	10.9193	11.2889	11.5127	11.6087	11.3062	10.7182	11.0669	11.8269	11.6357	10.9843	11.2409	10.8294	10.7916	11.2693	11.5271	11.2758	12.0255	9.38797	11.6231	11.7838	11.3526	11.3391	12.5035	11.7275	10.9892	10.913	12.4888	10.5948	10.6497	11.7564	12.238	11.9417	11.1707
ACTBL2	0	0	0.155083	1.11697	0.158949	1.79169	0.0479454	0.027108	0.0215866	0.183136	0.146677	0	0.307786	0.00692269	1.06738	0.524827	0.180013	0	0.741915	0.540999	0	0.290071	0.520444	0.303524	0.312345	0.0123235	0.423633	0.0382986	0.426141	0.133437	0.267128	0.359751	0	1.3168	0.186759	0.29363	0.0623085	0.0623085	0.411553	1.46283	0.238296	0.0454779	0	0.378768	0.0334192	0	0	0.120481	0.0757297
ACTBP11	0.476739	0.0147537	0.419715	0.258398	0.107593	0.259237	0.474011	0.755969	0.385452	0.581747	0.423131	0.300603	0.365894	0.501512	0.248858	0.495669	0.548915	0.558389	0.498487	0.15561	0.211216	0.300801	0.263727	0.254823	0.842118	0.301053	0.506288	0.536686	0.248563	0.586345	0.633358	0.482097	0.745709	0.652044	0.845525	0.548474	0.654882	0.987267	0.698083	2.3143	0.145564	0.717337	0.249852	0.501713	0.327722	0.201343	0.703725	0.454841	0.404043
ACTBP2	0.577419	0.357162	1.12478	0.340976	0.311926	0.555957	1.11436	0.232197	0.549918	0.454617	0.286171	0.315199	0.355383	0.347251	0.205362	0.468928	0.658795	0.401615	0.446714	0.497104	0.346084	0.474218	0.784649	0.573546	1.1837	0.391049	1.19588	0.840336	0.314528	0.604761	1.24166	0.563755	0.770766	0	0.651677	0.753198	0.890595	0.58923	1.40642	2.49337	0.134275	0.326461	0.735006	0.883947	0.145437	1.31675	0.991349	0.664953	0.684462
ACTBP4	0	2.83658	1.90607	0.711973	0.145825	1.0929	2.16733	0.332514	0.142014	0.925717	1.59521	0.211175	1.05901	0.419135	2.02398	1.48904	1.92564	0	0.946866	1.33095	0	1.10281	0.932438	0.805171	1.46343	0.816092	1.33654	1.09767	1.50235	1.51094	0.88343	1.5161	1.07236	3.41399	1.7133	1.02179	1.02179	2.10383	1.1297	4.34519	0.711672	0.254985	0.803993	1.67987	0.578511	0	1.1804	1.53961	0
ACTBP7	0.279582	7.46626	2.46717	0.0377059	0.306196	1.25039	0.888898	0.137261	0.485546	1.55315	2.04929	0.629793	1.00125	0.249944	3.47735	1.2074	0.984861	0.179919	0.173975	0.378361	0.0377059	0.0619799	0.0966433	0.456098	0.467996	0.307345	0.589933	2.22542	0.129173	0.959222	1.28703	0.641338	0.0403774	0.537169	0.319362	2.71143	0.624945	5.08824	0.0377059	2.17	1.42397	0.906132	0.436313	1.32597	0.0377059	0.231999	0.639323	1.44172	0.25455
ACTC1	0	0	0	0	3.38076	0	0.990797	0	0.0934579	0.940126	0	0	0.446179	0.0432807	0	0	2.68832	0	0.396764	0.0192096	0	0	0.849353	0	0	0	0	0.323635	0.982035	1.21927	0.0220342	0.428585	0	0.436243	0	0	0.308075	0.238905	0	0.808944	0	0	0.430543	0.60954	0.0295935	0	0.0480426	2.14823	0
ACTG1	11.0063	9.91929	10.9249	10.6811	10.2156	11.0393	10.0658	12.5975	11.5574	10.8512	12.079	11.6477	9.84045	11.5066	11.0266	10.9085	10.8259	11.0433	11.018	10.7469	11.0863	10.9888	10.5034	10.221	10.2404	9.71503	11.2172	11.4302	10.4425	10.2739	10.7199	11.2989	10.7103	10.2374	11.2075	11.3468	10.9182	11.0792	10.9818	9.08785	11.8954	10.8425	10.8824	10.3876	11.0698	12.2372	12.0753	11.2297	11.3315
ACTG1P1	0.229695	3.54578	0.611013	0.217671	0.062133	0.125811	1.09296	0.254811	0.844467	0.731454	0.772337	0.314398	0.140693	0.316774	0.773853	0.213797	1.58475	0.104441	0.466532	0.402065	0	0.575309	0.463068	1.07478	0.921876	0.318922	0.850656	1.27607	1.05005	1.20929	1.16417	1.9973	1.13037	2.86642	1.30937	0.278043	0.569388	2.09458	0.130257	2.17685	0.413455	0.0790273	0.349195	1.45737	0.197201	0	0.854509	0.822746	0.192544
ACTG1P10	0	3.5619	2.4053	0.760074	0.586974	1.46295	2.36822	0.872725	1.07794	1.16843	0.985873	0.991776	0.83504	0.370387	2.20222	1.93433	2.31701	1.71395	1.91693	1.00154	0.285921	1.3071	1.57403	1.21328	1.62772	1.38676	1.62702	2.0733	2.63291	1.67863	1.82325	2.16989	1.96235	2.6631	3.9389	1.53622	1.40494	2.60299	0.947282	2.16977	1.05067	0.303207	0.313103	1.83483	0.405671	0.602114	0.994913	1.81917	0
ACTG1P14	0	2.87806	1.02047	0.0780477	0.318653	0.675454	2.35165	0.30319	0.175241	1.13176	1.52573	0.0173898	0.871792	0	1.63848	1.34293	1.97549	0	0.548563	1.3171	0	0.983333	0.892022	0.373289	1.54689	1.11994	1.19036	0.364555	1.82662	1.36935	0.783091	0.946422	2.27528	2.38207	1.8887	2.90001	0.524025	3.97876	0.944508	2.78851	0.498986	0	0.466958	0.290544	0.353419	0	0.907957	1.71994	0
ACTG1P15	0	0.596198	0	0	0.0322918	0	0.159772	0.262827	0	0.00171034	0	0	0.0270146	0.244878	0	0	0.374629	0	0.0226327	0.015035	0	0	0.0833523	0.0977301	0.7135	0	0.112308	0.108082	0.0574122	0.114589	0.142266	0.362909	0.735536	0	0.0293869	0.0293869	0.0293869	0.0293869	0	1.31575	0	0.119537	0.0447464	0.05852	0	0	0	0.210438	0
ACTG1P17	0	0.590798	2.3348	0.165548	0.369986	1.04759	1.01477	0	0.22116	0.846288	1.1062	0.312899	0.253502	0.210892	1.33682	0.674354	0.717318	0.105456	0.890252	0.0443368	0	0.144938	0.530572	0.275975	1.49552	0.234123	0.169859	1.08217	1.16592	0.827931	2.0162	0.726679	1.73193	2.66585	0	0.349025	0.977067	1.15681	0.379094	2.15637	1.29037	0.433908	0.320754	1.41859	0	0	0.211458	0.292214	0
ACTG1P18	0	0.521655	1.78744	0.587183	0.0351317	1.37173	0.553202	0.975847	0	1.29604	0.664113	0.378629	0	0.242103	1.61331	0.00517157	0.617711	0.429261	0.770823	0.871828	0	0.173939	0.83809	0	0	0.0232238	1.52619	0	0.646587	0.722096	0	0	0	1.8829	0.304985	0.304985	0.304985	1.05029	1.2398	0.887988	0	1.01722	0	1.31034	1.17811	0.0791265	0.474912	1.20989	0
ACTG1P20	0.16664	6.19929	2.0896	0.626986	0.735981	2.13794	2.9142	2.30286	0.0688891	1.31823	1.79784	1.33011	0.962891	0.334364	1.76263	2.29679	2.41786	1.40337	1.71525	1.48459	0	1.8872	1.55053	1.03485	2.04155	1.39871	1.58281	0.82677	2.24399	1.55804	1.662	1.75762	2.88713	3.2444	3.28837	2.14017	0.816831	3.99253	1.27187	2.47135	1.66534	1.48431	1.01056	2.35149	0	0.863186	0.715734	2.1269	0.747346
ACTG1P22	0	0	0.760026	0.0349638	0.300559	0	0.00761248	0	0.00327921	0.0771349	0.135879	0.34617	0.0799502	0	0.536731	0.0918268	0.336712	0.0342274	0.351634	0	0	0.387913	1.2399	0	1.20443	0.0949808	0.32979	0.124663	0	0.483007	0.975512	0.0793963	1.11162	1.01174	0.191676	0.191676	0.191676	0.191676	0.600919	0	0.210845	0.285625	0.639931	0	0	0	0.143011	0.171853	0.0189121
ACTG1P24	0.119675	0.365579	0	0	0	0.61343	1.02372	0.195863	0	0.485049	0.364835	0.071253	0.2821	0	0.497658	0.0106353	0.687854	0.438494	0.458805	0.422875	0	0.229354	0.131098	0	0.448508	0.264748	0.0841432	0.138541	0.596891	0.180341	0.71269	0.651126	0.200613	1.48216	0.20353	0.515874	0.0792362	1.54161	0	1.10664	0.351978	0.131993	0	0.923568	0	0.00941105	0.044099	0.677246	0
ACTG1P25	0.27694	1.76419	1.00957	0.472475	0.292682	0.608982	0.193179	0.774333	0.409959	0.806739	0.519787	0.314233	0.569926	0.70629	0.860445	0.676519	0.898954	0.171205	0.46705	0.233176	0.258525	0.77273	0.778023	0.73012	0.418453	0.283598	0.589177	0.41774	0.54023	0.401405	0.708996	0.509189	0.464988	0.135952	1.96341	0.0276957	1.03834	0.887998	0.914809	0	0.264998	0.230515	0	0.742578	0.0460684	1.35946	0.420432	0.550544	2.84741
ACTG1P3	0	5.07762	1.87962	0.20092	0.8546	1.33018	2.68298	0.310892	0.175991	1.23846	1.33426	0.142199	0.934738	0.26259	2.27314	1.57868	2.188	0.0521892	1.31763	1.32855	0.159884	1.07274	1.09566	0.560814	2.23778	1.79489	1.31123	1.36307	2.20985	2.07412	1.57784	1.97294	2.17751	3.3741	1.93949	1.65907	0.994804	3.42221	1.10698	4.0687	0.669233	0.958614	0.841173	1.97361	0	0.23087	0.840699	1.70878	0
ACTG1P4	0	3.25628	0.0632841	0.0314967	0	0	0.190947	0.0122376	0.0308315	0.57349	0.414362	0.024152	0.138107	0	0.30967	0.0237296	0.0765935	0.996415	0.0521449	0.142065	0.277298	0.0237657	0.14711	0.209979	0.202364	0.1093	0.258245	0.116876	0.117599	0.0922937	0.0158517	0.40648	0.0916061	2.14605	0.558275	0.0708529	0.0849805	0.441413	0.124335	3.68601	0.0543531	0.0374633	0.0218925	0.059135	0.0304384	0.261348	0.203362	0.416619	0.343057
ACTG2	1.71523	0.954712	7.92636	1.53236	7.281	0.492063	5.71784	1.95195	2.95273	4.90616	2.44332	2.24074	4.39733	1.68322	1.70928	1.76593	6.24685	4.80628	3.93978	2.68929	2.05498	3.69023	5.3426	2.80588	2.59023	1.79587	2.57786	2.90483	4.57452	6.78852	1.60343	3.7255	1.9249	1.04473	0.436061	1.67442	1.7604	1.7037	3.56415	2.79912	1.33628	3.37115	3.85552	2.07142	1.21966	2.93159	2.5652	6.70722	0.495726
ACTL10	2.21859	3.26397	2.47948	2.12833	2.13543	2.4269	1.54283	1.81813	2.21921	2.45641	2.51081	2.33936	1.60842	2.57772	3.82798	1.45515	2.78676	3.97015	2.49488	3.05802	1.84333	1.25852	1.44315	1.97787	1.84872	1.38676	1.66177	2.39623	1.73321	1.12294	3.01531	2.78642	2.44279	3.34182	2.08323	3.96715	1.48928	3.23334	2.04552	0.141077	2.36195	2.2362	1.35056	1.95363	2.55685	2.2689	2.04426	2.68197	2.40263
ACTL6A	1.53185	3.2566	5.99473	3.49901	4.71	5.91798	4.17072	5.79542	3.2388	4.2586	4.9083	5.36481	3.58504	5.3179	4.9992	4.80943	4.60729	5.25845	3.8176	2.98812	1.20115	4.32177	4.34481	2.74192	4.83435	4.47529	4.10486	4.83414	5.55995	4.84447	4.75627	5.51803	4.55577	5.47072	5.33836	6.01674	5.51636	5.35987	4.3856	5.46451	5.7521	4.76772	3.80789	5.80698	1.52629	5.8286	2.87388	3.43136	5.53777
ACTN1	6.87338	4.5688	8.01773	6.5774	6.92219	7.61162	7.01586	4.64825	6.23373	7.43223	6.5996	6.91307	7.40962	8.16689	8.14166	7.1439	7.09218	4.77457	6.98049	6.43811	4.74897	6.1862	6.9437	7.98741	6.53464	6.21396	6.44726	7.03569	6.28764	6.92774	5.81148	5.6461	6.06907	5.20251	7.36959	7.01626	6.34385	7.34478	7.04384	7.52617	7.86479	4.80823	7.38387	6.08397	6.25818	6.55515	6.75318	8.1671	4.11646
ACTN1-AS1	0.423371	0	1.23469	1.00427	0.133152	0	0.44506	0	0	0.120092	0.484139	0	0.33158	0.433827	0.926744	0	1.14015	0	0.0190735	0.128654	0	0.27952	0.424464	0.505322	0.378696	0	1.03504	1.18749	0	0	0	0.120188	1.80208	0.310867	0.667946	0.148424	0.753237	0.43549	1.03687	2.65156	0.227097	0	1.47956	0	0.309109	0.279717	0.0362103	1.01772	0
ACTN2	0	1.20661	2.10359	0.108076	0.00239483	0	0.0959589	0.425258	0.0683471	0	1.19206	0.923344	0.657246	0.596536	0	0.268234	0.620625	0	0.466135	0.442872	0	0.144366	0.333054	0	0.159359	0.00961529	1.10121	0.361054	0	0.167816	0.104367	0.00638319	0.0484789	2.39714	0.202747	8.33962	0.117081	0.187507	0.1923	2.92202	0.549543	1.34772	0.046601	0.463993	0.00376055	0.0395346	0.124842	0.585961	1.14577
ACTN3	0	0.0249884	0.144079	0.348778	0.177639	0	0.112457	0.0318176	0	0	0	0	0.00456317	0	0	0.044585	0.209138	0.05045	0	0.0932872	0.113778	0.0228543	0.169207	0.0394913	0	0	0.0200115	0.0195206	0.0677505	0.0998221	0	0.286787	0.132246	0.0731315	0	0.313736	0.365301	0.769353	0	0	0.0314893	0	0.0640814	0.0929829	0	0.170099	0	0.324584	0
ACTN4	7.01061	8.79446	7.81357	6.30415	7.15041	10.4777	7.10799	6.91223	6.48923	7.6989	7.79734	8.03433	7.00812	7.91948	8.45374	7.49249	7.41604	6.41782	6.58474	7.43917	5.27946	6.53587	7.1143	6.7562	6.82636	7.04753	7.12853	8.08105	7.58416	7.82716	7.4896	8.75348	6.39787	7.54289	7.36867	8.98427	6.47133	8.11542	7.00878	6.80384	8.08516	6.20816	6.53874	6.55758	6.31635	7.60161	7.4073	7.41827	5.74381
ACTN4P1	0.128329	0.702382	0	0.106589	0.00949736	0.708124	0	0.266558	0	0.102747	0.0020513	0.0692836	0.186367	0.0578828	0.0345095	0	0.312184	0	0.0659919	0.143085	0	0	0.115427	0.093049	0.0432911	0.229782	0	0.0291276	0.0399472	0.017825	0.032833	0.115858	0.0805077	0.0866783	0.227133	0.0472259	0.278301	0.141233	0.0201885	0	0.027514	0	0.0483367	0.0497227	0.0533339	0.0814367	0	0.130007	0
ACTR10	1.44572	2.25637	5.83507	4.6705	5.02367	5.49141	5.16864	5.01002	3.5994	4.43295	5.12835	5.45563	4.06992	5.43911	4.74916	5.42085	4.8594	4.57003	4.7856	3.68219	1.51954	5.33685	5.02901	3.4802	5.23577	4.82905	4.3565	5.8135	5.65546	5.36918	4.85759	5.22145	4.5804	4.90563	5.27561	5.01664	4.79077	5.90758	5.43798	6.45456	6.01075	5.09949	4.3802	5.85406	3.21877	4.08262	3.45816	3.73945	5.37862
ACTR1A	4.74388	4.77452	6.34902	5.73206	5.97865	5.92685	5.76786	6.23867	5.04286	5.59744	5.72356	5.38519	5.73768	6.77116	6.36184	6.10896	5.57083	6.9555	5.61969	5.87882	6.1414	5.73997	5.94612	5.61746	5.95751	5.66957	5.53276	6.32915	6.19681	5.75364	6.25621	5.68781	5.91003	5.38794	7.27937	5.97451	6.18009	6.26675	6.64521	4.77562	5.68096	5.61219	5.92891	5.33836	8.0452	6.02823	6.45288	6.04097	6.43319
ACTR1AP1	0	1.84033	0.962708	0	0	0.57513	0.866256	0.121479	0.05255	0.237312	0.184008	0.0315669	0.29366	0.0641661	1.60155	0.464789	0.255525	0	0.235073	0.138836	0	0.397902	0.0486332	0.0141819	0.182811	0.323627	0	0.348392	0.21544	0.403017	0.299291	0.586484	0.0585269	1.30094	0.264285	0.264285	0.264285	0.870295	0.0405195	0.744821	0.0345419	0	0.15729	0.579664	0	0.0680886	0.0210899	0.531154	0.0257699
ACTR1B	4.04044	4.61733	5.63742	4.78136	4.90471	5.87187	4.8904	4.33093	5.79406	5.71438	4.73931	4.81812	4.73412	6.23426	4.7977	4.52687	4.93339	6.95673	4.55615	4.75527	4.23025	5.54701	4.5678	5.08543	5.17023	4.07871	4.16002	5.7729	5.40943	4.86344	7.45001	6.08303	6.01488	4.3197	5.67975	7.00173	5.05091	6.50961	4.58886	3.77813	5.87333	4.54243	5.21037	5.12144	4.62278	6.25635	5.4565	4.95557	3.70641
ACTR2	2.27855	3.37515	6.79252	5.73268	6.50925	7.51379	6.49708	5.98297	4.61116	5.56033	6.4353	7.4169	5.06189	7.31509	6.163	6.5045	6.41074	4.88724	6.68363	4.39189	3.01812	6.29774	6.55566	4.49441	7.41538	6.45984	6.64464	6.77988	7.07474	6.55361	6.87287	6.77662	6.97058	5.5316	7.4646	6.59505	6.50568	6.89391	6.88067	6.29691	7.39914	6.90121	6.75116	7.08946	4.45366	4.65334	6.28524	5.10912	7.10426
ACTR3	2.56739	3.58057	5.61895	4.64969	5.82784	5.6225	6.18046	4.75162	3.3731	4.64269	5.57935	6.13723	4.3996	6.34523	5.09729	5.88031	5.75596	3.33181	5.47479	4.09199	2.57885	5.41308	5.6143	4.56016	6.52523	6.15492	5.74001	5.9795	6.60399	5.91263	5.94965	5.7031	6.03885	5.69658	6.93823	5.67729	4.99429	6.84228	5.67703	8.29339	5.97071	5.05753	6.00416	5.64639	3.78003	3.53899	4.19087	4.68525	5.05704
ACTR3B	0.151743	5.24308	3.24293	1.48026	3.09246	4.01578	3.40903	3.31431	2.94287	1.90859	4.57383	4.27736	2.95758	3.62953	2.88502	2.48987	3.31321	2.60547	2.65508	2.18409	1.07317	2.68457	2.15908	2.56242	2.61437	2.04261	2.47659	3.44818	3.14945	3.49278	4.21573	4.50285	2.76594	5.11872	3.94883	4.22015	3.78139	4.01357	2.3961	5.955	2.53905	4.12946	1.85153	4.14592	1.14972	3.44919	1.57419	2.28154	3.22046
ACTR3BP4	0	0	1.12196	0	0.129335	0.0542582	0.837117	0.0437846	0	0.1557	0.518471	0.0365156	0.393911	0	0.35105	0.819496	0.372815	0	0.123823	0.321098	0	0.682033	0.38932	0	0.65715	0.0542786	0.746364	0.459634	0.337368	0.856109	0.732007	1.10814	0.571114	0.516139	0.276209	0.276209	0.276209	0.276209	0.161916	1.66436	0	0	0	0.798386	0.0608601	0	0	0.198844	0
ACTR3C	0	1.16904	1.98961	0.342531	2.29956	0.266405	2.55802	0.588626	0.15513	0.824847	0.0429275	1.68155	0.405271	2.75553	0.587779	1.52737	2.32004	0.456069	0.636892	0.164633	0.134217	1.76181	1.9385	0.175127	2.74647	3.23828	1.12218	0.339524	3.96748	2.31339	1.66602	0.340628	3.13297	2.83385	0.752145	0.338295	1.01216	0.338295	2.03062	4.43997	0.455575	1.2229	1.24577	1.03095	0.271706	0.686084	0.72754	1.56677	0
ACTR5	1.05639	5.4866	3.83468	3.54335	2.90714	2.89277	3.16874	3.60494	2.24156	2.62355	3.16726	3.08552	2.9348	2.90601	3.34299	2.75911	3.45919	3.88992	2.66419	2.75007	1.98951	3.05806	2.65448	3.63595	3.13143	2.79016	2.55021	3.38248	3.70892	2.83967	3.36913	4.01052	3.89804	3.66374	2.95566	3.04308	3.88678	3.2533	3.24819	3.68729	3.21874	3.86065	2.75007	3.44515	2.1891	3.12224	2.53778	3.63091	3.28168
ACTR6	0.354712	2.77673	4.26571	2.56949	3.3562	4.7253	3.66377	4.09496	1.28324	2.65386	3.84082	4.67112	1.86501	4.56005	3.49416	3.61717	3.76584	2.29671	3.43496	1.22742	0.604966	3.74416	3.6091	1.32577	4.19751	3.55841	3.03485	3.42435	4.15145	3.93442	4.48583	3.71935	3.76149	4.88148	3.94084	3.77934	3.73391	3.94703	3.3888	3.90923	4.47783	4.43897	2.76906	4.53243	1.45069	1.90085	1.3278	1.48251	2.78262
ACTR8	0.72127	4.89995	4.01207	3.25954	3.58597	4.09376	3.74434	4.48561	2.60605	3.36854	4.22015	3.31379	3.22115	4.90747	4.2373	3.74911	4.12097	3.68789	3.85586	2.41921	1.0009	3.49518	3.85963	2.2467	4.35025	3.01983	3.45571	3.66787	4.18251	3.90735	4.09235	4.69688	4.07745	5.31006	4.83222	5.32506	4.01041	6.05856	4.32519	4.36754	4.93111	3.82149	3.37117	5.0126	2.20893	3.79184	2.5067	3.24632	4.30131
ACTRT3	0.122957	0.721356	1.26608	0.996363	1.73704	1.20323	0.800317	2.19343	0.913819	0.149233	0.501014	1.13092	0	2.00839	0.885878	1.02224	1.09322	0.862068	1.40189	0.212501	0.240702	1.09309	0.945221	0.960528	1.00463	0.909225	1.34893	2.09926	0.688917	0.738529	1.7507	0.876435	0.85553	0.694589	1.54461	1.51639	1.55899	2.85617	2.59232	0.365111	1.34626	1.31841	1.35403	1.90346	0.262849	0.412598	1.1153	0.288835	1.53422
ACVR1	2.11557	4.52875	6.16882	2.67806	4.02841	4.4132	5.04973	2.8837	3.27507	3.97034	4.00372	4.45429	3.85869	4.24066	4.71365	3.85549	4.80461	1.31635	4.14599	3.1928	1.13672	4.67883	4.23657	2.19205	4.78798	3.43461	2.76577	4.7826	4.85437	4.82688	2.86721	5.59935	3.62702	3.07795	4.27827	5.07688	4.14802	5.89869	4.18289	4.87782	4.73637	3.3409	4.03409	4.28482	2.33141	4.40422	4.09109	3.90256	2.81117
ACVR1B	1.25423	3.65015	3.89385	2.67944	3.59572	3.05293	5.07841	4.58209	2.80576	3.0707	2.96872	3.05054	2.95175	3.27766	3.12723	3.95046	3.78596	3.79047	3.09615	2.82263	2.63493	3.82571	3.93126	2.51187	3.45309	4.22456	3.60072	2.71943	5.61819	4.93044	3.86718	3.47998	3.1501	3.16144	4.30322	3.27853	3.20191	3.24718	3.14756	4.67393	4.26953	3.24146	3.71816	3.78961	2.52328	3.60322	3.50839	3.4075	2.67894
ACVR1C	0.0557881	0.196296	0.358424	0.0460155	0.189045	0.024913	0.654676	0.46904	0.004176	0.0600037	0.164769	0.423823	0.155318	0.266108	0.173541	0.142417	0.611273	0.152401	0.49322	0.277126	0	0.48731	0.717442	0.124147	0.122264	0.174311	0.166497	0.789839	0.366729	1.04892	0.318381	0.256464	0.515875	0.361591	0.264687	0	0	0.898991	0.425008	1.42136	0.452559	0.968469	0.0327915	1.21412	0	0.172236	0.216805	0.0608485	0.165762
ACVR2A	0.381354	2.68018	4.50316	2.49603	3.69193	2.61422	4.1895	3.19496	2.04404	2.38263	3.10491	2.75054	1.73266	2.66194	3.16283	3.13492	3.64394	1.74878	2.97235	1.1774	0.513701	4.12379	3.02636	1.17252	2.88164	3.0466	2.30531	2.93739	4.75455	4.88567	2.84057	3.62531	2.67865	2.41548	2.68406	2.81173	3.66197	4.06884	2.6339	3.23783	2.4794	3.07153	2.94333	3.73665	1.42199	1.70681	1.89429	1.96915	2.37184
ACVR2B	1.56022	3.1687	3.52008	1.53081	1.1441	2.67536	2.15798	4.49237	1.76302	1.23786	2.39469	1.58366	1.46408	2.22858	2.08627	1.66715	2.31373	1.9298	1.99849	1.79714	1.17653	1.96545	2.2878	1.85874	1.77519	1.06593	1.86162	2.00086	1.503	1.75829	2.90218	3.15649	1.6717	2.82411	4.47438	2.94978	2.85979	2.77715	3.63423	3.02752	2.77544	2.91379	1.27365	2.63801	1.57662	1.86651	2.06799	2.06132	2.80264
ACVR2B-AS1	0.905753	1.32613	1.29493	0.574265	0.297453	0.871867	1.12372	0.974388	1.16275	0.488111	0.375528	0.125171	0.457715	0.0785068	1.60066	0.747818	0.935161	2.0706	1.03653	0.242435	0.407512	1.01915	0.613866	1.07203	1.59756	0	0.921344	1.27351	0.759794	0.922814	1.37242	1.52064	0.726911	1.87513	2.09589	0.958716	1.3493	1.2482	1.17282	1.86743	0.876265	0.167356	1.1209	1.06483	0.300233	0.750215	1.80411	0.899269	0.726601
ACVRL1	2.4333	2.99566	4.64742	2.67147	4.74789	1.51008	5.02901	1.36355	2.45226	4.02867	2.02076	3.20798	4.24306	2.80159	1.88787	2.25935	4.4423	3.36931	4.24114	3.29513	2.93779	4.49805	4.52445	2.48583	3.97757	2.92103	3.047	2.78176	4.21072	4.90414	3.32073	2.80676	4.71691	2.29842	2.96285	2.40346	4.46688	2.5996	3.69028	3.38947	4.4703	1.75586	4.27219	3.1266	2.35518	2.78355	3.6527	5.40657	2.09475
ACY1	5.71808	4.36025	4.13058	4.98777	4.2556	5.08295	3.52813	6.04509	5.12907	5.19444	5.30414	3.8786	4.85768	5.6857	4.51665	4.99525	4.0729	6.50891	6.51167	4.10939	4.68012	5.30709	4.60542	3.07024	3.72189	3.88272	4.71363	5.33673	4.34833	3.55518	4.7949	5.64822	4.05507	5.79492	4.84684	5.76319	3.65676	5.30041	5.90053	3.67358	6.01151	6.41018	2.47721	6.43053	6.21599	7.40041	5.64142	3.61126	4.84534
ACY3	0.103354	0	0	0.207318	0.819726	0	0.254324	0	0.0299212	0.212202	0	0.427471	0.158984	0.44638	0	0.923806	0.301939	4.22584	0.321598	0	0.919649	0.0431771	0.674206	0	0.849338	0	0.527986	0.811145	0.153637	0.229004	0.826337	0	1.55081	0	0	0	1.58072	0	0.182671	0	0.43873	0	0.0955601	0.891292	0.0903358	0	0.413106	0	0
ACYP1	0.739006	3.15837	4.57671	2.83868	3.62531	5.54523	4.29623	3.84577	2.7364	4.11728	5.08915	4.79187	4.41863	3.52579	6.07144	4.53202	5.02711	2.92094	4.49512	4.1857	1.15781	3.60042	3.95478	3.2102	4.56232	4.13231	2.98773	6.69743	4.53632	4.09687	5.1784	5.90825	4.20202	5.26892	5.30022	5.78577	3.97708	6.32029	4.68847	5.49157	4.66518	3.15712	2.49124	4.92261	2.81914	3.52235	1.42672	1.97231	3.94277
ACYP2	1.70366	3.88379	4.35903	2.99208	3.13817	3.93134	3.73424	1.99299	2.51022	3.25967	2.95705	3.50896	2.31372	3.54334	3.29228	3.08104	3.74415	3.03586	3.46343	2.03193	1.56574	3.89535	3.2278	2.42214	4.0275	2.81969	3.09728	3.84753	3.70998	3.8927	4.09555	3.76624	3.98384	4.51056	4.66032	3.20319	3.66178	3.46556	2.86458	4.59732	3.04944	2.43878	3.32902	3.82836	2.56493	2.54024	3.96332	2.91415	3.54231
AD000671.6	2.34863	0	0.0942071	2.17702	1.86423	2.41475	1.79797	0	1.28577	2.55578	0	1.20349	1.27411	1.90634	1.0965	1.7319	2.60821	0.739845	1.11701	1.00467	2.54752	1.48087	2.30982	1.78097	3.36863	2.34658	2.50906	0.470882	1.49656	0.998857	2.2863	1.42441	3.86927	1.6732	1.96805	1.29449	1.90895	2.22755	0.888517	0	2.25856	0	3.41607	2.30333	0.888987	0.958675	3.08969	2.53079	0.8598
AD000684.2	0.799026	1.75672	3.19419	1.14238	1.20285	1.76604	1.87103	2.61873	2.35108	2.19333	0.903141	1.33716	1.35658	2.38163	2.1237	1.84466	2.12707	4.01225	1.60628	0.72812	0.499987	1.00758	1.21494	1.40391	2.48129	0.930248	1.00221	4.42138	1.74925	1.20759	2.56105	3.82514	3.13081	2.70166	1.69101	2.21237	3.66351	1.59417	1.67252	3.8892	0.669686	1.73252	2.17352	3.46353	0.89508	2.29021	2.98308	2.58578	1.53465
AD000864.6	0.147739	0.410406	0.103682	0.228792	0.29512	0.300146	1.05878	0.288473	0.165277	0.621329	0.596523	0.159748	0.282952	0.461571	0.173141	0.259578	1.42397	0.341022	0.712998	2.10524	0.400224	0.285855	0.385453	0.133394	1.6767	0.513406	1.202	1.43638	0.497222	0.804875	0.679467	0.438803	1.59872	0.182132	0.725159	0.272075	0.463144	0.232892	0.0636689	1.11009	0.694656	0	1.30008	0.444143	0.208177	0.188485	0.62865	0.69032	0.41378
AD001527.4	0.0789387	0.468533	0.194141	0.354781	0.0224498	1.83214	0.0767593	0.773425	0.0776278	0.624123	0.137204	0.611009	0.138066	1.86616	0.157439	0.228168	0.398775	0.0881658	0.466826	0.165007	0.648417	0.0250357	0.104654	0.782682	0.268091	0.724354	0.405758	2.25969	0.717417	0.856926	0.0402165	1.82505	0.0818635	0.387861	0.980738	1.33485	0.0196847	1.20841	0.464204	0	0.449746	0.0410434	0.170174	0.0387298	0.0494433	1.78723	0.189657	0.069811	1.20805
AD001527.7	0	0	0.733072	0.0412109	0.535901	0.958349	1.15649	0.654769	0	0.472416	0.930105	0.568217	0.702613	0.371388	0.269335	0.754249	0.948206	0	0.598928	0.754475	0	0	0.782485	0	1.22698	0.222711	0	0.542128	1.2022	0.587995	0.72067	0.856897	0.698542	0.535832	0.187227	0.890899	0.187227	1.14327	0.061845	1.92454	0	0.117325	0.437422	0.623284	0	0.267197	0.183177	0.764445	0
ADA	2.80603	4.74249	3.98942	2.51111	3.53852	1.07199	4.26723	3.60848	3.58791	3.26118	2.7869	3.49505	3.33847	3.38171	1.94261	1.9269	3.51517	3.54916	4.05474	3.0979	3.90678	4.92491	2.95075	2.67969	4.83687	2.50144	3.64926	2.71998	2.99772	4.28098	3.8443	3.85584	5.46341	2.6653	2.93164	3.70865	3.98239	2.2678	3.6812	4.03219	3.87211	5.06155	3.57195	3.67055	2.30502	4.37608	3.5412	4.10382	3.14414
ADA2	4.75035	1.31033	3.17935	5.29272	4.15745	1.28461	5.20469	2.30572	3.76174	5.72003	1.74957	4.1013	2.80489	4.02535	1.29239	2.49201	3.76595	3.75461	4.62373	4.14895	5.28665	3.40578	5.28662	3.00993	7.80201	4.49048	5.58507	4.54604	3.34332	3.77213	4.70135	3.34951	7.17909	1.09619	3.93953	1.88207	4.03435	2.2942	4.43583	5.47985	3.70871	2.43297	8.24908	4.16546	3.93706	2.11874	7.1074	5.27156	3.47553
ADAD2	0.0374228	0.637893	0.12755	0.284815	0.583949	0	0.233656	0	0	0.0217529	0	0.101006	0.00916418	0.144252	0.11765	0.436731	0.461229	4.06041	0.163261	0	2.13755	0.795688	0.303002	0	0	1.27299	0	0.0407212	1.15344	1.52539	0	0	0.00671441	0.68328	0	0	0.288121	0	0	0	0.0942629	0	0	0	0	0	0.119381	0.178432	0
ADAL	0.27285	1.3282	2.73373	0.667881	1.39044	2.93376	2.22634	0.805091	0.679732	1.74425	1.81708	2.13147	1.43573	1.96923	2.37916	1.48441	2.94178	0.867986	2.01122	0.17447	0.0507555	1.49303	1.38164	1.20526	2.20595	1.95156	1.8581	3.11741	1.27556	2.86834	3.37815	3.09974	2.13143	2.87866	3.0277	1.73675	1.50105	3.57773	1.58604	3.72375	3.08837	2.05869	1.32559	3.19304	0.331676	1.10863	0.467453	0.89126	2.49622
ADAM10	0.788482	3.70496	5.38255	4.14373	3.66987	4.80385	4.52925	4.17234	2.42722	3.47493	5.25809	5.12935	2.77817	4.92225	5.38685	4.43536	5.50528	2.76843	5.04525	2.72042	1.9783	4.0665	4.61366	3.92362	5.23179	3.96602	4.74488	4.81372	5.00793	4.33834	5.03106	4.96415	4.5317	6.73341	5.39714	4.24945	4.99634	6.44228	3.82119	6.44722	5.97081	5.32418	3.684	5.66184	2.77588	2.66343	3.05482	2.88574	4.36485
ADAM11	3.22147	2.18693	1.67392	0.536958	0.670807	0.542332	1.12179	1.98869	0.534809	0.403094	0.83578	1.21066	1.17859	2.57114	0.5933	0.943376	1.54939	0.974709	1.57536	0.257729	1.83296	1.38385	0.913477	4.27901	0.564728	0.522411	1.99909	0.929512	0.721932	0.600341	0.137536	0.651083	0.486953	2.17552	3.17888	0.63788	2.32932	0.180547	2.37316	0.0137474	0.532566	3.59631	0.423002	1.07491	0.60042	2.51589	0.421062	2.02458	3.09893
ADAM12	0.403672	2.49973	5.28833	3.28951	3.41614	2.46048	6.36623	4.71731	2.28063	3.88339	2.78463	3.00927	3.2272	3.31926	1.66893	2.83924	3.97807	2.90438	6.15869	2.32298	0.487317	1.62488	2.76973	3.73144	4.07237	1.20286	2.72786	3.31736	2.12488	1.90649	3.49088	4.48814	2.61792	4.04441	4.4705	2.33462	4.43046	3.74029	3.10847	5.33377	3.09776	1.39196	4.54768	4.53745	2.81016	2.90706	3.33463	4.6184	2.95553
ADAM15	5.11132	5.89239	5.02921	6.38949	6.80846	5.66842	6.72605	5.54207	6.04531	5.97319	6.90529	7.14963	7.0933	5.89603	5.81742	6.32952	6.6369	7.0229	6.60385	5.76635	5.91751	6.72499	6.77996	7.43815	5.91966	6.32537	7.10408	5.38175	7.71499	7.1275	7.03774	5.92232	5.21832	5.33939	6.74358	6.78644	7.63264	4.58425	6.722	3.61244	5.9812	7.04429	4.74575	6.72555	6.62685	7.21357	6.38932	7.41869	7.05423
ADAM17	0	3.65626	5.49189	2.81673	3.85179	5.40581	5.01151	3.73874	2.07945	3.36248	4.47153	4.6583	2.72591	3.13682	4.49974	4.06585	4.8351	1.72922	3.84064	2.56776	0.557718	4.10775	4.0481	2.00959	5.0696	4.10038	3.91531	4.11474	5.18377	4.59265	4.45326	4.2	4.70058	5.02761	5.62297	3.95413	4.4622	6.02339	3.63482	7.06458	4.6823	4.80884	4.27011	4.59715	2.37179	3.23409	2.16425	3.09718	3.72351
ADAM19	1.3373	0.885379	4.63181	2.24132	3.0097	2.67675	4.15965	2.10356	1.65613	4.47151	1.79762	3.81384	2.51785	2.85373	3.32214	2.47921	3.5635	1.55169	3.94757	3.04061	2.63506	1.58231	3.64582	0.642784	4.19877	3.05672	2.74241	3.16433	2.24208	2.93202	2.47472	1.1421	6.22182	2.50059	3.2202	4.16614	2.59725	3.72057	2.8357	4.10284	6.2817	2.00541	3.18469	2.84535	2.00993	1.47118	2.22854	4.4656	1.37295
ADAM1A	0	0.972507	0.154695	0.0155217	0.0401954	0.0831209	0.27635	0.0210525	0.0487336	0.0407809	0.274629	0.0598125	0.0409273	0.0327396	0.0742908	0.0752989	0.409821	0.0144212	0.0685282	0.0157548	0	0.132584	0.0795179	0.0629718	0.16178	0.113654	0.0963227	0.0246009	0.241607	0.127846	0.0350852	0.135827	0.16281	0.347267	0.309353	0.103282	0.264904	0.113601	0.00123327	1.49051	0.0180325	0.099871	0.0153826	0.0990413	0.00163141	0	0.014188	0.0520434	0
ADAM1B	0	0	1.19917	0.417989	0.174456	0.765296	1.54716	0.420127	0.0124602	0.73439	0.422974	0.300444	0.144576	0.197068	1.19936	0.646618	1.06192	0	0.625142	0.125855	0	0.517982	0.558929	0.0193053	1.31171	0.56628	0.591194	0.783217	1.9722	1.73302	0.549552	1.38624	1.33672	1.4038	0.802666	0.302332	0.744699	0.54253	0.644364	1.89459	0	0.214947	0.0371762	1.27384	0	0	0.167819	0.300813	0.167258
ADAM20	0	0.044474	1.84751	0	0.439573	0.915168	1.0509	0.0329007	0.188373	0.285201	0.685425	0.101174	0.28665	0.0426022	0.0137635	0.88074	1.13563	0.0121836	0.25814	0.279994	0	0.503224	0.226923	0.550114	1.34803	0.773725	0.237703	0.875636	0.95057	0.480795	0.534857	1.16025	1.16487	3.01027	0.688444	1.87245	0.380596	1.40864	0.252009	3.0262	0.300814	0.309414	0.0510542	0.676056	0	0.100189	0	0.209266	0
ADAM20P1	0	0.368177	1.49987	0.269167	0.75172	1.03669	0.941919	0	0.0821526	0.476216	0.907803	0.408186	0.386152	0.359101	0.083823	0.82509	1.37013	0.035949	0.0666617	0.252797	0	0.628109	0.670677	0.692262	1.57088	0.850101	0.243575	1.22069	1.01667	0.910243	0.460675	0.998483	1.03469	3.59589	1.08628	1.62117	0.3115	0.50834	0.198111	3.3335	0.500075	0.436649	0.0980571	0.663368	0.114104	0.374651	0.132863	0.425755	0.105253
ADAM21	0	0	0.864117	0.122269	0.244589	0.225977	0.434524	0	0	0.142743	0.162164	0.11142	0.0121329	0.385798	0	0.214002	0.601833	0	0	0	0	0.154966	0.289549	0.035066	0.483661	0.58348	0.0336981	0.427611	0.392396	0.397274	0.0373874	0.371198	0.35983	2.38071	0.193782	0.193782	0.193782	0.193782	0	1.94608	0.190344	0.564335	0.00887351	0.415903	0	0	0	0.0298651	0.0991028
ADAM22	0.254847	0.974348	3.82931	0.535952	1.11729	3.13211	1.49207	0.994954	0	0.858497	1.90203	0.914323	0.847022	1.97976	1.14915	0.293189	0.906902	0.103501	0.980579	0	0	2.23162	0.953527	0.286481	1.34006	0.697687	1.36379	0.734994	1.47017	2.66226	1.64669	1.86735	1.94675	2.15087	0.70063	3.55452	0.830117	0.367358	0.486937	2.21562	0.5574	2.73344	0.590179	2.05953	0	0	0.438979	0.936798	0.530404
ADAM23	0.465357	2.32209	6.8396	1.39806	4.16837	3.59722	2.99216	1.03791	3.63621	4.48249	3.74491	5.66723	2.99181	5.1981	0.517854	3.55801	3.83055	0.775494	4.23436	4.27415	0.349404	2.30876	2.13458	1.10385	1.65247	4.41698	1.72409	1.77824	2.14751	2.60954	0.763478	4.03811	2.15401	2.8187	0.417206	5.59846	3.70356	6.70048	3.29633	1.28524	4.60633	3.66853	1.028	4.18366	4.20801	1.84168	1.20221	3.33445	4.65615
ADAM28	0.340237	0.0339369	3.27066	1.58631	2.75949	0.0578569	4.51658	0	0.638773	2.28491	0.652569	2.28264	1.39291	2.69182	0.903296	1.76374	3.30535	1.35871	1.93088	0.955306	0.00716145	2.0246	2.72963	1.38292	4.74294	3.20519	2.67646	1.44602	2.70137	2.87759	2.51563	2.23277	4.95207	3.93133	1.24931	0.980093	2.83857	1.32391	1.78871	6.97754	2.39982	1.23609	3.39297	2.0399	1.1118	0	1.77314	2.2587	0.571974
ADAM32	0	0	1.94435	0.268733	1.2647	1.10246	2.25313	0	0	0.581758	2.0383	1.74263	0.595926	1.70877	0.501802	1.51273	2.15508	0	1.43722	0.551022	0	1.81798	1.32816	0.246922	1.02608	1.20592	0.985862	2.6888	1.90746	2.42124	0.239537	0.809365	0.98315	2.89201	0.954427	0.580024	1.03204	0.497916	0.0248404	3.36723	0.280584	0.823861	1.20461	2.70036	0.0976727	0.0165794	0.983432	1.18702	0.622656
ADAM33	0.712618	4.43241	5.85314	2.00341	5.52797	0.681798	5.85965	1.12822	0.922003	4.05739	1.21629	1.47272	3.78855	1.19259	2.65492	2.80084	5.61762	0.5695	3.72995	1.2911	0.376725	5.25561	4.91429	0.491533	3.10471	2.97679	1.91654	1.60215	5.21134	6.00246	1.2712	1.77455	2.98943	1.09036	1.1138	1.29698	3.44374	1.05525	1.76645	0.290007	0.663861	2.42947	2.51872	2.08607	1.09079	0.826754	2.78825	5.4808	0.516494
ADAM8	3.6412	2.62051	2.88003	2.3352	3.50086	1.83909	4.35222	1.38484	2.45825	4.01803	3.36326	3.84123	2.86955	4.05168	1.68209	2.9337	3.63325	1.50523	2.8211	6.52094	3.83057	2.31495	3.73018	2.38972	5.10814	4.40529	4.81494	2.97098	3.24581	2.56441	3.31039	2.00131	5.60384	4.20181	5.88391	4.03824	3.77025	3.5	3.11607	5.88123	3.92294	1.25704	5.18131	1.94589	3.11899	2.45935	3.87205	5.17832	0.911462
ADAM9	1.51759	1.9018	5.58302	2.90566	4.87112	5.27213	5.04339	2.22471	2.87091	3.63251	6.06702	5.77306	2.88875	5.00124	4.56443	4.85813	5.3728	1.66463	4.51296	2.73301	0.824885	4.63755	4.64321	2.71371	4.65864	4.51711	4.43697	5.07366	5.23135	5.66859	4.77047	4.39573	3.85481	4.90693	4.49425	5.50976	5.25278	5.58751	4.00198	6.60526	5.35258	4.96023	5.62765	5.25185	3.05986	2.39344	2.99029	4.7689	2.68131
ADAMDEC1	1.79562	0.348189	0.201228	1.15755	3.27371	0.86476	2.13867	0.154692	0.696217	1.58863	0.170932	3.13256	0.34102	2.89587	0.65891	1.41748	1.97906	0.0895741	1.31513	0.731258	1.5528	0.506942	3.08166	0.0945379	4.00207	2.52846	3.98061	1.69641	1.00989	1.2461	4.69386	0.611617	4.94421	0.982416	0.13772	1.03049	0.775981	0.041711	1.54854	4.44513	2.82658	0.388374	3.21042	1.20838	0.356404	0.539242	0.904044	1.30391	3.12569
ADAMTS1	1.82735	2.96318	5.96883	1.4563	3.99289	3.49108	4.9479	3.25047	2.77505	3.45055	5.78582	5.96499	3.90229	6.1804	4.34336	3.59513	5.20484	3.46036	3.68231	2.30107	0.328443	3.67166	4.93946	4.52838	5.86593	3.62845	2.7495	4.27889	4.21955	5.00646	3.67477	5.24561	3.52732	2.90068	4.2326	7.34054	5.00407	5.61262	3.81504	6.03213	4.85403	3.39861	3.59427	3.61591	2.69088	3.69237	2.83716	5.40122	2.47348
ADAMTS10	0.49585	3.4605	5.67986	1.41958	4.43358	0.0127065	6.02446	0.0724791	3.08327	3.89005	1.17181	2.06032	3.58345	2.38584	3.12142	1.63893	5.40074	0.844921	4.48838	2.12136	0.768118	4.59005	4.40327	0.919777	3.61344	3.10672	2.75549	3.02571	4.58208	5.17624	1.68501	1.93604	4.28846	4.11961	2.21562	2.43993	3.99244	2.51999	2.13531	4.03241	2.4069	2.73788	3.0269	2.34325	0.575897	1.28357	3.50577	5.28536	1.21719
ADAMTS12	0.00989456	1.30826	2.78804	2.04304	3.0806	2.00971	4.19293	0.768751	0.999171	2.89714	1.49249	1.61361	2.44601	1.80375	2.05117	0.787062	3.79208	0.498515	3.51153	1.44963	0.339494	2.39563	2.90768	0.755384	2.58657	1.03961	1.7777	1.84065	3.36673	3.07207	1.1042	1.53911	1.20688	1.27272	3.31279	1.66835	3.24621	1.911	2.7686	2.48051	1.78727	2.23194	1.74939	2.49425	1.20945	1.25085	1.07	3.95956	1.74461
ADAMTS13	0.495652	4.01538	2.37702	0.189407	1.00156	2.75566	1.52047	1.26037	1.99447	1.31477	2.72716	1.63919	1.20493	1.13626	0.992311	1.73764	1.89285	0.468128	2.14246	1.84594	0.273299	1.5143	1.75224	1.49255	1.06274	0.794388	1.87133	2.91982	1.40512	1.19424	1.94278	1.85771	1.38792	3.66052	1.51371	1.14793	1.89392	1.31541	1.0873	0.997178	2.02292	1.31068	0.591152	1.74381	1.08711	1.713	1.28834	2.26122	1.12689
ADAMTS14	0.295371	2.63513	0.131593	2.34364	2.56203	0.363123	3.83279	1.35811	0.553916	1.89157	1.31072	0.895005	2.24954	1.1838	1.92919	0.992464	3.84615	3.78969	4.12228	2.5831	0.502622	1.4473	2.0617	4.26049	2.13071	1.05568	1.08465	2.12604	1.88499	1.02894	0.141876	0.809314	1.20499	7.02133	2.08512	1.42696	3.39862	1.65938	1.80106	3.73891	1.58075	0.389265	1.05197	0.875645	1.95067	2.01161	2.66947	3.86458	5.532
ADAMTS15	0	0.264928	1.20162	4.88633	2.22266	0	2.66054	0.895335	0.0918365	2.0147	0	0.740009	1.6054	0.37525	0.549515	0.934338	3.06213	0.165744	2.06736	1.23291	0.388923	2.83937	2.32036	2.10037	1.40754	1.05495	0.911746	1.41656	2.76982	3.46995	0.430659	0.73698	1.69098	4.1399	0.422314	0	2.0988	0.504841	1.3	0.952087	0.84005	0.607226	0.666589	0.541985	0.423333	1.98096	0.805717	2.94199	0.240285
ADAMTS16	0.0496388	0.0322668	0.409526	2.22078	0.388058	0.0961244	1.71933	3.54002	1.24741	1.16024	0.568322	0	0.448954	1.55301	0	1.72441	1.76434	4.62927	3.03678	3.29458	0	0.125403	1.23744	0.282557	1.35958	0	2.07627	0.347143	0.120542	0.848065	1.24812	0	0.0840803	0.868397	1.9506	1.10763	2.94752	2.20754	0	1.17292	0	3.80719	0.634166	0.840574	0.641063	1.28649	1.88525	1.84952	2.07766
ADAMTS17	1.1693	5.57427	1.9765	3.36291	3.74539	1.62364	3.38371	1.19262	1.34526	3.67075	0.752742	0.266937	2.12276	0.412732	3.52298	2.48336	2.68841	0.865871	2.37152	2.16204	2.83726	1.62501	3.92648	2.69725	2.41108	2.97616	2.86645	2.97238	2.82332	2.79931	2.79094	0.738678	3.09079	4.60648	2.56653	1.12708	1.8773	2.60309	1.94514	7.87072	2.47463	1.46124	0.701585	2.37003	1.68688	1.28538	3.17152	2.26167	2.51846
ADAMTS18	0	0	0.303835	0	0.408184	0	1.06347	0	0	0.882851	0	0	0.324629	0	0	0	1.45433	0	0.394679	0	0	0.893928	0.105234	0	0.0939252	0	0.0625996	0	1.18974	1.60849	0	0.0873282	0	0.683309	0.0225153	0.0225153	0.0225153	0.0225153	0.0785611	0.137976	0	0	0.375604	0.500944	0	0	0	0.473526	0
ADAMTS19	0	0	2.12646	0	0.230242	0	0.472487	1.11854	0	0	0.0279179	0	0	0	0.0201577	0	0.348962	0	0.36461	0	0	0.637571	0.131062	0	0	0.0719531	0	0.0761136	0.404995	0.688351	0	0	0	0.0287597	0.1182	0.1182	0.1182	0.1182	0.113547	0	0	0	0	0	0.017751	0	0	0.529459	0
ADAMTS2	2.15042	1.5818	5.8428	5.00844	5.06548	1.21685	5.90926	3.17808	1.73201	5.28972	3.10647	2.31954	4.633	2.72347	3.31468	3.22963	5.21997	5.07547	5.9047	3.81339	5.20395	5.18522	5.33367	2.77228	5.51281	3.51438	5.39909	3.24543	4.5718	5.64505	3.4121	2.57263	2.28103	6.52227	6.11723	3.15924	4.97696	3.72761	5.48345	7.75772	2.38127	3.0457	3.72643	4.67942	4.84409	3.25452	6.00954	6.64366	7.85287
ADAMTS3	0	0.380014	0.637085	0.312837	0.971022	4.31963	1.54988	1.59512	0.902665	0.262737	1.50703	0.381652	0.369161	2.00134	0	0.311606	1.23973	1.211	1.31417	0	0	1.20582	0.891206	0.282707	1.9174	0.631777	0.56219	0.339314	1.0509	1.3065	1.63638	1.96958	0.694323	0.409754	0.505492	0.626443	1.08525	0.272705	1.07092	1.72633	1.12579	2.33483	0.357223	3.66807	0	0.655204	0	1.33293	0.790131
ADAMTS4	1.53241	2.06166	3.06605	0.493565	1.18854	7.63419	3.19499	1.5789	3.50368	2.22969	5.12157	2.01187	2.47282	1.10367	1.67689	1.16747	2.66071	1.34215	2.73289	1.81485	0.849135	0.735838	1.77029	4.2744	3.44905	1.98796	1.31981	1.64503	1.14682	0.788489	3.15965	1.2857	1.95777	1.82635	2.36635	5.52959	2.85866	3.27799	2.2188	4.35309	2.83878	3.9002	1.74838	2.9759	1.05384	3.61644	1.33469	3.20807	1.30799
ADAMTS5	0.240139	0.580601	4.25673	0.331707	2.6754	1.34289	3.05648	1.01638	0.621812	1.29863	0.104672	1.54816	1.09358	0.511116	0.0739852	0.990805	2.81802	0.124513	2.66098	0.312391	0	3.3235	2.48031	0.595845	1.3494	1.56237	0.818913	1.97271	3.15812	4.30491	0.49381	1.31299	1.53129	0.910243	0.739724	0.7409	0.762535	1.06636	0.405654	1.8281	2.15714	0.0920526	0.646008	1.13511	0.233399	0.150471	1.12661	1.53512	0.474242
ADAMTS6	0	0.926608	2.68841	0.283318	2.05009	4.46156	3.4495	0.773448	0.0706886	0.774601	0.705801	1.08842	0.809197	0.871756	0.873602	0.142393	3.34295	0	2.76733	0	0	0.921464	1.9871	0	2.77699	0.982073	0.812586	1.45474	2.45851	1.78567	1.56406	0.733567	1.3241	2.92734	0.912016	1.28073	2.79611	1.67878	0.620388	3.47686	0	0.595622	0.751793	1.48921	0	0.857904	0.315485	1.21249	0.327969
ADAMTS7	1.79197	6.49313	5.86395	2.20073	2.76288	2.07919	3.50194	3.83055	3.89403	3.02983	1.61202	2.39587	2.52335	2.6071	3.882	1.45183	3.50228	2.32386	2.75806	2.46028	3.3329	2.15983	2.81145	1.57871	1.75954	1.93829	1.25207	2.44398	2.35132	3.84987	0.322907	2.35339	3.32264	3.38435	3.59804	1.50421	4.67574	2.78922	2.35226	3.2618	2.77619	2.66351	1.54408	4.03318	1.03039	3.10183	3.21812	4.61507	2.65408
ADAMTS7P1	0.0590191	1.60409	1.39349	0.200839	0	0.0528077	0.533352	0.446588	0	0.254663	0	0.121545	0.259046	0.0734625	0.257351	0.144251	0.426441	0	0.417068	0	0	0	0.290241	0.0103003	0.138032	0.203635	0.0525072	0.140079	0.161681	0.093682	0.0801254	0.175596	1.16369	0	0.310757	0.0922852	0.651449	0.16449	0	0	0.331512	0.201453	0.124714	0.137407	0.0191262	0	0.632625	0.95885	0
ADAMTS7P3	0.0624673	3.31237	2.12456	0.62294	1.29214	0.26452	1.37357	0.200982	0.228285	0.81416	0.133316	0.00122032	0.244222	0.0711501	0.421562	1.09037	0.960991	0	0.433474	0.0282929	0.220391	0.561011	0.434918	0.128048	0.640293	1.35794	0.755685	0.222237	1.78825	1.12845	0.0425221	0.242286	0.31069	0.261559	0.372202	0.0486324	0.882953	0.0610127	0.244178	0	0.188713	0.112213	0.200765	0.808391	0.0737975	0.0765586	0.460134	0.684258	0.175104
ADAMTS7P4	0	0.756133	1.83517	1.02095	1.38836	0	0.905841	0.643203	0	0.548326	0.0838549	0.7968	0.176722	0.542998	0	0.851784	1.52008	0.420949	0.586278	0.139199	0	0.792326	1.71065	0.146931	0.893536	0.470249	0.556792	1.38088	0.207364	1.88192	1.56093	0.65915	2.93183	0	0.732048	0	1.28067	0	0.207208	1.0687	0.782589	0.153187	0.359545	1.40373	0.0347686	0.111466	0.0835791	0.382568	0
ADAMTS8	0	0	2.52189	1.10521	0.652332	0	1.23242	0	0.0236823	0.495057	1.01939	1.05037	0.13862	0.236467	0	0.0507632	0.752774	0.0139961	0.419614	0	0	1.33598	0.972512	0	0.0462083	0.554123	0	0.0885703	0.238822	1.38277	0.529401	0.33572	0.523144	2.11631	0.10311	0.0155526	0.843225	0.0484047	0	0	1.37702	0.219059	0.272032	0.202754	0.0278597	0.0782304	0.0251807	0.827055	0.507985
ADAMTS9	0	2.78561	5.25393	1.11011	3.11885	5.3686	4.78696	2.89336	1.04383	2.02191	1.90034	2.18194	3.27905	1.41216	3.32491	2.31917	4.82623	1.55192	2.97755	0.875626	0.0979257	2.69495	3.15515	0.522318	2.74259	2.42674	2.60269	2.48396	4.06598	3.38261	1.64185	2.22452	3.19936	5.18186	2.30164	2.63581	2.41218	1.96868	3.30996	6.4124	3.48025	0.524605	1.94601	2.70116	0.934109	1.79939	1.56266	3.37374	1.3935
ADAMTS9-AS1	0	0.136084	3.89074	0	1.48961	2.82897	3.29843	0.482923	0	0.626777	0.777217	0.308026	1.35494	0.131721	1.87287	0.813674	2.60912	0	1.21369	0	0	1.43185	1.40658	0	1.32158	1.10267	1.31665	0.851271	2.60446	2.37886	0.293569	1.24062	1.59605	3.18029	1.70412	1.16932	1.52103	0.958879	1.85568	4.97664	1.09476	0	0.868492	1.54621	0	0	0.0851498	1.01436	0
ADAMTS9-AS2	0	0.0598152	4.84686	0.128163	1.64142	3.40891	2.87333	0	0	0.72936	0.722858	0.189313	0.608065	0	0.517436	0.622847	1.93899	0.204042	1.20951	0	0	2.40493	2.39727	0	1.34855	1.18704	0.147909	0.477405	2.01545	3.26807	0.0770431	0.695834	1.46897	2.38413	0.274045	0.445205	0.758298	0.274045	0.377025	3.49215	1.84256	0	0.524749	0.617407	0	0	0.196193	1.18603	0
[truncated: 30,962 more rows]
[truncated: 17 more columns]
