# Supplementary material for: Multi-dimensional characterization of apoptosis in the tumor microenvironment and therapeutic relevance in melanoma
Source: Cell Oncol (Dordr). 2024 Mar 19;47(4):1333–53. doi: 10.1007/s13402-024-00930-0 (PMC11322377; doi:10.1007/s13402-024-00930-0)
Supplement: Supplementary file 15 — Supplementary Material 15 [file 13402_2024_930_MOESM15_ESM.xlsx]

## Sheet: Sheet1
# Table S8: Summary of research elucidating the role of the ATM model genes in melanoma and other tumors
Gene	Coef	Functional role	Research Title	Melanoma	Ref
IGHV8-51-1	-1.4363
TXNDC11	-0.369724
LINC00582	-0.345792	Used to construct prognostic model	A Novel Pyroptosis-Related lncRNA Signature for Predicting the Prognosis of Skin Cutaneous Melanoma	Yes	PMID: 34675619
IGLV4-3	-0.275132
HID1	-0.274309	It was found to be significantly down-regulated in a variety of cancers	Urothelial cancer gene regulatory networks inferred from large-scale RNAseq, Bead and Oligo gene expression data	No	PMID: 25971253
TENT5C	-0.160957	TENT5C acts as a tumor suppressor by inhibiting Plk4 activity	FAM46C/TENT5C functions as a tumor suppressor through inhibition of Plk4 activity	Yes	PMID: 32807875
IGKV3D-11	-0.149555	Used to construct prognostic model	High IGKC-Expressing Intratumoral Plasma Cells Predict Response to Immune Checkpoint Blockade	Yes	PMID: 36012390
MEI1	-0.137536
IGHV3-7	-0.132698		Development of an Immune-Related Gene Signature for Prognosis in Melanoma
PIM2	-0.108182	Inhibition of targeted PIM kinase by PD1 improves anti-tumor T cell response to immunotherapy	Targeting PIM Kinase with PD1 Inhibition Improves Immunotherapeutic Antitumor T-cell Response	Yes	PMID: 30327305
IGLV10-54	-0.0858516	There were significant differences between the two laryngeal cancer subtypes	AQP9 and ZAP70 as immune-related prognostic biomarkers suppress proliferation, migration and invasion of laryngeal cancer cells	No	PMID: 35477402
IGHV2-5	-0.071686
IGKJ5	-0.049148	Ten genes including IGKJ5 were constructed to identify the expression level of TLS	Prognostic Significance of Gene Signature of Tertiary Lymphoid Structures in Patients With Lung Adenocarcinoma	No	PMID: 34381716
IGHV5-51	-0.034514	There are significant differences in plasma IGHV5-51 in lung cancer patients with different pathological stages	Proteomic analysis of plasma exosomes in patients with non-small cell lung cancer	No	PMID: 35958340
IGKV2D-29	0.191526	Used to construct prognostic model	A Novel Prognostic Prediction Model Based on Pyroptosis-Related Clusters for Breast Cancer	No	PMID: 36675729
IGLV5-37	0.304019	Tumor necrosis was associated with aggressive features and poor prognosis of endometrial carcinoma, and IGLV5-37 was significantly upregulated in tumor necrosis samples cpmpared to non-tumor necrosis samples	Tumor necrosis is an important hallmark of aggressive endometrial cancer and associates with hypoxia, angiogenesis and inflammation responses	No	PMID: 26485755
IGHV7-27	0.472196	Used to construct prognostic model	Comparative transcriptome analysis of endemic and epidemic Kaposi's sarcoma (KS) lesions and the secondary role of HIV-1 in KS pathogenesis	No	PMID: 32706839
IGKV1D-42	0.636896	Used to construct prognostic model	Development of an Immune-Related Gene Signature for Prognosis in Melanoma	Yes	PMID: 33585219
IGHV3-36	1.73505
