# Supplementary material for: Multi-dimensional characterization of apoptosis in the tumor microenvironment and therapeutic relevance in melanoma
Source: Cell Oncol (Dordr). 2024 Mar 19;47(4):1333–53. doi: 10.1007/s13402-024-00930-0 (PMC11322377; doi:10.1007/s13402-024-00930-0)
Supplement: Supplementary file 16 — Supplementary Material 16 [file 13402_2024_930_MOESM16_ESM.xlsx]

## Sheet: Sheet1
# Table S9. Samples clustering in TCGA-SKCM cohorts based on ATM and BRAF. Related to Figure S4a
patient_barcode	ATM_group	BRAF_group
TCGA.FR.A69P	ATM_High	BRAF_WT
TCGA.EE.A20F	ATM_Low	BRAF_WT
TCGA.EB.A3XC	ATM_High	BRAF_Mutation
TCGA.EE.A3AH	ATM_High	BRAF_Mutation
TCGA.BF.A1PZ	ATM_High	BRAF_WT
TCGA.FS.A1ZA	ATM_Low	BRAF_WT
TCGA.EE.A3J7	ATM_High	BRAF_WT
TCGA.GN.A26D	ATM_High	BRAF_WT
TCGA.EE.A2A6	ATM_Low	BRAF_Mutation
TCGA.GN.A4U8	ATM_Low	BRAF_Mutation
TCGA.BF.AAP1	ATM_High	BRAF_Mutation
TCGA.D3.A8GB	ATM_Low	BRAF_Mutation
TCGA.EE.A2MP	ATM_Low	BRAF_Mutation
TCGA.WE.AAA0	ATM_Low	BRAF_Mutation
TCGA.ER.A2NF	ATM_High	BRAF_WT
TCGA.D3.A3BZ	ATM_Low	BRAF_WT
TCGA.D3.A1Q4	ATM_Low	BRAF_Mutation
TCGA.D3.A8GK	ATM_Low	BRAF_WT
TCGA.BF.AAOU	ATM_Low	BRAF_WT
TCGA.ER.A19F	ATM_High	BRAF_Mutation
TCGA.EE.A29E	ATM_High	BRAF_Mutation
TCGA.ER.A19H	ATM_Low	BRAF_Mutation
TCGA.ER.A2NC	ATM_High	BRAF_Mutation
TCGA.W3.AA1Q	ATM_High	BRAF_Mutation
TCGA.D3.A2JD	ATM_High	BRAF_Mutation
TCGA.DA.A960	ATM_High	BRAF_WT
TCGA.W3.A824	ATM_Low	BRAF_WT
TCGA.FS.A4F8	ATM_Low	BRAF_Mutation
TCGA.D9.A4Z5	ATM_High	BRAF_Mutation
TCGA.BF.A5ES	ATM_High	BRAF_WT
TCGA.D3.A1Q9	ATM_High	BRAF_Mutation
TCGA.ER.A19K	ATM_High	BRAF_Mutation
TCGA.FW.A3I3	ATM_High	BRAF_WT
TCGA.D3.A51J	ATM_High	BRAF_Mutation
TCGA.GN.A8LL	ATM_High	BRAF_WT
TCGA.EB.A550	ATM_High	BRAF_Mutation
TCGA.D3.A3MR	ATM_Low	BRAF_Mutation
TCGA.EB.A3XF	ATM_High	BRAF_Mutation
TCGA.DA.A1I5	ATM_High	BRAF_Mutation
TCGA.YD.A9TA	ATM_Low	BRAF_WT
TCGA.EB.A3XD	ATM_Low	BRAF_Mutation
TCGA.BF.A5ER	ATM_High	BRAF_Mutation
TCGA.D3.A1Q8	ATM_High	BRAF_WT
TCGA.FS.A1ZF	ATM_High	BRAF_Mutation
TCGA.D3.A5GO	ATM_Low	BRAF_WT
TCGA.FS.A1Z7	ATM_High	BRAF_Mutation
TCGA.GF.A6C8	ATM_Low	BRAF_Mutation
TCGA.EB.A44P	ATM_High	BRAF_Mutation
TCGA.HR.A2OH	ATM_Low	BRAF_Mutation
TCGA.XV.AAZY	ATM_Low	BRAF_WT
TCGA.D3.A51H	ATM_Low	BRAF_WT
TCGA.EB.A6QY	ATM_Low	BRAF_Mutation
TCGA.EE.A20H	ATM_Low	BRAF_Mutation
TCGA.D3.A2JH	ATM_High	BRAF_Mutation
TCGA.D9.A6E9	ATM_Low	BRAF_Mutation
TCGA.BF.A3DN	ATM_High	BRAF_Mutation
TCGA.DA.A95X	ATM_Low	BRAF_WT
TCGA.D3.A3CB	ATM_Low	BRAF_Mutation
TCGA.EE.A29C	ATM_High	BRAF_Mutation
TCGA.D9.A6EC	ATM_High	BRAF_Mutation
TCGA.EB.A5UL	ATM_Low	BRAF_WT
TCGA.EE.A2GS	ATM_Low	BRAF_Mutation
TCGA.BF.A1PU	ATM_High	BRAF_Mutation
TCGA.W3.A828	ATM_Low	BRAF_WT
TCGA.BF.A3DL	ATM_High	BRAF_Mutation
TCGA.EE.A3JE	ATM_High	BRAF_Mutation
TCGA.FS.A1ZT	ATM_Low	BRAF_WT
TCGA.ER.A2NH	ATM_Low	BRAF_WT
TCGA.D3.A2JF	ATM_Low	BRAF_WT
TCGA.GN.A8LK	ATM_High	BRAF_WT
TCGA.RP.A690	ATM_High	BRAF_WT
TCGA.ER.A19W	ATM_Low	BRAF_WT
TCGA.FS.A1ZS	ATM_High	BRAF_Mutation
TCGA.DA.A1I7	ATM_Low	BRAF_Mutation
TCGA.BF.A3DM	ATM_Low	BRAF_Mutation
TCGA.EB.A6R0	ATM_High	BRAF_Mutation
TCGA.QB.A6FS	ATM_Low	BRAF_Mutation
TCGA.EB.A3Y7	ATM_High	BRAF_WT
TCGA.WE.A8K6	ATM_Low	BRAF_Mutation
TCGA.EE.A3JD	ATM_Low	BRAF_Mutation
TCGA.D3.A2J9	ATM_High	BRAF_WT
TCGA.EE.A29L	ATM_High	BRAF_WT
TCGA.FR.A7U8	ATM_High	BRAF_WT
TCGA.GN.A262	ATM_High	BRAF_Mutation
TCGA.DA.A1I1	ATM_Low	BRAF_WT
TCGA.EE.A29H	ATM_High	BRAF_Mutation
TCGA.ER.A1A1	ATM_Low	BRAF_WT
TCGA.ER.A19Q	ATM_High	BRAF_Mutation
TCGA.ER.A195	ATM_Low	BRAF_WT
TCGA.EE.A2M5	ATM_High	BRAF_Mutation
TCGA.D3.A2JL	ATM_Low	BRAF_WT
TCGA.FS.A1ZR	ATM_Low	BRAF_Mutation
TCGA.HR.A5NC	ATM_High	BRAF_Mutation
TCGA.FS.A1ZU	ATM_High	BRAF_WT
TCGA.YD.A89C	ATM_High	BRAF_WT
TCGA.FS.A1ZJ	ATM_High	BRAF_WT
TCGA.XV.A9VZ	ATM_High	BRAF_WT
TCGA.D3.A2JC	ATM_Low	BRAF_WT
TCGA.EE.A3AD	ATM_High	BRAF_Mutation
TCGA.WE.AA9Y	ATM_High	BRAF_WT
TCGA.EE.A181	ATM_Low	BRAF_Mutation
TCGA.EB.A82C	ATM_Low	BRAF_WT
TCGA.WE.A8K4	ATM_High	BRAF_WT
TCGA.EB.A6L9	ATM_Low	BRAF_WT
TCGA.FS.A1ZN	ATM_High	BRAF_Mutation
TCGA.EE.A2MQ	ATM_Low	BRAF_WT
TCGA.D9.A6EG	ATM_High	BRAF_Mutation
TCGA.EB.A4OY	ATM_Low	BRAF_WT
TCGA.DA.A3F2	ATM_Low	BRAF_WT
TCGA.FR.A3YN	ATM_Low	BRAF_WT
TCGA.FW.A3TV	ATM_Low	BRAF_Mutation
TCGA.FR.A8YE	ATM_Low	BRAF_Mutation
TCGA.FS.A1ZK	ATM_High	BRAF_WT
TCGA.EE.A17Y	ATM_Low	BRAF_Mutation
TCGA.GN.A267	ATM_High	BRAF_WT
TCGA.D9.A4Z6	ATM_High	BRAF_Mutation
TCGA.EB.A4IQ	ATM_High	BRAF_WT
TCGA.FS.A1ZB	ATM_Low	BRAF_WT
TCGA.EE.A182	ATM_High	BRAF_WT
TCGA.ER.A197	ATM_High	BRAF_WT
TCGA.EB.A5VU	ATM_High	BRAF_WT
TCGA.D3.A3CE	ATM_High	BRAF_Mutation
TCGA.FS.A4FC	ATM_High	BRAF_WT
TCGA.EB.A41A	ATM_High	BRAF_WT
TCGA.EE.A2GO	ATM_High	BRAF_Mutation
TCGA.DA.A3F3	ATM_Low	BRAF_WT
TCGA.FS.A1YY	ATM_High	BRAF_Mutation
TCGA.GF.A6C9	ATM_Low	BRAF_Mutation
TCGA.ER.A196	ATM_Low	BRAF_WT
TCGA.ER.A19C	ATM_Low	BRAF_Mutation
TCGA.EB.A44Q	ATM_Low	BRAF_WT
TCGA.Z2.A8RT	ATM_Low	BRAF_WT
TCGA.IH.A3EA	ATM_High	BRAF_Mutation
TCGA.WE.A8ZO	ATM_Low	BRAF_WT
TCGA.FR.A7UA	ATM_Low	BRAF_Mutation
TCGA.D3.A3MU	ATM_Low	BRAF_Mutation
TCGA.EB.A44R	ATM_High	BRAF_WT
TCGA.EE.A29Q	ATM_High	BRAF_WT
TCGA.EE.A2A5	ATM_Low	BRAF_WT
TCGA.XV.A9W2	ATM_High	BRAF_WT
TCGA.D3.A2JE	ATM_High	BRAF_Mutation
TCGA.FS.A1ZD	ATM_High	BRAF_Mutation
TCGA.EE.A3AF	ATM_Low	BRAF_Mutation
TCGA.D3.A1QA	ATM_High	BRAF_Mutation
TCGA.D3.A2J8	ATM_Low	BRAF_WT
TCGA.D3.A8GV	ATM_High	BRAF_Mutation
TCGA.D3.A8GE	ATM_Low	BRAF_WT
TCGA.D9.A1JX	ATM_Low	BRAF_Mutation
TCGA.D9.A1JW	ATM_Low	BRAF_Mutation
TCGA.EB.A82B	ATM_Low	BRAF_WT
TCGA.D3.A3CC	ATM_Low	BRAF_WT
TCGA.EE.A2MN	ATM_High	BRAF_WT
TCGA.FS.A4FB	ATM_High	BRAF_Mutation
TCGA.GF.A3OT	ATM_High	BRAF_WT
TCGA.EE.A2GP	ATM_Low	BRAF_WT
TCGA.DA.A1IC	ATM_High	BRAF_WT
TCGA.D3.A2JO	ATM_Low	BRAF_WT
TCGA.EE.A3AA	ATM_Low	BRAF_Mutation
TCGA.FR.A7U9	ATM_High	BRAF_WT
TCGA.D3.A51F	ATM_Low	BRAF_Mutation
TCGA.BF.A1PX	ATM_Low	BRAF_WT
TCGA.FS.A4FD	ATM_High	BRAF_WT
TCGA.D3.A2J6	ATM_High	BRAF_WT
TCGA.ER.A2NB	ATM_High	BRAF_WT
TCGA.XV.AAZV	ATM_Low	BRAF_Mutation
TCGA.GN.A266	ATM_Low	BRAF_WT
TCGA.D9.A3Z3	ATM_Low	BRAF_Mutation
TCGA.D3.A8GL	ATM_High	BRAF_WT
TCGA.EB.A4OZ	ATM_High	BRAF_WT
TCGA.XV.AB01	ATM_Low	BRAF_Mutation
TCGA.BF.AAOX	ATM_High	BRAF_WT
TCGA.EE.A2A0	ATM_Low	BRAF_Mutation
TCGA.YG.AA3P	ATM_High	BRAF_WT
TCGA.EB.A5SG	ATM_Low	BRAF_WT
TCGA.GN.A4U7	ATM_High	BRAF_Mutation
TCGA.D3.A8GI	ATM_High	BRAF_WT
TCGA.D9.A1X3	ATM_High	BRAF_WT
TCGA.Z2.AA3S	ATM_High	BRAF_WT
TCGA.FW.A5DX	ATM_Low	BRAF_Mutation
TCGA.FR.A729	ATM_Low	BRAF_Mutation
TCGA.D3.A8GJ	ATM_Low	BRAF_Mutation
TCGA.FS.A1Z0	ATM_Low	BRAF_WT
TCGA.D3.A1Q1	ATM_High	BRAF_WT
TCGA.FR.A8YD	ATM_High	BRAF_WT
TCGA.EB.A6QZ	ATM_High	BRAF_Mutation
TCGA.EE.A2GB	ATM_High	BRAF_Mutation
TCGA.GN.A9SD	ATM_High	BRAF_Mutation
TCGA.D3.A8GP	ATM_High	BRAF_WT
TCGA.ER.A19T	ATM_High	BRAF_WT
TCGA.ER.A42H	ATM_High	BRAF_WT
TCGA.ER.A194	ATM_High	BRAF_WT
TCGA.EE.A29T	ATM_Low	BRAF_Mutation
TCGA.EE.A3JI	ATM_Low	BRAF_WT
TCGA.EE.A2MK	ATM_Low	BRAF_Mutation
TCGA.WE.A8ZN	ATM_Low	BRAF_WT
TCGA.D3.A8GM	ATM_Low	BRAF_Mutation
TCGA.FS.A1ZP	ATM_High	BRAF_WT
TCGA.EB.A551	ATM_High	BRAF_WT
TCGA.DA.A1HW	ATM_Low	BRAF_Mutation
TCGA.EE.A184	ATM_Low	BRAF_WT
TCGA.EB.A57M	ATM_High	BRAF_WT
TCGA.RP.A694	ATM_Low	BRAF_WT
TCGA.FW.A3R5	ATM_Low	BRAF_Mutation
TCGA.W3.AA1W	ATM_Low	BRAF_Mutation
TCGA.EE.A2GL	ATM_Low	BRAF_WT
TCGA.EB.A97M	ATM_High	BRAF_WT
TCGA.EE.A20I	ATM_Low	BRAF_WT
TCGA.D3.A5GT	ATM_High	BRAF_Mutation
TCGA.ER.A3ES	ATM_High	BRAF_WT
TCGA.ER.A2ND	ATM_High	BRAF_Mutation
TCGA.EE.A2GI	ATM_Low	BRAF_WT
TCGA.EE.A29X	ATM_High	BRAF_WT
TCGA.D3.A8GN	ATM_Low	BRAF_Mutation
TCGA.D3.A1Q7	ATM_Low	BRAF_Mutation
TCGA.EB.A3HV	ATM_High	BRAF_Mutation
TCGA.EB.A4XL	ATM_High	BRAF_WT
TCGA.WE.AAA3	ATM_Low	BRAF_WT
TCGA.BF.A3DJ	ATM_Low	BRAF_Mutation
TCGA.EB.A41B	ATM_High	BRAF_WT
TCGA.EE.A2GT	ATM_Low	BRAF_Mutation
TCGA.WE.A8ZM	ATM_Low	BRAF_WT
TCGA.W3.AA1R	ATM_Low	BRAF_Mutation
TCGA.EE.A2MG	ATM_High	BRAF_Mutation
TCGA.FS.A1ZZ	ATM_High	BRAF_Mutation
TCGA.D3.A5GL	ATM_High	BRAF_WT
TCGA.WE.A8ZX	ATM_Low	BRAF_Mutation
TCGA.EE.A2GN	ATM_Low	BRAF_WT
TCGA.EB.A85I	ATM_High	BRAF_Mutation
TCGA.DA.A95V	ATM_Low	BRAF_WT
TCGA.GN.A4U9	ATM_High	BRAF_WT
TCGA.ER.A198	ATM_Low	BRAF_Mutation
TCGA.EB.A42Z	ATM_High	BRAF_Mutation
TCGA.EE.A3J8	ATM_Low	BRAF_WT
TCGA.EB.A431	ATM_High	BRAF_Mutation
TCGA.D9.A4Z3	ATM_High	BRAF_WT
TCGA.EE.A3J5	ATM_Low	BRAF_WT
TCGA.EB.A4IS	ATM_High	BRAF_Mutation
TCGA.DA.A1HV	ATM_Low	BRAF_WT
TCGA.WE.A8K5	ATM_High	BRAF_Mutation
TCGA.GN.A4U5	ATM_High	BRAF_Mutation
TCGA.D3.A5GN	ATM_Low	BRAF_Mutation
TCGA.EE.A2MJ	ATM_Low	BRAF_WT
TCGA.ER.A19L	ATM_Low	BRAF_WT
TCGA.ER.A19E	ATM_High	BRAF_Mutation
TCGA.EB.A1NK	ATM_Low	BRAF_WT
TCGA.FS.A1ZM	ATM_High	BRAF_WT
TCGA.BF.AAP6	ATM_High	BRAF_Mutation
TCGA.EB.A5VV	ATM_Low	BRAF_WT
TCGA.D3.A3MV	ATM_High	BRAF_WT
TCGA.EB.A5KH	ATM_High	BRAF_WT
TCGA.ER.A19S	ATM_High	BRAF_Mutation
TCGA.DA.A95Y	ATM_Low	BRAF_Mutation
TCGA.ER.A42K	ATM_High	BRAF_Mutation
TCGA.EE.A2GJ	ATM_High	BRAF_Mutation
TCGA.GN.A263	ATM_High	BRAF_Mutation
TCGA.Z2.AA3V	ATM_Low	BRAF_Mutation
TCGA.D3.A51K	ATM_Low	BRAF_WT
TCGA.D3.A2JG	ATM_High	BRAF_Mutation
TCGA.D3.A8GS	ATM_Low	BRAF_Mutation
TCGA.GF.A4EO	ATM_Low	BRAF_Mutation
TCGA.D3.A3MO	ATM_High	BRAF_Mutation
TCGA.ER.A19M	ATM_Low	BRAF_Mutation
TCGA.EE.A2GD	ATM_Low	BRAF_WT
TCGA.EB.A42Y	ATM_High	BRAF_WT
TCGA.EB.A3Y6	ATM_High	BRAF_Mutation
TCGA.EE.A29R	ATM_Low	BRAF_WT
TCGA.GF.A2C7	ATM_High	BRAF_Mutation
TCGA.ER.A19B	ATM_High	BRAF_Mutation
TCGA.D9.A3Z4	ATM_Low	BRAF_WT
TCGA.ER.A19P	ATM_Low	BRAF_WT
TCGA.ER.A3ET	ATM_Low	BRAF_WT
TCGA.EB.A5SF	ATM_High	BRAF_WT
TCGA.EB.A51B	ATM_High	BRAF_WT
TCGA.FR.A44A	ATM_Low	BRAF_Mutation
TCGA.D3.A5GR	ATM_Low	BRAF_Mutation
TCGA.GN.A268	ATM_High	BRAF_WT
TCGA.ER.A19G	ATM_Low	BRAF_Mutation
TCGA.DA.A1IA	ATM_High	BRAF_WT
TCGA.EB.A5UM	ATM_Low	BRAF_WT
TCGA.FR.A728	ATM_High	BRAF_Mutation
TCGA.FS.A1ZH	ATM_Low	BRAF_Mutation
TCGA.D3.A2JN	ATM_High	BRAF_Mutation
TCGA.EE.A2MC	ATM_High	BRAF_WT
TCGA.FS.A1ZQ	ATM_Low	BRAF_WT
TCGA.EE.A29G	ATM_Low	BRAF_WT
TCGA.EE.A2GK	ATM_Low	BRAF_WT
TCGA.D3.A2JP	ATM_Low	BRAF_WT
TCGA.WE.A8ZT	ATM_High	BRAF_Mutation
TCGA.YG.AA3O	ATM_High	BRAF_Mutation
TCGA.EB.A85J	ATM_Low	BRAF_WT
TCGA.GN.A4U4	ATM_High	BRAF_WT
TCGA.EE.A3AG	ATM_Low	BRAF_Mutation
TCGA.BF.AAP2	ATM_Low	BRAF_WT
TCGA.BF.AAP0	ATM_Low	BRAF_Mutation
TCGA.D9.A4Z2	ATM_High	BRAF_Mutation
TCGA.EB.A3XB	ATM_Low	BRAF_Mutation
TCGA.DA.A1IB	ATM_Low	BRAF_Mutation
TCGA.RP.A693	ATM_Low	BRAF_WT
TCGA.FS.A4F2	ATM_Low	BRAF_WT
TCGA.EE.A29S	ATM_Low	BRAF_WT
TCGA.FS.A1ZC	ATM_High	BRAF_Mutation
TCGA.D9.A149	ATM_Low	BRAF_WT
TCGA.DA.A1I0	ATM_Low	BRAF_Mutation
TCGA.FS.A4F9	ATM_High	BRAF_WT
TCGA.3N.A9WC	ATM_Low	BRAF_Mutation
TCGA.EE.A3AB	ATM_Low	BRAF_Mutation
TCGA.FS.A1ZG	ATM_High	BRAF_WT
TCGA.FW.A3TU	ATM_High	BRAF_WT
TCGA.HR.A2OG	ATM_Low	BRAF_WT
TCGA.EE.A2MU	ATM_Low	BRAF_WT
TCGA.GN.A26A	ATM_Low	BRAF_Mutation
TCGA.D3.A8GC	ATM_Low	BRAF_WT
TCGA.DA.A3F5	ATM_High	BRAF_Mutation
TCGA.ER.A3PL	ATM_High	BRAF_Mutation
TCGA.DA.A95W	ATM_Low	BRAF_Mutation
TCGA.D3.A2JA	ATM_High	BRAF_WT
TCGA.YG.AA3N	ATM_High	BRAF_Mutation
TCGA.ER.A42L	ATM_Low	BRAF_Mutation
TCGA.EB.A5SE	ATM_High	BRAF_Mutation
TCGA.EE.A2MI	ATM_High	BRAF_WT
TCGA.WE.A8ZQ	ATM_Low	BRAF_Mutation
TCGA.ER.A193	ATM_High	BRAF_Mutation
TCGA.D3.A8GD	ATM_Low	BRAF_Mutation
TCGA.EE.A2ME	ATM_High	BRAF_Mutation
TCGA.3N.A9WB	ATM_High	BRAF_Mutation
TCGA.EE.A29P	ATM_Low	BRAF_Mutation
TCGA.EE.A2MM	ATM_Low	BRAF_WT
TCGA.EE.A3JB	ATM_High	BRAF_Mutation
TCGA.EB.A3XE	ATM_High	BRAF_Mutation
TCGA.GN.A26C	ATM_High	BRAF_WT
TCGA.FR.A726	ATM_High	BRAF_WT
TCGA.D3.A1Q6	ATM_Low	BRAF_Mutation
TCGA.XV.A9W5	ATM_Low	BRAF_Mutation
TCGA.EB.A44N	ATM_High	BRAF_Mutation
TCGA.BF.A5EP	ATM_High	BRAF_WT
TCGA.FS.A4F0	ATM_Low	BRAF_WT
TCGA.EE.A29N	ATM_Low	BRAF_Mutation
TCGA.EE.A2A2	ATM_Low	BRAF_WT
TCGA.D3.A1Q3	ATM_High	BRAF_WT
TCGA.EE.A2MH	ATM_High	BRAF_WT
TCGA.D3.A8GQ	ATM_Low	BRAF_WT
TCGA.GN.A265	ATM_Low	BRAF_Mutation
TCGA.W3.A825	ATM_Low	BRAF_Mutation
TCGA.D3.A51R	ATM_High	BRAF_WT
TCGA.EE.A3JA	ATM_High	BRAF_WT
TCGA.EB.A44O	ATM_High	BRAF_WT
TCGA.D9.A6EA	ATM_Low	BRAF_WT
TCGA.EE.A2M8	ATM_Low	BRAF_Mutation
TCGA.EE.A29V	ATM_High	BRAF_WT
TCGA.EE.A20B	ATM_Low	BRAF_Mutation
TCGA.EE.A3AC	ATM_Low	BRAF_WT
TCGA.EE.A2ML	ATM_Low	BRAF_WT
TCGA.EE.A2MT	ATM_Low	BRAF_WT
TCGA.EE.A2GH	ATM_Low	BRAF_Mutation
TCGA.EE.A185	ATM_High	BRAF_WT
TCGA.ER.A19D	ATM_Low	BRAF_WT
TCGA.EB.A5UN	ATM_High	BRAF_Mutation
TCGA.EB.A553	ATM_High	BRAF_Mutation
TCGA.ER.A199	ATM_Low	BRAF_WT
TCGA.3N.A9WD	ATM_Low	BRAF_WT
TCGA.ER.A3EV	ATM_High	BRAF_WT
TCGA.D3.A3CF	ATM_High	BRAF_WT
TCGA.EE.A2GR	ATM_High	BRAF_WT
TCGA.BF.A9VF	ATM_High	BRAF_Mutation
TCGA.EE.A2GU	ATM_Low	BRAF_WT
TCGA.EE.A17Z	ATM_High	BRAF_WT
TCGA.EB.A299	ATM_Low	BRAF_Mutation
TCGA.FS.A4F5	ATM_High	BRAF_WT
TCGA.ER.A19A	ATM_Low	BRAF_WT
TCGA.BF.A5EO	ATM_Low	BRAF_WT
TCGA.GF.A769	ATM_High	BRAF_Mutation
TCGA.XV.AAZW	ATM_High	BRAF_Mutation
TCGA.GN.A8LN	ATM_High	BRAF_WT
TCGA.EE.A2MR	ATM_Low	BRAF_WT
TCGA.EE.A2GC	ATM_Low	BRAF_Mutation
TCGA.EE.A2MD	ATM_High	BRAF_WT
TCGA.WE.A8K1	ATM_Low	BRAF_WT
TCGA.D3.A3C7	ATM_Low	BRAF_Mutation
TCGA.EE.A3JH	ATM_Low	BRAF_Mutation
TCGA.FR.A8YC	ATM_High	BRAF_WT
TCGA.EE.A29D	ATM_High	BRAF_WT
TCGA.FS.A1Z3	ATM_High	BRAF_WT
TCGA.WE.A8ZY	ATM_High	BRAF_WT
TCGA.FR.A2OS	ATM_High	BRAF_WT
TCGA.ER.A2NG	ATM_Low	BRAF_Mutation
TCGA.WE.AAA4	ATM_Low	BRAF_Mutation
TCGA.FS.A4F4	ATM_Low	BRAF_WT
TCGA.D3.A3C6	ATM_High	BRAF_Mutation
TCGA.EE.A29M	ATM_Low	BRAF_Mutation
TCGA.D3.A51N	ATM_Low	BRAF_Mutation
TCGA.DA.A1HY	ATM_Low	BRAF_Mutation
TCGA.FS.A1ZY	ATM_High	BRAF_WT
TCGA.ER.A19N	ATM_Low	BRAF_WT
TCGA.FS.A1Z4	ATM_Low	BRAF_WT
TCGA.EB.A4P0	ATM_High	BRAF_Mutation
TCGA.WE.A8JZ	ATM_Low	BRAF_WT
TCGA.DA.A3F8	ATM_Low	BRAF_Mutation
TCGA.BF.AAP7	ATM_High	BRAF_Mutation
TCGA.DA.A1I2	ATM_Low	BRAF_Mutation
TCGA.EE.A17X	ATM_High	BRAF_WT
TCGA.FS.A1YX	ATM_High	BRAF_Mutation
TCGA.EE.A3J4	ATM_High	BRAF_Mutation
TCGA.DA.A1I8	ATM_Low	BRAF_Mutation
TCGA.D9.A148	ATM_Low	BRAF_Mutation
TCGA.EE.A2M7	ATM_Low	BRAF_Mutation
TCGA.EE.A180	ATM_High	BRAF_WT
TCGA.EB.A5SH	ATM_High	BRAF_WT
TCGA.D3.A3C8	ATM_High	BRAF_WT
TCGA.BF.AAP8	ATM_High	BRAF_WT
TCGA.D3.A51T	ATM_Low	BRAF_Mutation
TCGA.D3.A5GU	ATM_High	BRAF_Mutation
TCGA.D9.A3Z1	ATM_Low	BRAF_WT
TCGA.BF.A1Q0	ATM_High	BRAF_WT
TCGA.EE.A2MS	ATM_Low	BRAF_WT
TCGA.LH.A9QB	ATM_Low	BRAF_Mutation
TCGA.BF.AAP4	ATM_High	BRAF_WT
TCGA.EE.A2GE	ATM_Low	BRAF_Mutation
TCGA.QB.AA9O	ATM_High	BRAF_WT
TCGA.W3.AA21	ATM_High	BRAF_Mutation
TCGA.D3.A51E	ATM_Low	BRAF_WT
TCGA.DA.A1I4	ATM_High	BRAF_Mutation
TCGA.BF.A1PV	ATM_Low	BRAF_WT
TCGA.EE.A2A1	ATM_Low	BRAF_WT
TCGA.GN.A264	ATM_High	BRAF_WT
TCGA.W3.AA1O	ATM_High	BRAF_Mutation
TCGA.EB.A5FP	ATM_High	BRAF_Mutation
TCGA.FS.A1ZW	ATM_Low	BRAF_WT
TCGA.EE.A29B	ATM_High	BRAF_WT
TCGA.D3.A5GS	ATM_High	BRAF_Mutation
TCGA.D3.A2J7	ATM_High	BRAF_Mutation
TCGA.BF.A5EQ	ATM_Low	BRAF_Mutation
TCGA.DA.A95Z	ATM_High	BRAF_Mutation
TCGA.GN.A4U3	ATM_Low	BRAF_WT
TCGA.EB.A24C	ATM_High	BRAF_Mutation
TCGA.EB.A24D	ATM_Low	BRAF_Mutation
TCGA.FR.A3R1	ATM_Low	BRAF_WT
TCGA.D3.A1QB	ATM_Low	BRAF_WT
TCGA.FS.A1YW	ATM_Low	BRAF_WT
TCGA.WE.A8ZR	ATM_Low	BRAF_Mutation
TCGA.EE.A2MF	ATM_High	BRAF_WT
TCGA.ER.A19J	ATM_High	BRAF_Mutation
TCGA.EE.A29A	ATM_Low	BRAF_Mutation
TCGA.EE.A2M6	ATM_High	BRAF_Mutation
TCGA.FW.A5DY	ATM_Low	BRAF_Mutation
TCGA.D3.A2JK	ATM_High	BRAF_Mutation
TCGA.D3.A1Q5	ATM_Low	BRAF_Mutation
TCGA.FS.A1ZE	ATM_High	BRAF_WT
TCGA.D3.A3ML	ATM_High	BRAF_WT
TCGA.OD.A75X	ATM_Low	BRAF_Mutation
TCGA.EE.A3J3	ATM_Low	BRAF_Mutation
