# Supplementary material for: Multi-dimensional characterization of apoptosis in the tumor microenvironment and therapeutic relevance in melanoma
Source: Cell Oncol (Dordr). 2024 Mar 19;47(4):1333–53. doi: 10.1007/s13402-024-00930-0 (PMC11322377; doi:10.1007/s13402-024-00930-0)
Supplement: Supplementary file 17 — Supplementary Material 17 [file 13402_2024_930_MOESM17_ESM.xlsx]

## Sheet: ATM_model_gene
# Table S10. All genes used in this study for different modules.
Gene	Coef
PIM2	-0.108182
TXNDC11	-0.369724
MEI1	-0.137536
HID1	-0.274309
TENT5C	-0.160957
IGKJ5	-0.049148
IGKV3D-11	-0.149555
IGKV1D-42	0.636896
IGLV10-54	-0.0858516
IGLV5-37	0.304019
IGLV4-3	-0.275132
IGHV2-5	-0.071686
IGHV3-7	-0.132698
IGHV5-51	-0.034514
LINC00582	-0.345792
IGKV2D-29	0.191526
IGHV3-36	1.73505
IGHV8-51-1	-1.4363
IGHV7-27	0.472196

## Sheet: Apoptosis_gene
# Table S10. All genes used in this study for different modules.
	Gene
1	CASP10
2	CASP9
3	CASP8
4	CASP7
5	CHUK
6	PRKAR2B
7	TNF
8	TNFSF10
9	BIRC3
10	XIAP
11	PPP3R2
12	PPP3CC
13	PPP3R1
14	MYD88
15	FADD
16	CFLAR
17	RIPK1
18	BAD
19	IRAK4
20	BID
21	BAX
22	IKBKB
23	CASP6
24	IL1A
25	AKT1
26	CASP3
27	AKT2
28	TNFRSF1A
29	AKT3
30	CHP2
31	ATM
32	ENDOG
33	NFKB1
34	NFKBIA
35	CAPN2
36	PIK3R5
37	IKBKG
38	CAPN1
39	IL3RA
40	IL3
41	RELA
42	ENDOD1
43	APAF1
44	PRKX
45	CSF2RB
46	TNFRSF10A
47	TRAF2
48	TNFRSF10D
49	NGF
50	TNFRSF10B
51	TNFRSF10C
52	MAP3K14
53	IL1RAP
54	IL1B
55	IRAK2
56	IL1R1
57	IRAK1
58	TRADD
59	PIK3R3
60	BCL2
61	BCL2L1
62	BIRC2
63	IRAK3
64	PRKACA
65	PRKACB
66	PRKACG
67	PPP3CB
68	TP53
69	PPP3CA
70	PIK3CA
71	PIK3CB
72	FAS
73	DFFA
74	CYCS
75	DFFB
76	PIK3CD
77	PRKAR1A
78	FASLG
79	PRKAR2A
80	PRKAR1B
81	EXOG
82	PIK3CG
83	AIFM1
84	NTRK1
85	PIK3R1
86	PIK3R2
87	CHP1

## Sheet: ME_Black
# Table S10. All genes used in this study for different modules.
Gene
DPEP1
TNFRSF17
DERL3
PIM2
CD79A
P2RX1
POU2AF1
AMPD1
LAX1
IGLL1
CCL25
JCHAIN
FCRL5
KCNN3
TXNDC11
ACOXL
CIBAR2
TSHR
MEI1
JSRP1
LOC105372240
NLRP7
HID1
PNOC
RASSF6
TAS1R3
MZB1
BHLHA15
UTS2R
TENT5C
MIXL1
IGHV1OR15-9
NUGGC
IGKC
IGKJ5
IGKV4-1
IGKV5-2
IGKV6-21
IGKV3D-20
IGKV3D-11
IGKV1D-42
IGLV4-69
IGLV8-61
IGLV4-60
IGLV6-57
IGLV10-54
IGLV1-51
IGLV1-50
IGLV5-48
IGLV1-47
IGLV7-46
IGLV5-45
IGLV1-44
IGLV7-43
IGLV1-40
IGLV5-37
IGLV1-36
IGLV2-33
IGLV3-27
IGLV3-25
IGLV2-23
IGLV3-21
IGLV3-19
IGLV2-18
IGLV3-16
IGLV2-14
IGLV3-12
IGLV2-11
IGLV3-10
IGLV3-9
IGLV4-3
IGLC2
IGLC3
IGLC7
IGHA2
IGHG4
IGHG2
IGHA1
IGHG1
IGHG3
IGHM
IGHJ2
IGHJ1
IGHD3-22
IGHD3-9
IGHD3-3
IGHD2-2
IGHV6-1
IGHV1-2
IGHV1-3
IGHV2-5
IGHV3-7
IGHV3-11
IGHV3-13
IGHV3-15
IGHV3-16
IGHV1-18
IGHV3-20
IGHV3-21
IGHV3-23
IGHV1-24
IGHV2-26
IGHV4-28
IGHV3-33
IGHV4-34
IGHV3-35
IGHV3-38
IGHV4-39
IGHV1-45
IGHV1-46
IGHV3-48
IGHV3-49
IGHV5-51
IGHV3-53
IGHV1-58
IGHV4-61
IGHV3-66
IGHV1-69
IGHV2-70D
IGHV3-73
IGHV7-81
IGLC6
IGLV9-49
IGHV3-64
IGKV3D-15
IGHV4-59
IGHV3-74
IGKV6D-21
IGHV3-72
IGKV3D-7
LINC00582
ANKRD36BP2
IGHV4-30-2
IGHV3-43
IGHJ3P
IGKV2D-30
IGKV1D-8
IGKV1-6
IGKV3-20
IGKV1D-33
IGKV1-17
IGKV1-8
IGKV1-16
IGKV1D-16
IGKV2-24
IGKV3-11
IGKV2D-24
IGKV1-9
IGKV1-33
IGKV1-39
IGKV1D-43
IGKV1D-17
IGHJ3
IGKV3-7
IGKV2-30
IGKV2D-29
IGKV1-12
IGKV1-5
IGKV2-28
IGKV3-15
IGKV1-27
IGKV2D-40
IGKV1D-39
IGHV7-56
IGHV3-62
IGHV3-65
IGLVI-70
IGHV3-36
IGHV3-76
IGHV1-67
IGHV7-34-1
IGHV3-37
IGKV2-4
IGHV3-25
IGLV3-6
IGLV2-28
IGKV1-13
IGHV3-52
LINC01484
IGHV1-68
IGHV1-14
IGHV3-60
IGHV3-6
IGLV1-41
IGHV3-19
IGHV3-63
IGHV3-22
IGKV2-29
IGHV1-17
IGHV3-71
IGKV2-26
IGKV2-18
IGHV8-51-1
IGHV1-12
IGHV3-75
IGHV3-42
IGHV7-27
IGHV4-55
IGLL5
IGHV3OR16-17
LOC283710
IGHV3OR16-9
IGHV3-30
IGHV3OR16-8
IGKV1ORY-1
MIR8071-1
IGHV2-70
IGHV3-79
IGKV1D-13
IGHV4-4
MIR8071-2
IGHV1OR21-1
IGLV2-8
IGHV3-41
IGKV1D-12
IGHV1-69D

## Sheet: ME_yellow
# Table S10. All genes used in this study for different modules.
Gene
RPS17P5
RPL14P1
RPL32P18
PABPC3
RPL7AP66
RPL13AP3
RPL19P3
RPL10P16
RPS2P28
RPL23P6
NACAP2
RPL24P4
RPL27AP5
RPS27AP20
RPL7P48
RPL10AP2
RPS2P46
RPS2P4
RPS17P2
RPL23AP57
RPL18AP11
RPL15P3
RPL5P5
RPL7AP60
RPL8P4
RPL17P41
RPS7P8
EEF1A1P16
RPS6P26
RPS10P15
RPS2P31
RPL9P18
RPL7AP34
RPS18P2
RPS7P11
RPL21P18
RPS3P6
RPS2P17
RPL17P34
RPS23P2
RPLP0P6
RPL31P4
RPSAP54
RPS7P14
RPS10P14
RPS2P33
RPL7AP41
RPL13P2
RPL31P18
RPS2P21
RPL7AP62
EEF1B2P2
RPL27P1
RPL3P6
RPL5P8
RPL22P16
RPS12P29
RPL31P10
RPS10P2
RPS15P7
RPL7AP14
RPSAP61
RPS11P7
RPL21P17
RPL9P21
RPS4XP1
HNRNPA1P10
RPS2P6
RPL10AP12
RPS3AP36
RPS3AP26
RPL7P1
RPS15AP1
RPS4XP3
RPS19P1
RPL21P1
RPS3AP21
RPL36AP52
RPL15P20
RPL24P7
RPL7P33
RPL6P30
RPS8P3
LOC441880
RPL7AP36
RPL21P69
RPS2P55
RPL15P9
RPL10P1
RPS10P13
RPL34P16
RPS10P3
RPS27AP11
RPL19P9
RPS4XP7
RPL27AP6
RPS15AP19
RPL21P19
RPS4XP8
RPL23P8
RPSAP45
RPL12P8
RPL7P27
RPS3P4
RPL5P18
EEF1A1P8
RPL17P9
EEF1A1P24
RPS10P6
EEF1A1P36
RPL18AP9
RPL9P17
RPL7P7
HNRNPA1P48
RPLP1P3
RPS27AP16
EIF4A2P4
RPL3P7
NPM1P39
RPS27AP12
RPL8P2
RPL23AP18
RPS15AP17
RPL35P5
RPL27P4
RPL26P36
EIF3LP3
RPL26P19
RPSAP49
RPL10AP6
RPL15P13
RPS12P9
RPL22P3
RPS7P10
RPL13AP16
RPL7P37
RPSAP17
RPL19P4
RPS4XP2
RPL21P20
RPL23AP43
RPS8P4
RPL7P6
RPS3AP37
RPL23AP74
RPL7P12
RPS10P9
RPL3P2
RPL7P47
RPL3P1
RPS3P3
NACA4P
RPS20P6
RPS19P7
RPL15P18
EEF1DP1
RPS13P2
RPS2P20
RPL5P32
RPL6P3
RPS7P4
RPL19P20
RPL21P37
RPL21P93
RPL4P4
RPL7P10
RPS15P5
RPL19P2
HNRNPA1P6
RPS3AP7
RPL18AP5
RPL5P4
RPS3AP11
LOC646216
RPL4P5
RPL26P32
RPL4P3
RPL6P19
RPL23P5
RPL7AP8
RPL19P21
RPL19P5
RPSAP8
RPS23P8
RPL26P12
RPL17P5
RPS18P12
RPL18AP6
RPL7P32
RPS2P18
RPS27AP5
RPL21P29
RPL31P7
RPS15AP12
RPL19P15
RPS6P10
RPL3P8
RPL4P2
RPS17P16
RPL23P7
RPS3AP25
RPL5P6
RPL21P131
EEF1B2P3
RPL3P4
EEF1A1P3
RPL23AP31
RPL34P27
RPLP0P5
RPS11P5
EEF1A1P14
EEF1A1P26
RPSAP63
RPL27P11
RPS2P48
RPS2P8
RPL19P6
RPS8P9
EIF3LP2
RPS19P2
RPL7P44
RPS15AP40
RPL5P34
RPS3AP44
RPS2P11
RPS15AP11
RPL13AP6
NAP1L4P3
RPL7P13
RPS4XP11
RPL27P6
EEF1GP5
RPS3AP6
RPL23AP42
RPL7AP20
RPL7AP47
RPL18P4
RPL10AP4
RPL31P17
RPS2P7
RPL24P5
RPS15P2
RPL36AP26
RPL7AP53
RPL17P36
RPL6P1
RPL23AP37
RPL5P9
LOC100421840
RPL13AP5
RPL31P63
RPL17P16
RPL24P8
RPS3AP12
RPL24P6
RPS15P1
RPL6P20
RPL12P12
RPS9P2
RPSAP11
RPSAP15
EEF1A1P28
RPS5P8
RPL14P4
RPL18AP16
RPL35P1
RPL9P7
RPS2P35
RPL5P22
RPL34P31
RPS10P26
RPSAP4
RPS6P9
RPL21P105
RPL21P97
RPL21P39
RPSAP12
RPL18AP1
RPL7AP5
RPS4XP13
RPS8P8
RPS18P7
RPL9P3
RPL5P23
RPS2P51
RPL34P18
RPL3P9
RPS6P25
RPL21P51
RPL6P22
RPS10P4
RPL21P4
RPL21P125
RPL8P3
RPL32P13
RPL5P1
RPS6P1
EEF1A1P25
RPL7P19
RPL26P4
RPS15AP24
RPL21P46
RPL19P11
RPL31P49
RPL7AP30
RPL13AP18
RPL19P8
RPL14P3
RPS4XP19
RPS3AP49
RPL9P28
RPL7AP6
RPL7AP31
RPL9P32
RPL7AP27
RPL5P29
RPL5P3
RPS18P5
RPS13P8
RPS17P3
RPL7AP11
RPL10AP9
RPL21P11
RPS3AP43
RPS10P22
RPS27AP1
RPL5P12
RPL21P14
RPL13AP14
RPL5P11
RPSAP3
RPL21P98
RPL17P27
RPL31P61
RPS16P7
RPS18P13
RPL13AP22
RPL17P22
RPS4XP14
EEF1A1P10
RPS6P17
RPL36AP49
RPS9P4
RPL15P17
RPL17P33
RPL5P17
RPL23AP65
RPS24P17
RPSAP39
RPL21P53
RPL5P24
RPL13AP2
RPS4XP6
RPS4XP17
RPL11P2
RPL9P27
RPL26P33
RPL7P23
RPS6P22
LOC100421817
RPL21P128
RPL21P120
RPSAP29
EEF1A1P4
EEF1A1P19
EEF1A1P35
NACA2
NAP1L1P1
RPL41P2
EEF1A1P17
EIF3LP1
EEF1A1P2
EEF1A1P22
RPS7P1
RPS10P27
EEF1A1P42
EIF3EP3

## Sheet: ME_turquoise
# Table S10. All genes used in this study for different modules.
Gene
DPM1
SCYL3
C1orf112
GCLC
NFYA
ANKIB1
KRIT1
ALS2
NDUFAF7
RBM6
RECQL
VPS50
CDC27
SKAP2
RPAP3
REXO5
PRKAR2B
MSL3
GCFC2
KMT2E
IBTK
ZNF195
MYCBP2
FBXL3
ZFX
LAMP2
GDE1
AP2B1
RALA
KDM7A
ETV1
PHTF2
GGCT
DBF4
IFRD1
COX10
VPS41
CDKL3
PAFAH1B1
ST7L
CDKL5
ADAM22
SYPL1
SPAG9
AASS
CRY1
HEATR5B
SEC62
CSDE1
UBE3C
REV3L
FAM76A
VTA1
BAZ1B
RANBP9
SPRTN
ZNF207
UQCRC1
STARD3NL
IDS
ZNF200
HIVEP2
ELOA
BTBD7
MBTD1
UTP18
TTC19
PIK3C2A
ANLN
MAP4K3
BRCA1
MBTPS2
ELOVL5
UBR7
MAP4K5
NUB1
PGM3
RWDD2A
CLK1
POLR3B
RNF14
UFL1
MDH1
SLC30A9
COX15
YAF2
ZMYND11
ATP2C1
RALBP1
RUFY3
WWTR1
AGPS
CXorf56
TTC27
ZRANB1
ZFP64
MNAT1
MRE11
SPAST
AQR
ZDHHC6
NDUFS1
RB1CC1
AKAP11
SNAPC1
GCLM
UBR2
DEPDC1
CCDC28A
HSF2
PHF20
SEC63
IFNGR1
VRK2
VEZT
TBPL1
BCLAF1
SLC39A9
TFB1M
RABEP1
NUP160
FAM13B
CENPQ
ARID4A
IFT88
ZCCHC8
FUT8
UBA6
PIAS1
SLC4A7
ASTE1
RNF19A
PEX3
GABARAPL2
SH3YL1
FAM136A
DEPDC1B
NSMAF
ADSS2
RFC1
TBC1D23
CUL3
ZZZ3
NSUN2
MFAP3
MRI1
PI4K2B
BOD1L1
MAT2B
MTREX
ZFYVE16
RAI14
PHLPP2
SPDL1
STAU2
INPP4A
PSMA4
LSG1
SPATA7
DCUN1D1
TRIT1
CTNNA1
CNTLN
OFD1
YTHDC2
CTPS2
POLR2B
FAM214A
TPR
C12orf4
SCML1
GOPC
RRM2B
ZNF800
MRPS10
RSF1
R3HDM1
ERCC8
ARID1B
HEXB
PTCD2
JKAMP
MCUR1
LIMA1
MAPK9
POLQ
PIK3CB
MPHOSPH9
SIKE1
FNIP2
TTC17
FOXN3
AP5M1
ANAPC4
ARID4B
SDCCAG8
FAM168A
NOP58
CUL1
FAM114A2
GINM1
EIF2AK2
KMT2C
PUM2
HPF1
ZFR
ZNF280C
DCBLD2
GDI2
ATG5
ATP11B
PPP1R12A
ZC3H11A
RIOK2
NDC1
TARBP1
CDK17
CCAR1
SNRNP40
QSER1
NCKAP1
MRPS35
MON2
GPBP1
ZNF112
WAPL
VMP1
APPBP2
MTMR1
CASP8
INTS13
TAF2
TNPO3
SUGP2
SLC12A2
DDX20
BTBD1
PMS1
TAF11
UHRF1BP1
GNAI3
IPO5
WDR3
PKN2
TRAM2
MCM10
ANKRD44
ZC3H15
MAP2K4
PACC1
SLK
CYB5R4
CDK13
MTHFD2
PPP2R5A
DIP2B
ASPM
ZBTB11
ATXN3
GOLGA5
LRRC40
ISOC1
TRMT11
THUMPD1
ATG2B
ARFGEF1
MTFR1
MYO9A
IDI1
KLF6
TRAM1
EVI5
DHX29
DNTTIP2
TP53BP1
RRP15
IARS2
IDH3G
ROCK1
CBFB
HEATR6
MEF2A
ACSL4
PRR11
SRBD1
KIF2A
PSME4
IFT80
ERLEC1
NUP133
NUCKS1
VPS35
DNAJA2
TGFBR3
NEDD4
MAPK6
LRP6
NUCB2
SLC44A1
TMEM260
EXOC5
ZXDC
PABPC1
EIF2B3
CDC42
RAD18
ATP2B1
MAP4K4
SNX13
ING3
SEL1L
TRIP13
ATP6AP1
HLTF
FAM3A
PDCD2
EPN2
AFF4
UBE2D1
MPP5
SMC1A
HSD17B10
HMMR
TRNT1
FBXW11
PDE8A
SMARCE1
KDM5A
PPP2R3A
FERMT2
PICALM
NSF
CLASP1
CLNS1A
TSG101
NCBP3
DPP8
LMAN1
HACD3
TUBE1
ACTR6
TIPIN
SRI
EIF4G3
NUP37
SEMA3C
ZNF638
SLC25A40
TIMM21
ZNF37A
MARK3
FNDC3B
FRYL
TMEM131
DLG1
BCAP29
DUS4L-BCAP29
KIFAP3
MKRN2
MCM6
MLH1
KLHL20
ANKRD13A
NT5C2
MBNL3
TOP2B
TM9SF3
UBE2T
DNAJC10
USP33
DYNC1I2
FAM76B
POLD3
JADE1
SLC25A43
UBE2A
PIAS2
MCCC1
ACER3
UBE2K
PIK3C3
N4BP2
PPP2R5C
MLLT10
NRDC
TNRC6C
CBFA2T2
ITCH
THOC1
XRCC5
SAR1A
CDC14A
SENP1
DDX1
EPB41L2
CRYBG3
RFX3
RIF1
RAB21
PUM3
CNOT4
CPOX
CLDND1
HSP90AA1
RBL1
NDC80
AP4E1
RSBN1
MAGI3
PCNP
EXD2
MEF2C
UBA5
ZNF506
DUSP12
WDR70
BZW1
ME2
CCNT2
FAM135A
COBLL1
TRAF5
GSK3B
XPO1
RNF13
PALB2
DOP1A
LYRM2
BCKDHB
TUT7
TNPO1
DIS3
PIBF1
NUFIP1
PDS5B
RRAGB
ZNF416
ZNF586
ZNF264
YTHDC1
CHMP2B
ZMPSTE24
REST
GSTP1
NCOA1
RAB10
ATRX
AK6
MYNN
SCAMP1
HACE1
SEH1L
WDR47
SLC25A24
MAP3K4
CPNE3
RRN3
MTIF2
EPS15
ATG16L1
USP40
DIMT1
IPO11
IPO11-LRRC70
SNX10
RBM22
TMED2
ERO1B
ZFAND6
TXLNG
HSD17B14
NLK
UIMC1
LPCAT2
OGFOD1
NOP14
L2HGDH
TXNDC16
GMCL1
KLHL42
DNM1L
ERGIC2
METTL2A
ALG6
PTPN4
DDX18
ANKRD10
TGDS
CRLS1
ZNF343
XRN2
SNX5
MAPKAPK5
ESF1
RBBP9
ANAPC5
TMEM230
TASP1
KIF16B
TRMT6
BRAP
ZNF302
CDIP1
CMTM1
RBM41
ZBTB25
NECAP1
DHX32
RCOR1
GPATCH2L
BLVRB
PAPOLA
DNAJB11
ZNF268
USP48
KIF4A
TNRC6A
EXOC1
OSBPL8
PUS7
DLD
WDR7
TXNL1
CMTM6
ITGA6
MAP3K20
CDV3
ORC6
PPP2R3C
SCFD1
G2E3
HECTD1
TRPM7
WDR76
SNAP23
CLSPN
MFSD11
GPATCH2
NUP50
ECHDC1
SEC22C
UPRT
CDC23
CBX5
SUCO
MSH2
MAP3K1
TMEM38B
CWF19L1
BTAF1
IKZF5
WAC
HIVEP1
SRPK1
BRPF3
TMEM14A
EFHC1
CDC5L
ZNF184
SIRT1
HNRNPH3
IFT74
SH3GLB1
CDC7
SYDE2
RAB18
WASHC2A
OCEL1
HSD3B7
MARCHF2
TECR
DDX17
HMGXB4
TOM1
RBFOX2
TNRC6B
FKBP3
POLE2
VCPKMT
SOS2
CDKL1
NIN
PSMC6
GNPNAT1
DDHD1
CDKN3
CNIH1
CGRRF1
PSMA3
TIMM9
GSTZ1
KIAA0586
TMED8
DAAM1
ALKBH1
SNW1
PPM1A
CEP128
HIF1A
SRSF5
EIF5
DICER1
ZC3H14
PCNX1
GSKIP
VRK1
PSMC1
RPS6KA5
PPP4R3A
YY1
TRIP11
ARHGAP5
SRP54
PSMA6
BRMS1L
SEC23A
PNN
RABGGTA
ABHD12
GINS1
ZMYND8
IFT52
STK4
ADNP
PFDN4
PRELID3B
NDUFAF5
CSNK2A1
CRNKL1
KIF3B
MAPRE1
SNTA1
TTI1
RPRD1B
DHX35
ADNP2
USP14
VAPA
METTL4
LPIN2
SMCHD1
CEP76
CEP192
RNMT
ANKRD12
POLI
MIB1
RBBP8
RIOK3
CSTF2
PSMD10
ATG4A
PGRMC1
POLA1
NKAP
NXT2
ALG13
PRPS2
MOSPD1
AMMECR1
WDR13
XIAP
STAG2
ATP11C
PLS3
SMARCA1
FMR1
PQBP1
EMD
MAGT1
EEA1
RP2
HTATSF1
RBM3
CENPI
ARMCX3
NDFIP2
FNDC3A
CDADC1
CAB39L
DNAJC3
UGGT2
ARHGEF7
PARP4
SUPT20H
MRPS31
KPNA3
VWA8
DGKH
KATNAL1
INTS6
CLN5
MAPK3
PHKB
LYRM1
NFAT5
LONP2
N4BP1
HCFC1R1
HSDL1
GSPT1
CLUAP1
HMOX2
RBL2
RPGRIP1L
CCP110
AAGAB
HERC1
TRIP4
RAB11A
TMEM87A
CEP152
DTWD1
GABPB1
TJP1
DMXL2
EIF3J
SPG11
OIP5
SLC30A4
BLOC1S6
SGK3
CSPP1
ZFAND1
NBN
BPNT2
UBE2W
STK3
GDAP1
RAB2A
EIF3E
EMC2
ZC2HC1A
ARMC1
CHRAC1
SNX16
UBR5
MCM4
ECH1
CLPTM1
ZNF419
URI1
PDCD5
RABAC1
CARD8
ZNF175
PIK3R2
TMEM147
USF2
ZNF14
ZNF85
AVL9
GTPBP10
LOC101927446
CDK6
PMPCB
DNAJC2
BET1
NAMPT
POLR1F
PON2
HBP1
DUS4L
SP4
CBLL1
MTPN
LUZP6
MPP6
ZC3HAV1
H2AZ2
LMBR1
HIBADH
TAX1BP1
FKBP14
PLEKHA8
HSPB1
SNX8
WASL
RBM28
LSM5
C1GALT1
GLCCI1
PHF14
TMEM106B
EZH2
CEP41
ANKMY2
AHR
PSMA2
MRPL32
COA1
TMEM248
RHEB
EIF4H
FSD1L
TGFBR1
C5
CDC37L1
RIC1
KDM4C
MPDZ
CCNJ
RAB11FIP2
ERLIN1
EIF3A
TRDMT1
DDX50
MAPK8
SEC23IP
ATE1
NSMCE4A
PLEKHA1
PPP3CB
CCSER2
BMPR1A
MINPP1
TNKS2
ARHGAP21
CPEB3
ANKRD26
ACBD5
LARP4B
GTPBP4
EDRF1
BCCIP
MTPAP
GLRX3
TASOR2
SMC3
SHOC2
TFAM
CCDC6
CUL2
CCNY
PBLD
TBC1D12
NUFIP2
FBXL20
CASC3
RAD51C
MTMR4
TRIM37
DHX40
TUBD1
KPNB1
RPS6KB1
CBX1
INTS2
MED13
NUP88
CPD
GOSR1
CCDC47
MED31
AKAP10
UTP6
DDX5
C17orf75
PEX12
NAGLU
LUC7L3
SMURF2
PRKAR1A
YWHAE
MMD
WSB1
IFT20
TMEM33
SLAIN2
OCIAD1
DCUN1D4
USP46
CHIC2
LAMTOR3
NFKB1
UBE2D3
ELF2
INPP4B
GAB1
KLHL2
FRG1
CLCN3
GALNT7
DHX15
SEPSECS
TRIM2
FBXW7
NEIL3
TBC1D19
NSD2
SH3D19
STIM2
RAPGEF2
SNX25
UFSP2
KLF3
KLHL5
NCAPG
UGDH
CCDC34
ELP4
FNBP4
HSPA8
OSBP
KMT5B
PPP6R3
CHORDC1
RNF141
EIF4G2
BIRC2
HIPK3
FBXO3
PDHX
NAA40
C11orf58
NUP98
GTF2H1
PRDM4
CAPRIN2
SLC11A2
CSRNP2
PTGES3
RSRC2
METAP2
ELK3
MAGOHB
PARP11
GPN3
RAD51AP1
CREBL2
CDKN1B
NAA25
GTF2H3
EIF2B1
DDX55
RFC5
STX2
CAND1
MDM1
NUP107
CNOT2
CPSF6
KRR1
UHRF1BP1L
GNPTAB
SUDS3
GOLT1B
CMAS
HCFC2
C2CD5
RIC8B
SRSF9
FGFR1OP2
TDP2
RWDD1
TMEM14C
PAK1IP1
SMIM8
LINC01590
CEP85L
ASF1A
MCM9
RNGTT
SERINC1
HINT3
NCOA7
SASH1
FBXO5
MTRF1L
MAPK14
KCTD20
STK38
SRSF3
MCM3
RNF8
CILK1
FBXO9
MDN1
ZNF451
RAB23
FBXL4
CCNC
E2F3
ASCC3
MED23
WASF1
ACOT13
SMAP1
C6orf62
GMNN
SNX3
HBS1L
TRIM38
PEX7
ZBTB24
FIG4
HECA
PHACTR2
QKI
FAM120B
TBP
BICRAL
TMEM30A
SENP6
PRPF4B
TTK
BTN2A1
ERBIN
HARS2
NUDT12
MAN2A1
TENT4A
HMGCS1
BRD8
KIF20A
MRPS30
HSPA9
MRPS27
PFDN1
IK
HMGCR
CERT1
FAF2
CLK4
THG1L
CLINT1
CNOT6
TTC1
MSH3
CCNG1
POLR3G
LMNB1
ARRDC3
GOLPH3
SUB1
FAM172A
TARS1
LNPEP
RAD1
BRIX1
RAD50
SKP1
NUP155
PPP2CA
NR3C1
C5orf15
PPWD1
TRIM23
TRAPPC13
SEC24A
TXNDC15
TTC33
RARS1
TCERG1
SMAD5
CSNK1A1
CPEB4
ZNF346
EHHADH
SMC4
ACTR8
TBCCD1
TIMMDC1
CRBN
ARL6
NPHP3
KPNA1
UBE3A
ARMC8
CEP70
SLC25A36
RNF7
TFDP2
XRN1
KAT2B
PDCD10
PRKAR2A
ACAP2
ECT2
TFG
FXR1
BBX
IFT57
GNB4
GBE1
NCBP2
SNX4
ATP6V1A
MRPL3
ACVR2B
WDR48
COMMD2
EIF1B
KLHL24
DNAH1
SSR3
NKTR
NEK4
INO80D
MOB1A
KANSL3
TTL
PIKFYVE
NCL
SLC35F5
ACTR3
EPB41L5
SF3B6
DNAJC27
STAM2
GPD2
ACVR1
TANC1
PSMD14
ASB3
GPR75-ASB3
GCA
RTN4
CCDC88A
MRPL19
LANCL1
WDR75
FANCL
GLS
PAPOLG
UNC50
USP34
CCT4
EHBP1
TXNDC9
COQ10B
SF3B1
MOB4
KDM3A
CHMP3
UXS1
TAF1B
BIRC6
NOL10
STRN
CEBPZ
DCAF17
RAB3GAP1
SLC25A12
RMDN2
DARS1
SRSF7
SOS1
ORC2
PNO1
ORC4
ATF2
THADA
AAK1
TIA1
PCYOX1
SUMO1
NFE2L2
MSH6
PLEKHA3
FARSB
ALMS1
CACYBP
SCP2
RALGPS2
FAM20B
TCEANC2
TMEM59
STXBP3
SRSF4
EDEM3
ATP5PB
RAP1A
CAPZA1
S100PBP
SFPQ
SWT1
LEPR
SMG7
SLC35D1
RO60
UCHL5
BCAS2
SRSF11
CRYZ
PHTF1
CD58
TTF2
EXOC8
GNPAT
TSNAX
C1orf109
RRAGC
LGALS8
MTR
RLF
ZNF684
AKT3
ETV3
ACADM
RPF1
KDM5B
UAP1
CTBS
KLHL12
SSX2IP
ZNHIT6
RBBP5
RAB29
CD46
EBNA1BP2
BLZF1
NSUN4
TMED5
DR1
CNN3
PRRC2C
ABCD3
VAMP4
DPH5
PTBP2
UTP25
SYF2
RSRP1
SLC35A3
RCOR3
STMN1
NEK2
NSL1
CENPF
RPA2
PPP1R8
STX12
OSBPL9
ESYT2
RCN2
STAG1
KIF14
DDX59
CAMSAP2
ATF6
FASTKD2
CREB1
B4GALT6
CASP8AP2
HMGN3
UBE3D
ANKRD13C
PHF3
FBXO30
AKAP7
RNF146
FBXL5
MED28
RXYLT1
ZNF430
DCLRE1B
FOXO3
ARMC2
PKD2
CCNI
RAB3GAP2
KLF12
LDAH
WDR35
CYP20A1
GTF3C3
UBE2B
KLF9
CPSF3
SENP5
HEATR1
PTBP3
CNTRL
KDSR
VPS4B
FCF1
BBOF1
DNAL1
MLH3
ABCD4
RBM25
ZNF410
RHOQ
GPR75
SUPT7L
ATAD2B
ATL2
YPEL5
FAM98A
YIPF4
AFTPH
CRIPT
OGFRL1
SLF2
IDE
GPAM
CUTC
SMNDC1
C10orf88
HELLS
DENND10
WDR11
GNA13
KANSL1
PANK3
CAAP1
NUP43
WDR55
MRPS14
CENPL
GORAB
TCP1
MSANTD2
SLC10A7
NUDCD1
ENY2
MASTL
EPC1
CCDC77
MTRF1
PROSER1
UFM1
WBP4
ELF1
HSPH1
KBTBD7
ALG5
EXOSC8
ETF1
PAIP2
SERP1
ZFP30
NR2C1
UTP20
TMPO
ARL1
MTERF2
NFYB
APAF1
RNF170
TARDBP
LYPLA1
CRISPLD1
COPS5
AKAP1
COIL
SPOP
MND1
TENT4B
PYROXD1
PSPC1
ZNF549
ZNF211
RNF2
TRMT1L
SEC22A
B4GALT4
NAA50
KIF18A
DESI2
CAT
ZMYM2
TBC1D15
ZCCHC17
KHDRBS1
ZNF639
PIK3CA
PDS5A
LIAS
LRIF1
CLCC1
GPSM2
GTDC1
ZRANB3
ACVR2A
POLK
MTIF3
GTF3A
FYTTD1
MTERF4
OCRL
KIAA1191
RBBP6
ZC3H7A
SERAC1
SHLD2
ODF2L
TRMT13
RWDD3
ZNF644
CCDC18
RPAP2
BBS9
SEPTIN7
KLHL7
HERPUD2
CBX3
HNRNPA2B1
FAM126A
NT5C3A
CCZ1
RECK
DCAF10
TRIM24
CALD1
ECD
P4HA1
VPS26A
IFT81
RNF11
RASSF8
ITPR2
CCDC91
WWP1
SPRYD7
NLN
CENPK
ATF1
SPATS2
ORMDL2
STIL
HJURP
AMD1
USP45
MORF4L2
RAB9B
FAM199X
METTL8
TTC21B
LPGAT1
RAP2C
EXOSC9
PLA2G12A
AGO2
CKS2
TTPAL
NCOA3
VAPB
PARD6B
CHD6
SRSF6
ARFGEF2
CSE1L
RAB22A
STAU1
STX16
DDX27
MTRR
FASTKD3
VAMP7
STAMBP
MCEE
SNRNP27
MPHOSPH10
ZNF45
USP9X
MRS2
WRNIP1
MED20
GLO1
SSR1
RIOK1
SLC35B3
ATXN1
NUP153
DEK
EEF1E1
LRRFIP1
BBS2
TMTC4
RAP2A
TM9SF2
UPF3B
DMAC2L
INSIG2
POLR1B
CCDC93
THOC2
MED1
ATG4C
GPCPD1
PANK2
GZF1
NAPB
TMX4
MKKS
DSTN
SNRPB2
MGME1
MCM8
HNRNPR
ARMCX5
DYNLRB1
EIF2S2
MMP24OS
AGO3
TUBGCP3
PCID2
CAPNS1
UBA2
SBDS
NSRP1
DNAJC8
TIMM17B
PCNX4
ATG14
KTN1
DLGAP5
L3HYPDH
ZBTB1
TRMT5
SGPP1
RHOT1
DYNC2I1
HNRNPH2
ARMCX1
TIMM8A
CANX
ZNF484
PPCS
HELB
RAP1B
DYRK2
YEATS4
HP1BP3
MACF1
METTL25
METTL16
RNF6
AKAP9
PTPN12
PEX1
MTERF1
RBM48
CASD1
ZNF780B
PAICS
PPAT
POT1
LSM8
MKLN1
DNAJB9
CALU
KLHDC10
NDUFA5
MTX2
OSGEPL1
ORMDL1
HAT1
TWSG1
EIF2AK4
TMOD2
TTBK2
CCDC32
INO80
ICE2
MINDY2
KNSTRN
DUT
CLN6
ARPP19
VPS13C
THAP10
MBD4
COPB1
SPCS3
E2F8
RPAIN
PHF20L1
CCNT1
PUS7L
BCL2L2
DTD2
SNX6
EAPP
MIS18BP1
TEP1
MAP7D3
SGO1
PHF10
GNL3L
MOSPD2
PGLS
QRSL1
RSPH3
ZSWIM6
ZNF557
ATXN10
CEP85
EIF2S3
CLIP1
DNMT1
ZNF426
DKC1
ZNF331
ZNF236
NOL11
PRRG1
PPIL4
SYNE1
LATS1
RBM39
ARHGEF9
ZNF227
ZNF141
SH3BGRL
RLIM
ABCB7
TBC1D5
CAPN7
RBSN
KIF3A
PSMC3IP
ACLY
ANKHD1
NDFIP1
UBE2D2
EXOC4
WDR44
ZCCHC9
TOP2A
CHD1L
PRKAB2
MCCC2
ZNF304
CHSY1
SNRPA1
THAP1
ACTR10
SPATA6
RAF1
TIMM10B
EFR3A
PTCD3
IMMT
MRPL35
RAN
PRKAA1
UBE2G1
EEFSEC
TMEM128
PNISR
FIGNL1
GRSF1
ANKRD17
UTP3
ZRANB2
RIDA
VPS13B
PCBD2
BTBD3
PCNA
POLR3F
KHDC4
NASP
OSER1
SERINC3
AP3B1
DCTN4
ZMYM5
USPL1
XPO4
CDK8
HMGB1P5
PEMT
SCO1
COG6
SPART
RFXAP
GPALPP1
RFC3
MORC4
TBC1D8B
TCEAL4
FAM104A
SRRM1
SLF1
CEP20
C12orf29
ATP13A3
KRAS
IPO8
LARS1
IMPA1
LRRCC1
E2F5
CCDC59
SWAP70
ARNTL
SBF2
RRAS2
HSD17B4
ZFC3H1
NUMB
MED6
EIF2S1
IER3IP1
CDK7
THUMPD3
VHL
ARL8B
EDEM1
KATNBL1
PRPF38B
CEPT1
AP4B1
NAPG
PPHLN1
SLC38A2
PLEKHA8P1
YWHAQ
KIDINS220
ROCK2
LPIN1
IL6ST
CDC73
TIMM17A
RELCH
FBH1
RBM17
CCNH
SOX5
RTL8C
GNL2
AGO4
BTF3L4
TUT4
PRPF38A
RNF138
TMEM165
CLOCK
ARGLU1
BIVM
ERCC5
TPP2
POGLUT2
TMED7
APC
WDR36
RFK
TAOK3
USP30
FBXO21
DMTF1
TMEM243
CCDC146
PNPLA8
RINT1
SRPK2
MDFIC
MTO1
CEP162
SYNCRIP
SNX14
AKIRIN2
ORC3
LCA5
MAP3K7
PHF21A
CAPRIN1
LTV1
CD164
AFG1L
AHI1
USP15
MPHOSPH6
DYNC1LI2
URB2
EGLN1
COG2
ABCB10
TAF5L
RNASEL
DHX9
CEP350
PIGC
RC3H1
DOCK10
USP37
CAB39
REV1
TSGA10
GCC2
MRPS9
C2orf49
ANKRD36
EPC2
SCYL2
APPL2
PWP1
WASHC4
NEK3
VPS36
RNASEH2B
CKAP2
TBC1D4
BORA
LRCH1
SUCLA2
RCBTB1
MED4
COG3
NUDT15
RCBTB2
C7orf25
NUP42
HUS1
IREB2
CALCOCO2
SRSF1
VEZF1
TEX2
BRIP1
ACTL6A
NDUFB5
TRA2B
MARCHF7
TANK
SKIL
EPRS1
VPS45
KCTD3
RPS6KC1
CBWD2
WDR33
UGGT1
ABI1
YME1L1
DNAJC1
SMC2
ZFP37
DSCC1
DERL1
RANBP6
PLAA
RNF38
DENND4C
PPIL1
ZSCAN9
TMEM14B
TPMT
TAF8
FAM8A1
THAP12
CCDC90B
RAB30
CREBZF
GGH
TGS1
NEK1
RDX
CTDSPL2
SLTM
NUSAP1
KIF23
KNL1
HAUS2
RTF1
TUBGCP4
UACA
ADAM10
ZNF280D
RSL24D1
FNBP1L
KYAT3
GTF2B
RABGGTB
ARHGAP29
DBT
RTCA
SELENOI
PPM1B
PNPT1
DYNC2LI1
THUMPD2
RAB1A
ACTR2
PREPL
FBXO11
LRPPRC
STAMBPL1
ATAD1
KIF11
ARL3
CEP55
KIF20B
EXOC6
PLCE1
DBR1
DNAJC13
FAM149B1
TET1
DNA2
BARD1
CARF
ASNSD1
METTL5
SSB
NAB1
PPIG
FASTKD1
OLA1
CIR1
ITPRID2
FAM117B
WDR12
ABI2
ITGAV
SLC35A5
SENP7
MNS1
USP8
SECISBP2L
TMOD3
LOC112268148
SPPL2A
GLCE
UBL7
FAM13A
HERC3
ZGRF1
AP1AR
COPS4
HNRNPD
BBS7
KIAA1109
RAP1GDS1
LARP1B
PDE5A
PRDM5
NUP54
BMP2K
G3BP2
SEPTIN11
SCARB2
CCNG2
CNOT6L
USO1
PPA2
CENPE
GSTCD
INTS12
CASP6
PAPSS1
SEC24B
PPP3CA
KIF21A
CPNE8
FGD4
ALG10
SINHCAF
AEBP2
ETNK1
ZCRB1
TMEM117
VAMP1
SCAF11
LLPH
TMEM19
POC1B
TMTC3
NEDD1
GAS2L3
TDG
GIT2
NUP58
MTMR6
N4BP2L1
BRCA2
KANSL2
ZNF740
WDFY2
HNRNPA1L2
LPAR6
ESD
RB1
SBNO1
VPS33A
DENR
DIAPH3
RBM26
MBNL2
ABHD13
CUL4A
TMX1
FRMD6
NAA30
DCAF5
WDR89
WDR20
NIPA2
MFAP1
TCF12
ZSCAN29
LYSMD2
BNIP2
GTF2A2
[truncated: 2,060 more rows]

## Sheet: ME_tan
# Table S10. All genes used in this study for different modules.
Gene
OTC
ITIH1
CREB3L3
ACSM2B
APOB
F11
APOH
CDHR5
CCDC198
SLC10A1
HNF4A
FGL1
MOGAT3
AMBP
VTN
HPX
DAO
GYS2
C9
KNG1
HRG
PROC
SERPINC1
APOA1
PLG
C4BPB
ANGPTL8
CYP2E1
G6PC
CRP
ANGPTL3
ALDOB
SLC22A7
CYP2C9
CYP2C8
RBP4
SLC39A5
SERPINA10
SLC25A47
CYP1A2
AHSG
IGFBP1
A1CF
SAA4
GLYAT
ITIH2
HPD
APOA2
FTCD
CYP3A4
FABP1
ALB
PRAP1
HJV
TM4SF4
SERPINA6
FGG
PAH
ADH6
APOF
F2
CYP8B1
ACSM2A
TMPRSS6
CYP4A11
ADH1A
UGT2B15
ADH4
TAT
LINC01460
DIO1
LINC02076
CROCC2
MROH5
ORM2
ORM1
UICLM
ADH1C
CYP2A6
SMLR1
HP
HPR
NAMA
CCL16

## Sheet: ME_salmon
# Table S10. All genes used in this study for different modules.
Gene
LAP3
BTN3A1
PARP12
SP100
IFI35
OAS1
TRIM14
DDX58
DHX58
OAS3
OAS2
BTN3A3
IFIH1
STAT1
GBP3
IFIT3
IFIT2
NMI
ZNFX1
IFI6
APOL2
BST2
HELZ2
TRIM21
TRIM5
XAF1
EPSTI1
RSAD2
CMPK2
OASL
SP110
RTP4
DDX60
IFI44L
IFI44
PARP9
HERC6
HERC5
WARS1
PML
IFITM3
IFIT5
UBE2L6
MX1
DTX3L
ERAP1
TLR3
IFI27
B2M
SLFN5
BATF2
TAP1
CXCL11
STAT2
PARP14
RNF213
SAMD9L
DDX60L
USP18
IRF7
IFIT1
TRIM69
IFITM1
BTN3A2
ISG15
PLSCR1
PSMB8
TAP2
HLA-C
SAMD9
APOL6
GBP1P1
TRIM34

## Sheet: ME_royalblue
# Table S10. All genes used in this study for different modules.
Gene
PCM1
KAT6A
DDHD2
FZD3
INTS10
ERI1
MTMR9
LEPROTL1
DCTN6
GSR
UBXN8
PPP2CB
ERICH1
KCTD9
BNIP3L
PPP3CC
ASH2L
XPO7
SARAF
ELP3
MCPH1
CCDC25
CHMP7
PLPBP
ERLIN2
TACC1
GOLGA7
NSD3
AGPAT5
VPS37A
BAG4
WRN
POLR3D
ADAM9
TM2D2
FUT10
TNKS
LSM1
ENTPD4
GTF2E2
MAK16
CNOT7
PPP2R2A
SDAD1P1

## Sheet: ME_red
# Table S10. All genes used in this study for different modules.
Gene
CFH
SEMA3F
TFPI
MEOX1
SELE
SEMA3G
MRC2
DCN
FLT4
TLL1
VCAN
PREX2
ELN
GUCY1B1
DMRT3
EYA2
CALCRL
TIE1
PYGM
ADGRF5
ABCC9
IRAG1
NOTCH3
NUAK1
FBLN1
RUNX1T1
SEMA5B
MECOM
ADAMTS2
NID2
HEPH
CCDC80
CMA1
TBX15
GGT5
PDGFB
GALNT16
CCM2L
SYNDIG1
MXRA5
RGCC
ZNF423
CRISPLD2
RASL12
PDGFRL
CCN4
COMP
WNT2
LFNG
SFRP4
RARRES2
ASPN
ECM2
ENG
PDLIM1
PALD1
UNC5B
CDH23
ACTA2
COL1A1
VWF
COL12A1
DSE
FHL5
SMOC2
RASGRF2
PCDH12
PDGFRB
UNC5A
TACR1
EFEMP1
IL1R1
EPAS1
ID3
FILIP1
PCDH17
LTBP2
TGFB3
TEK
MYCT1
PLXDC2
GLT8D2
KCNJ8
XPNPEP2
RAMP3
PLAU
BICC1
MMP19
PDE1B
COL10A1
FAM124B
F13A1
COL21A1
CD93
GLIS2
OMD
PTPRB
F2RL3
STEAP4
KDR
A4GALT
PODXL
DLL4
ISLR
LOXL1
ADCY4
CNN1
PLVAP
USHBP1
COL5A1
COX4I2
HIGD1B
AOC3
RAI2
HSPA12B
POSTN
MYH11
TSPAN2
GSTM5
APLNR
PDGFRA
COL4A2
ANGPTL2
SULF1
TRPC6
ITGA11
CYP1B1
HECW2
CILP
MMRN1
ENPEP
LUM
ACVRL1
FGF7
CDH11
MYOCD
IGFBP4
COL6A1
COL6A2
ADAMTS10
TINAGL1
DPT
ACKR3
SFRP2
KCNMB1
DIPK2B
CHST7
ADAM12
MS4A2
ESAM
TAGLN
VEGFC
ADAMTS12
CCDC3
EDNRA
THY1
ROBO4
ABI3BP
JAM2
FGD5
ERG
TSPAN18
CREB3L1
PTGIR
PLXDC1
BCL6B
TAL1
PDPN
MXRA8
ADGRL4
OLFML2B
COL6A3
LMOD1
FBLN2
CPA3
CLEC3B
GUCY1A1
EBF1
PI16
COL1A2
FNDC1
SOX17
SVEP1
VSTM4
JCAD
FBN1
CYYR1
MFAP4
ANPEP
IGF2
FILIP1L
RAB31
TNXB
COL3A1
NPNT
ROR2
PARM1
LDB2
HTRA3
S1PR1
PRND
LRRC15
MRGPRF
MMRN2
HEG1
CD34
SELP
PODN
SLCO2A1
CD248
TP53I11
CLEC14A
TCIM
FIBIN
HIC1
GPR4
CALHM5
ZNF366
EXOC3L1
FCER1A
FOXS1
CDH5
OR51E1
TSHZ2
BGN
SPNS2
TMEM119
OLFML1
FAM162B
CLDN5
SLIT3
SRL
RGS7BP
PDE2A
KANK3
COL4A1
GJA4
PEAR1
COL14A1
PLA2G2A
PLAC9
SULF2
LAMA2
TCF4
FAM110D
MFAP5
ADAMTSL2
ITGBL1
EGFL6
ARHGEF15
SOX18
NHSL2
FLJ44635
COL5A2
COL15A1
NOTCH4
C2CD4B
VGLL3
ACKR1
S1PR3
C9orf47
NEURL1B
PRR29
INMT
LINC02202
ECSCR
LINC00924
PECAM1
SPON1
HID1-AS1
GJA5
PCAT19
LOC441179
DOC2B
CCL14
GPIHBP1

## Sheet: ME_purple
# Table S10. All genes used in this study for different modules.
Gene
RPS20
LETMD1
EIF4B
RPL31
NOA1
RPL6
RPLP0
IGBP1
RPL3
CCNB1IP1
RPL19
RPL34
RPS13
RPS12
RPL24
EEF1B2
RPL22
RPS25
RPL21
RPL5
RPS10
RPL23
RPL27
TPT1
RPS15A
RPS6
RPL7P9
RPS24
RPL11
RPS8
RPS27A
RPL32
RPS3A
BTF3
RPL7
EIF3M
RPL30
EEF1A1
RPL26
RPL9
RPS14
RPL27A
RPSA
RPS21
RPS7
RPL4
RPL15
SNHG29
EIF3F
ZFAS1
RPS27
RPS17
RPL35A
POLR1D
RPS23
COMMD6
RPL14
NACA
RPL23A
RPL10A
RPL39
SNHG32
RPS3AP47
EEF1B2P6
RPS29
RPS3AP20
RPL21P75
RPL21P28
RPL21P119
RPL21P16
EIF4BP3
RPS8P1
RPL17P6
RPL41
RPL26P6
RPS18
RPL21P134
GAS5
RPL17P18
RPL24P2
RPL6P27
RPL36A
RPL21P80
RPL6P10
RPL36AP37
SNHG6
RPL17
SNHG8

[truncated: 18 more sheets: ME_pink, ME_orange, ME_midnightblue, ME_magenta, ME_lightyellow, ME_lightgreen, ME_lightcyan, ME_grey60, ME_greenyellow, ME_green, ME_darkturquoise, ME_darkred, ME_darkgrey, ME_darkgreen, ME_cyan, ME_brown, ME_blue, Sheet25]
